# Supplementary material for: RNA-Seq Reveals miRNA and mRNA Co-regulate Muscle Differentiation in Fetal Leizhou Goats
Source: Front Vet Sci. 2022 Mar 25;9:829769. doi: 10.3389/fvets.2022.829769 (PMC8990838; doi:10.3389/fvets.2022.829769)
Supplement: Supplementary file 1 [file Table_1.XLS]

GO_accession	Description	Term_type	Over_represented_pValue	Corrected_pValue	CAD_item	CAD_list	Bg_item	Bg_list	Gene_names
GO:0005615	extracellular space	cellular_component	4.85E-18	4.48E-14	24	170	281	19425	ENSCHIG00000021497,ENSCHIG00000025126,ENSCHIG00000018253,ENSCHIG00000014562,ENSCHIG00000017391,ENSCHIG00000015014,ENSCHIG00000022069,ENSCHIG00000009304,ENSCHIG00000008075,ENSCHIG00000023297,ENSCHIG00000014747,ENSCHIG00000020257,ENSCHIG00000021115,ENSCHIG00000016541,ENSCHIG00000016784,ENSCHIG00000018952,ENSCHIG00000000342,ENSCHIG00000010653,ENSCHIG00000021633,ENSCHIG00000005559,ENSCHIG00000019022,…
GO:0005576	extracellular region	cellular_component	3.59E-17	1.66E-13	39	170	902	19425	ENSCHIG00000020387,ENSCHIG00000024115,ENSCHIG00000010991,ENSCHIG00000019022,ENSCHIG00000005559,ENSCHIG00000018952,ENSCHIG00000016541,ENSCHIG00000010653,ENSCHIG00000000342,ENSCHIG00000021633,ENSCHIG00000021115,ENSCHIG00000020257,ENSCHIG00000014747,ENSCHIG00000022069,ENSCHIG00000023297,ENSCHIG00000008075,ENSCHIG00000010953,ENSCHIG00000024540,ENSCHIG00000018775,ENSCHIG00000018253,ENSCHIG00000013903,…
GO:0044421	extracellular region part	cellular_component	4.42E-15	1.36E-11	24	170	361	19425	ENSCHIG00000010991,ENSCHIG00000014958,ENSCHIG00000020387,ENSCHIG00000014747,ENSCHIG00000020257,ENSCHIG00000021115,ENSCHIG00000021633,ENSCHIG00000010653,ENSCHIG00000000342,ENSCHIG00000018952,ENSCHIG00000016541,ENSCHIG00000016784,ENSCHIG00000019022,ENSCHIG00000005559,ENSCHIG00000015014,ENSCHIG00000008075,ENSCHIG00000023297,ENSCHIG00000022069,ENSCHIG00000009304,ENSCHIG00000021497,ENSCHIG00000025126,…
GO:0009063	cellular amino acid catabolic process	biological_process	3.06E-10	6.03E-07	9	170	45	19425	ENSCHIG00000018212,ENSCHIG00000001171,ENSCHIG00000007932,ENSCHIG00000018123,ENSCHIG00000014147,ENSCHIG00000025203,ENSCHIG00000018129,ENSCHIG00000018390,ENSCHIG00000018871
GO:1901606	alpha-amino acid catabolic process	biological_process	3.27E-10	6.03E-07	8	170	32	19425	ENSCHIG00000001171,ENSCHIG00000018212,ENSCHIG00000018871,ENSCHIG00000007932,ENSCHIG00000018123,ENSCHIG00000014147,ENSCHIG00000018129,ENSCHIG00000025203
GO:0007596	blood coagulation	biological_process	4.89E-10	6.98E-07	9	170	49	19425	ENSCHIG00000011198,ENSCHIG00000014958,ENSCHIG00000019493,ENSCHIG00000024270,ENSCHIG00000010653,ENSCHIG00000018253,ENSCHIG00000018775,ENSCHIG00000013903,ENSCHIG00000014747
GO:0009072	aromatic amino acid family metabolic process	biological_process	5.30E-10	6.98E-07	7	170	19	19425	ENSCHIG00000018212,ENSCHIG00000001171,ENSCHIG00000014147,ENSCHIG00000025203,ENSCHIG00000007158,ENSCHIG00000018129,ENSCHIG00000018390
GO:0010951	negative regulation of endopeptidase activity	biological_process	6.86E-10	7.91E-07	11	170	90	19425	ENSCHIG00000025471,ENSCHIG00000023762,ENSCHIG00000010613,ENSCHIG00000019452,ENSCHIG00000027014,ENSCHIG00000022850,ENSCHIG00000024683,ENSCHIG00000021115,ENSCHIG00000011373,ENSCHIG00000020257,ENSCHIG00000010653
GO:0007599	hemostasis	biological_process	9.51E-10	9.74E-07	9	170	52	19425	ENSCHIG00000019493,ENSCHIG00000014958,ENSCHIG00000011198,ENSCHIG00000013903,ENSCHIG00000014747,ENSCHIG00000024270,ENSCHIG00000018775,ENSCHIG00000018253,ENSCHIG00000010653
GO:0050817	coagulation	biological_process	1.18E-09	1.08E-06	9	170	53	19425	ENSCHIG00000019493,ENSCHIG00000011198,ENSCHIG00000014958,ENSCHIG00000014747,ENSCHIG00000013903,ENSCHIG00000018775,ENSCHIG00000018253,ENSCHIG00000010653,ENSCHIG00000024270
GO:0050878	regulation of body fluid levels	biological_process	1.63E-09	1.26E-06	9	170	56	19425	ENSCHIG00000018775,ENSCHIG00000010653,ENSCHIG00000018253,ENSCHIG00000024270,ENSCHIG00000014747,ENSCHIG00000013903,ENSCHIG00000011198,ENSCHIG00000014958,ENSCHIG00000019493
GO:0052548	regulation of endopeptidase activity	biological_process	1.64E-09	1.26E-06	11	170	98	19425	ENSCHIG00000011373,ENSCHIG00000020257,ENSCHIG00000024683,ENSCHIG00000021115,ENSCHIG00000010653,ENSCHIG00000019452,ENSCHIG00000025471,ENSCHIG00000023762,ENSCHIG00000010613,ENSCHIG00000027014,ENSCHIG00000022850
GO:0010466	negative regulation of peptidase activity	biological_process	1.83E-09	1.30E-06	11	170	101	19425	ENSCHIG00000023762,ENSCHIG00000010613,ENSCHIG00000025471,ENSCHIG00000019452,ENSCHIG00000022850,ENSCHIG00000027014,ENSCHIG00000021115,ENSCHIG00000024683,ENSCHIG00000020257,ENSCHIG00000011373,ENSCHIG00000010653
GO:1901564	organonitrogen compound metabolic process	biological_process	2.35E-09	1.55E-06	26	170	695	19425	ENSCHIG00000023762,ENSCHIG00000022390,ENSCHIG00000015872,ENSCHIG00000018390,ENSCHIG00000018123,ENSCHIG00000022069,ENSCHIG00000018129,ENSCHIG00000007645,ENSCHIG00000025203,ENSCHIG00000009411,ENSCHIG00000018871,ENSCHIG00000014147,ENSCHIG00000007932,ENSCHIG00000006578,ENSCHIG00000022850,ENSCHIG00000012599,ENSCHIG00000018565,ENSCHIG00000021761,ENSCHIG00000024683,ENSCHIG00000011854,ENSCHIG00000009078,…
GO:0009074	aromatic amino acid family catabolic process	biological_process	2.57E-09	1.58E-06	6	170	13	19425	ENSCHIG00000018129,ENSCHIG00000025203,ENSCHIG00000001171,ENSCHIG00000014147,ENSCHIG00000018212,ENSCHIG00000018390
GO:0016054	organic acid catabolic process	biological_process	3.15E-09	1.71E-06	9	170	56	19425	ENSCHIG00000001171,ENSCHIG00000018212,ENSCHIG00000018871,ENSCHIG00000018390,ENSCHIG00000018129,ENSCHIG00000025203,ENSCHIG00000007932,ENSCHIG00000018123,ENSCHIG00000014147
GO:0046395	carboxylic acid catabolic process	biological_process	3.15E-09	1.71E-06	9	170	56	19425	ENSCHIG00000018390,ENSCHIG00000018871,ENSCHIG00000014147,ENSCHIG00000018123,ENSCHIG00000007932,ENSCHIG00000025203,ENSCHIG00000018129,ENSCHIG00000018212,ENSCHIG00000001171
GO:0043086	negative regulation of catalytic activity	biological_process	3.93E-09	1.92E-06	13	170	182	19425	ENSCHIG00000019452,ENSCHIG00000010613,ENSCHIG00000023762,ENSCHIG00000025471,ENSCHIG00000027014,ENSCHIG00000022850,ENSCHIG00000020257,ENSCHIG00000011373,ENSCHIG00000021115,ENSCHIG00000024683,ENSCHIG00000016541,ENSCHIG00000021879,ENSCHIG00000010653
GO:0006520	cellular amino acid metabolic process	biological_process	3.95E-09	1.92E-06	15	170	214	19425	ENSCHIG00000018871,ENSCHIG00000018390,ENSCHIG00000009411,ENSCHIG00000018129,ENSCHIG00000007645,ENSCHIG00000025203,ENSCHIG00000018123,ENSCHIG00000007932,ENSCHIG00000014147,ENSCHIG00000022069,ENSCHIG00000009078,ENSCHIG00000007158,ENSCHIG00000001171,ENSCHIG00000025029,ENSCHIG00000018212
GO:1901605	alpha-amino acid metabolic process	biological_process	4.97E-09	2.29E-06	11	170	104	19425	ENSCHIG00000018212,ENSCHIG00000001171,ENSCHIG00000025029,ENSCHIG00000009078,ENSCHIG00000025203,ENSCHIG00000018129,ENSCHIG00000022069,ENSCHIG00000007932,ENSCHIG00000014147,ENSCHIG00000018123,ENSCHIG00000018871
GO:0052547	regulation of peptidase activity	biological_process	5.52E-09	2.43E-06	11	170	112	19425	ENSCHIG00000010653,ENSCHIG00000011373,ENSCHIG00000020257,ENSCHIG00000024683,ENSCHIG00000021115,ENSCHIG00000027014,ENSCHIG00000022850,ENSCHIG00000019452,ENSCHIG00000025471,ENSCHIG00000023762,ENSCHIG00000010613
GO:0044092	negative regulation of molecular function	biological_process	9.75E-09	4.09E-06	13	170	196	19425	ENSCHIG00000020257,ENSCHIG00000011373,ENSCHIG00000021115,ENSCHIG00000024683,ENSCHIG00000016541,ENSCHIG00000021879,ENSCHIG00000010653,ENSCHIG00000019452,ENSCHIG00000010613,ENSCHIG00000023762,ENSCHIG00000025471,ENSCHIG00000027014,ENSCHIG00000022850
GO:0042060	wound healing	biological_process	1.23E-08	4.95E-06	9	170	69	19425	ENSCHIG00000019493,ENSCHIG00000014958,ENSCHIG00000011198,ENSCHIG00000014747,ENSCHIG00000013903,ENSCHIG00000018253,ENSCHIG00000010653,ENSCHIG00000018775,ENSCHIG00000024270
GO:0051346	negative regulation of hydrolase activity	biological_process	1.44E-08	5.54E-06	11	170	126	19425	ENSCHIG00000025471,ENSCHIG00000023762,ENSCHIG00000010613,ENSCHIG00000019452,ENSCHIG00000022850,ENSCHIG00000027014,ENSCHIG00000024683,ENSCHIG00000021115,ENSCHIG00000011373,ENSCHIG00000020257,ENSCHIG00000010653
GO:0044282	small molecule catabolic process	biological_process	3.64E-08	1.29E-05	9	170	75	19425	ENSCHIG00000018129,ENSCHIG00000025203,ENSCHIG00000014147,ENSCHIG00000018123,ENSCHIG00000007932,ENSCHIG00000018871,ENSCHIG00000018390,ENSCHIG00000001171,ENSCHIG00000018212
GO:0044712	single-organism catabolic process	biological_process	3.64E-08	1.29E-05	9	170	75	19425	ENSCHIG00000018129,ENSCHIG00000025203,ENSCHIG00000014147,ENSCHIG00000007932,ENSCHIG00000018123,ENSCHIG00000018871,ENSCHIG00000018390,ENSCHIG00000001171,ENSCHIG00000018212
GO:0004866	endopeptidase inhibitor activity	molecular_function	5.10E-08	1.68E-05	10	170	101	19425	ENSCHIG00000010613,ENSCHIG00000023762,ENSCHIG00000025471,ENSCHIG00000027014,ENSCHIG00000022850,ENSCHIG00000021115,ENSCHIG00000024683,ENSCHIG00000020257,ENSCHIG00000011373,ENSCHIG00000010653
GO:0061135	endopeptidase regulator activity	molecular_function	5.10E-08	1.68E-05	10	170	101	19425	ENSCHIG00000010613,ENSCHIG00000023762,ENSCHIG00000025471,ENSCHIG00000027014,ENSCHIG00000022850,ENSCHIG00000020257,ENSCHIG00000011373,ENSCHIG00000021115,ENSCHIG00000024683,ENSCHIG00000010653
GO:0019752	carboxylic acid metabolic process	biological_process	1.15E-07	3.65E-05	16	170	319	19425	ENSCHIG00000014147,ENSCHIG00000007932,ENSCHIG00000018871,ENSCHIG00000009411,ENSCHIG00000007158,ENSCHIG00000001171,ENSCHIG00000025029,ENSCHIG00000018212,ENSCHIG00000009078,ENSCHIG00000018129,ENSCHIG00000025203,ENSCHIG00000007645,ENSCHIG00000018123,ENSCHIG00000022069,ENSCHIG00000018390,ENSCHIG00000015708
GO:0043436	oxoacid metabolic process	biological_process	1.57E-07	4.81E-05	16	170	326	19425	ENSCHIG00000018390,ENSCHIG00000025203,ENSCHIG00000007645,ENSCHIG00000018129,ENSCHIG00000022069,ENSCHIG00000018123,ENSCHIG00000015708,ENSCHIG00000018871,ENSCHIG00000009411,ENSCHIG00000014147,ENSCHIG00000007932,ENSCHIG00000009078,ENSCHIG00000007158,ENSCHIG00000018212,ENSCHIG00000025029,ENSCHIG00000001171
GO:0006082	organic acid metabolic process	biological_process	1.72E-07	5.11E-05	16	170	328	19425	ENSCHIG00000018129,ENSCHIG00000007645,ENSCHIG00000025203,ENSCHIG00000018123,ENSCHIG00000022069,ENSCHIG00000018390,ENSCHIG00000015708,ENSCHIG00000007932,ENSCHIG00000014147,ENSCHIG00000018871,ENSCHIG00000009411,ENSCHIG00000007158,ENSCHIG00000001171,ENSCHIG00000025029,ENSCHIG00000018212,ENSCHIG00000009078
GO:0030414	peptidase inhibitor activity	molecular_function	1.88E-07	5.43E-05	10	170	118	19425	ENSCHIG00000027014,ENSCHIG00000022850,ENSCHIG00000025471,ENSCHIG00000023762,ENSCHIG00000010613,ENSCHIG00000010653,ENSCHIG00000024683,ENSCHIG00000021115,ENSCHIG00000011373,ENSCHIG00000020257
GO:0004869	cysteine-type endopeptidase inhibitor activity	molecular_function	2.61E-07	7.15E-05	5	170	19	19425	ENSCHIG00000021115,ENSCHIG00000010613,ENSCHIG00000025471,ENSCHIG00000020257,ENSCHIG00000011373
GO:0061134	peptidase regulator activity	molecular_function	2.64E-07	7.15E-05	10	170	122	19425	ENSCHIG00000027014,ENSCHIG00000022850,ENSCHIG00000010613,ENSCHIG00000023762,ENSCHIG00000025471,ENSCHIG00000010653,ENSCHIG00000021115,ENSCHIG00000024683,ENSCHIG00000020257,ENSCHIG00000011373
GO:0004857	enzyme inhibitor activity	molecular_function	9.06E-07	0.00021219	11	170	182	19425	ENSCHIG00000016541,ENSCHIG00000010653,ENSCHIG00000020257,ENSCHIG00000011373,ENSCHIG00000021115,ENSCHIG00000024683,ENSCHIG00000022850,ENSCHIG00000027014,ENSCHIG00000023762,ENSCHIG00000010613,ENSCHIG00000025471
GO:0006568	tryptophan metabolic process	biological_process	9.66E-07	0.00021219	4	170	8	19425	ENSCHIG00000018212,ENSCHIG00000001171,ENSCHIG00000014147,ENSCHIG00000025203
GO:0006569	tryptophan catabolic process	biological_process	9.66E-07	0.00021219	4	170	8	19425	ENSCHIG00000014147,ENSCHIG00000001171,ENSCHIG00000018212,ENSCHIG00000025203
GO:0006586	indolalkylamine metabolic process	biological_process	9.66E-07	0.00021219	4	170	8	19425	ENSCHIG00000025203,ENSCHIG00000001171,ENSCHIG00000014147,ENSCHIG00000018212
GO:0009310	amine catabolic process	biological_process	9.66E-07	0.00021219	4	170	8	19425	ENSCHIG00000025203,ENSCHIG00000018212,ENSCHIG00000014147,ENSCHIG00000001171
GO:0042402	cellular biogenic amine catabolic process	biological_process	9.66E-07	0.00021219	4	170	8	19425	ENSCHIG00000014147,ENSCHIG00000001171,ENSCHIG00000018212,ENSCHIG00000025203
GO:0042436	indole-containing compound catabolic process	biological_process	9.66E-07	0.00021219	4	170	8	19425	ENSCHIG00000025203,ENSCHIG00000001171,ENSCHIG00000014147,ENSCHIG00000018212
GO:0046218	indolalkylamine catabolic process	biological_process	9.66E-07	0.00021219	4	170	8	19425	ENSCHIG00000014147,ENSCHIG00000001171,ENSCHIG00000018212,ENSCHIG00000025203
GO:0044710	single-organism metabolic process	biological_process	1.65E-06	0.00035388	38	170	1798	19425	ENSCHIG00000025203,ENSCHIG00000022069,ENSCHIG00000025853,ENSCHIG00000018390,ENSCHIG00000012633,ENSCHIG00000020694,ENSCHIG00000015708,ENSCHIG00000012599,ENSCHIG00000014147,ENSCHIG00000018871,ENSCHIG00000001171,ENSCHIG00000011854,ENSCHIG00000009078,ENSCHIG00000008144,ENSCHIG00000013439,ENSCHIG00000009100,ENSCHIG00000018129,ENSCHIG00000007645,ENSCHIG00000015315,ENSCHIG00000018123,ENSCHIG00000022390,…
GO:0042537	benzene-containing compound metabolic process	biological_process	2.82E-06	0.0005848	4	170	10	19425	ENSCHIG00000018212,ENSCHIG00000014147,ENSCHIG00000001171,ENSCHIG00000025203
GO:0042430	indole-containing compound metabolic process	biological_process	2.86E-06	0.0005848	4	170	10	19425	ENSCHIG00000018212,ENSCHIG00000001171,ENSCHIG00000014147,ENSCHIG00000025203
GO:0044281	small molecule metabolic process	biological_process	2.92E-06	0.0005848	23	170	807	19425	ENSCHIG00000007932,ENSCHIG00000014147,ENSCHIG00000018565,ENSCHIG00000012599,ENSCHIG00000009411,ENSCHIG00000018871,ENSCHIG00000018212,ENSCHIG00000001171,ENSCHIG00000025029,ENSCHIG00000007158,ENSCHIG00000017869,ENSCHIG00000012239,ENSCHIG00000009078,ENSCHIG00000022069,ENSCHIG00000018123,ENSCHIG00000025203,ENSCHIG00000007645,ENSCHIG00000018129,ENSCHIG00000015872,ENSCHIG00000018390,ENSCHIG00000022390,…
GO:0030212	hyaluronan metabolic process	biological_process	3.32E-06	0.00065179	4	170	11	19425	ENSCHIG00000022850,ENSCHIG00000006578,ENSCHIG00000023762,ENSCHIG00000024683
GO:0009611	response to wounding	biological_process	7.41E-06	0.0014247	9	170	155	19425	ENSCHIG00000019493,ENSCHIG00000011198,ENSCHIG00000014958,ENSCHIG00000013903,ENSCHIG00000014747,ENSCHIG00000024270,ENSCHIG00000018775,ENSCHIG00000018253,ENSCHIG00000010653
GO:0006022	aminoglycan metabolic process	biological_process	1.36E-05	0.0025522	5	170	30	19425	ENSCHIG00000024683,ENSCHIG00000023762,ENSCHIG00000006578,ENSCHIG00000022850,ENSCHIG00000021761
GO:0043648	dicarboxylic acid metabolic process	biological_process	1.44E-05	0.0026105	4	170	15	19425	ENSCHIG00000018212,ENSCHIG00000007932,ENSCHIG00000014147,ENSCHIG00000018871
GO:0065008	regulation of biological quality	biological_process	1.44E-05	0.0026105	17	170	549	19425	ENSCHIG00000005461,ENSCHIG00000024270,ENSCHIG00000018253,ENSCHIG00000018775,ENSCHIG00000020658,ENSCHIG00000017334,ENSCHIG00000013903,ENSCHIG00000008990,ENSCHIG00000021497,ENSCHIG00000022069,ENSCHIG00000019493,ENSCHIG00000010653,ENSCHIG00000004186,ENSCHIG00000014747,ENSCHIG00000011198,ENSCHIG00000014958,ENSCHIG00000009995
GO:1901566	organonitrogen compound biosynthetic process	biological_process	2.53E-05	0.0044878	12	170	313	19425	ENSCHIG00000011854,ENSCHIG00000009078,ENSCHIG00000017869,ENSCHIG00000025029,ENSCHIG00000018212,ENSCHIG00000015872,ENSCHIG00000009411,ENSCHIG00000012599,ENSCHIG00000018565,ENSCHIG00000014147,ENSCHIG00000006578,ENSCHIG00000022069
GO:0051336	regulation of hydrolase activity	biological_process	3.58E-05	0.0062238	12	170	297	19425	ENSCHIG00000023762,ENSCHIG00000010613,ENSCHIG00000025471,ENSCHIG00000022390,ENSCHIG00000019452,ENSCHIG00000022850,ENSCHIG00000027014,ENSCHIG00000021115,ENSCHIG00000024683,ENSCHIG00000020257,ENSCHIG00000011373,ENSCHIG00000010653
GO:1901361	organic cyclic compound catabolic process	biological_process	4.00E-05	0.006832	11	170	244	19425	ENSCHIG00000017869,ENSCHIG00000001171,ENSCHIG00000018212,ENSCHIG00000022390,ENSCHIG00000018871,ENSCHIG00000018390,ENSCHIG00000018129,ENSCHIG00000025203,ENSCHIG00000014147,ENSCHIG00000007932,ENSCHIG00000018123
GO:0055114	oxidation-reduction process	biological_process	4.18E-05	0.0069	21	170	855	19425	ENSCHIG00000007932,ENSCHIG00000014147,ENSCHIG00000012505,ENSCHIG00000007158,ENSCHIG00000018212,ENSCHIG00000001171,ENSCHIG00000008144,ENSCHIG00000012239,ENSCHIG00000025031,ENSCHIG00000009100,ENSCHIG00000013439,ENSCHIG00000015315,ENSCHIG00000018129,ENSCHIG00000018123,ENSCHIG00000025853,ENSCHIG00000000023,ENSCHIG00000008405,ENSCHIG00000025648,ENSCHIG00000020694,ENSCHIG00000011337,ENSCHIG00000015708
GO:0004252	serine-type endopeptidase activity	molecular_function	4.19E-05	0.0069	9	170	180	19425	ENSCHIG00000024270,ENSCHIG00000005559,ENSCHIG00000018775,ENSCHIG00000020663,ENSCHIG00000013903,ENSCHIG00000011198,ENSCHIG00000006982,ENSCHIG00000019493,ENSCHIG00000010953
GO:0016491	oxidoreductase activity	molecular_function	4.42E-05	0.0071599	20	170	779	19425	ENSCHIG00000000023,ENSCHIG00000018129,ENSCHIG00000015315,ENSCHIG00000018123,ENSCHIG00000020694,ENSCHIG00000011337,ENSCHIG00000015708,ENSCHIG00000008405,ENSCHIG00000025648,ENSCHIG00000012505,ENSCHIG00000007932,ENSCHIG00000014147,ENSCHIG00000012239,ENSCHIG00000008144,ENSCHIG00000009100,ENSCHIG00000013439,ENSCHIG00000025031,ENSCHIG00000007158,ENSCHIG00000001171,ENSCHIG00000018212
GO:0005577	fibrinogen complex	cellular_component	9.07E-05	0.014422	3	170	9	19425	ENSCHIG00000014747,ENSCHIG00000014958,ENSCHIG00000018253
GO:1901565	organonitrogen compound catabolic process	biological_process	9.45E-05	0.014758	10	170	223	19425	ENSCHIG00000018871,ENSCHIG00000022390,ENSCHIG00000018390,ENSCHIG00000018129,ENSCHIG00000025203,ENSCHIG00000014147,ENSCHIG00000018123,ENSCHIG00000007932,ENSCHIG00000001171,ENSCHIG00000018212
GO:0030203	glycosaminoglycan metabolic process	biological_process	9.88E-05	0.014758	4	170	24	19425	ENSCHIG00000024683,ENSCHIG00000023762,ENSCHIG00000006578,ENSCHIG00000022850
GO:0008236	serine-type peptidase activity	molecular_function	9.92E-05	0.014758	9	170	199	19425	ENSCHIG00000013903,ENSCHIG00000020663,ENSCHIG00000018775,ENSCHIG00000024270,ENSCHIG00000005559,ENSCHIG00000010953,ENSCHIG00000006982,ENSCHIG00000019493,ENSCHIG00000011198
GO:0017171	serine hydrolase activity	molecular_function	9.92E-05	0.014758	9	170	199	19425	ENSCHIG00000010953,ENSCHIG00000006982,ENSCHIG00000019493,ENSCHIG00000011198,ENSCHIG00000020663,ENSCHIG00000013903,ENSCHIG00000018775,ENSCHIG00000024270,ENSCHIG00000005559
GO:0050790	regulation of catalytic activity	biological_process	0.00012743	0.018661	14	170	467	19425	ENSCHIG00000010653,ENSCHIG00000021879,ENSCHIG00000016541,ENSCHIG00000024683,ENSCHIG00000021115,ENSCHIG00000011373,ENSCHIG00000020257,ENSCHIG00000027014,ENSCHIG00000022850,ENSCHIG00000025471,ENSCHIG00000010613,ENSCHIG00000023762,ENSCHIG00000022390,ENSCHIG00000019452
GO:0055085	transmembrane transport	biological_process	0.0001447	0.020584	21	170	876	19425	ENSCHIG00000019030,ENSCHIG00000008516,ENSCHIG00000012086,ENSCHIG00000017192,ENSCHIG00000000501,ENSCHIG00000025126,ENSCHIG00000006085,ENSCHIG00000018753,ENSCHIG00000021497,ENSCHIG00000000587,ENSCHIG00000022427,ENSCHIG00000023325,ENSCHIG00000012599,ENSCHIG00000023684,ENSCHIG00000016690,ENSCHIG00000018565,ENSCHIG00000011928,ENSCHIG00000025065,ENSCHIG00000006897,ENSCHIG00000021030,ENSCHIG00000012746
GO:0019439	aromatic compound catabolic process	biological_process	0.00014502	0.020584	10	170	235	19425	ENSCHIG00000017869,ENSCHIG00000001171,ENSCHIG00000018212,ENSCHIG00000022390,ENSCHIG00000018871,ENSCHIG00000018390,ENSCHIG00000018129,ENSCHIG00000025203,ENSCHIG00000007932,ENSCHIG00000014147
GO:0004867	serine-type endopeptidase inhibitor activity	molecular_function	0.00021409	0.029927	5	170	54	19425	ENSCHIG00000023762,ENSCHIG00000024683,ENSCHIG00000022850,ENSCHIG00000027014,ENSCHIG00000010653
GO:0065009	regulation of molecular function	biological_process	0.00023747	0.0327	14	170	495	19425	ENSCHIG00000025471,ENSCHIG00000023762,ENSCHIG00000010613,ENSCHIG00000022390,ENSCHIG00000019452,ENSCHIG00000022850,ENSCHIG00000027014,ENSCHIG00000024683,ENSCHIG00000021115,ENSCHIG00000011373,ENSCHIG00000020257,ENSCHIG00000021879,ENSCHIG00000010653,ENSCHIG00000016541
GO:0005215	transporter activity	molecular_function	0.00024475	0.033207	23	170	1075	19425	ENSCHIG00000011928,ENSCHIG00000021030,ENSCHIG00000006897,ENSCHIG00000022427,ENSCHIG00000016651,ENSCHIG00000012599,ENSCHIG00000023325,ENSCHIG00000023684,ENSCHIG00000018565,ENSCHIG00000016690,ENSCHIG00000021497,ENSCHIG00000018753,ENSCHIG00000000501,ENSCHIG00000006085,ENSCHIG00000025126,ENSCHIG00000005461,ENSCHIG00000000587,ENSCHIG00000019030,ENSCHIG00000008516,ENSCHIG00000000023,ENSCHIG00000009610,…
GO:0006576	cellular biogenic amine metabolic process	biological_process	0.00025637	0.03379	4	170	32	19425	ENSCHIG00000018212,ENSCHIG00000001171,ENSCHIG00000014147,ENSCHIG00000025203
GO:0044106	cellular amine metabolic process	biological_process	0.00025637	0.03379	4	170	32	19425	ENSCHIG00000018212,ENSCHIG00000014147,ENSCHIG00000001171,ENSCHIG00000025203
GO:0005506	iron ion binding	molecular_function	0.00028273	0.036739	8	170	179	19425	ENSCHIG00000021497,ENSCHIG00000008144,ENSCHIG00000009100,ENSCHIG00000013439,ENSCHIG00000025031,ENSCHIG00000015708,ENSCHIG00000018129,ENSCHIG00000014147
GO:0009064	glutamine family amino acid metabolic process	biological_process	0.00029655	0.038	4	170	32	19425	ENSCHIG00000018871,ENSCHIG00000018123,ENSCHIG00000025029,ENSCHIG00000022069
GO:0019805	quinolinate biosynthetic process	biological_process	0.00036157	0.044478	2	170	3	19425	ENSCHIG00000018212,ENSCHIG00000014147
GO:0043420	anthranilate metabolic process	biological_process	0.00036157	0.044478	2	170	3	19425	ENSCHIG00000018212,ENSCHIG00000014147
GO:0046874	quinolinate metabolic process	biological_process	0.00036157	0.044478	2	170	3	19425	ENSCHIG00000014147,ENSCHIG00000018212
GO:0051241	negative regulation of multicellular organismal process	biological_process	0.00047541	0.057712	3	170	19	19425	ENSCHIG00000021226,ENSCHIG00000011198,ENSCHIG00000022069
GO:0030168	platelet activation	biological_process	0.00048232	0.057791	3	170	18	19425	ENSCHIG00000014958,ENSCHIG00000018253,ENSCHIG00000014747
GO:0044765	single-organism transport	biological_process	0.00056862	0.066643	29	170	1580	19425	ENSCHIG00000008516,ENSCHIG00000019030,ENSCHIG00000009610,ENSCHIG00000017192,ENSCHIG00000012086,ENSCHIG00000014534,ENSCHIG00000018753,ENSCHIG00000021497,ENSCHIG00000025126,ENSCHIG00000023675,ENSCHIG00000006085,ENSCHIG00000017334,ENSCHIG00000000501,ENSCHIG00000024540,ENSCHIG00000005461,ENSCHIG00000000587,ENSCHIG00000016651,ENSCHIG00000009995,ENSCHIG00000022427,ENSCHIG00000016690,ENSCHIG00000018565,…
GO:0009308	amine metabolic process	biological_process	0.00057065	0.066643	4	170	40	19425	ENSCHIG00000025203,ENSCHIG00000001171,ENSCHIG00000014147,ENSCHIG00000018212
GO:0046700	heterocycle catabolic process	biological_process	0.00069425	0.079838	9	170	236	19425	ENSCHIG00000018871,ENSCHIG00000022390,ENSCHIG00000007932,ENSCHIG00000014147,ENSCHIG00000018123,ENSCHIG00000025203,ENSCHIG00000001171,ENSCHIG00000018212,ENSCHIG00000017869
GO:0043650	dicarboxylic acid biosynthetic process	biological_process	0.00071489	0.079838	2	170	4	19425	ENSCHIG00000014147,ENSCHIG00000018212
GO:0034354	'de novo' NAD biosynthetic process from tryptophan	biological_process	0.00071825	0.079838	2	170	4	19425	ENSCHIG00000014147,ENSCHIG00000018212
GO:0034627	'de novo' NAD biosynthetic process	biological_process	0.00071825	0.079838	2	170	4	19425	ENSCHIG00000014147,ENSCHIG00000018212
GO:0051186	cofactor metabolic process	biological_process	0.00097705	0.10731	6	170	117	19425	ENSCHIG00000012633,ENSCHIG00000018212,ENSCHIG00000007932,ENSCHIG00000014147,ENSCHIG00000009411,ENSCHIG00000011854
GO:0015149	hexose transmembrane transporter activity	molecular_function	0.0010407	0.11296	2	170	5	19425	ENSCHIG00000008516,ENSCHIG00000018753
GO:0051188	cofactor biosynthetic process	biological_process	0.001068	0.11458	5	170	81	19425	ENSCHIG00000011854,ENSCHIG00000009411,ENSCHIG00000012633,ENSCHIG00000018212,ENSCHIG00000014147
GO:0022857	transmembrane transporter activity	molecular_function	0.0011349	0.12035	20	170	974	19425	ENSCHIG00000011928,ENSCHIG00000021030,ENSCHIG00000022427,ENSCHIG00000012599,ENSCHIG00000023325,ENSCHIG00000023684,ENSCHIG00000016690,ENSCHIG00000018565,ENSCHIG00000021497,ENSCHIG00000018753,ENSCHIG00000000501,ENSCHIG00000025126,ENSCHIG00000006085,ENSCHIG00000000587,ENSCHIG00000019030,ENSCHIG00000008516,ENSCHIG00000000023,ENSCHIG00000009610,ENSCHIG00000017192,ENSCHIG00000012086
GO:0019441	tryptophan catabolic process to kynurenine	biological_process	0.0011804	0.1224	2	170	5	19425	ENSCHIG00000001171,ENSCHIG00000025203
GO:0047961	glycine N-acyltransferase activity	molecular_function	0.0011807	0.1224	2	170	5	19425	ENSCHIG00000016391,ENSCHIG00000013375
GO:0005579	membrane attack complex	cellular_component	0.0011949	0.12249	2	170	5	19425	ENSCHIG00000025838,ENSCHIG00000014791
GO:0051213	dioxygenase activity	molecular_function	0.0014237	0.14434	4	170	47	19425	ENSCHIG00000007158,ENSCHIG00000001171,ENSCHIG00000014147,ENSCHIG00000015708
GO:0046872	metal ion binding	molecular_function	0.0016614	0.16661	41	170	2624	19425	ENSCHIG00000025203,ENSCHIG00000022069,ENSCHIG00000025853,ENSCHIG00000018775,ENSCHIG00000020658,ENSCHIG00000015708,ENSCHIG00000013903,ENSCHIG00000009664,ENSCHIG00000014147,ENSCHIG00000000457,ENSCHIG00000020387,ENSCHIG00000020059,ENSCHIG00000018952,ENSCHIG00000001171,ENSCHIG00000005559,ENSCHIG00000008144,ENSCHIG00000009078,ENSCHIG00000009100,ENSCHIG00000013439,ENSCHIG00000023982,ENSCHIG00000018129,…
GO:0043169	cation binding	molecular_function	0.0018322	0.18176	41	170	2636	19425	ENSCHIG00000020387,ENSCHIG00000020059,ENSCHIG00000000457,ENSCHIG00000014147,ENSCHIG00000009664,ENSCHIG00000023982,ENSCHIG00000009100,ENSCHIG00000013439,ENSCHIG00000008144,ENSCHIG00000009078,ENSCHIG00000005559,ENSCHIG00000001171,ENSCHIG00000018952,ENSCHIG00000025853,ENSCHIG00000022069,ENSCHIG00000025203,ENSCHIG00000013903,ENSCHIG00000015708,ENSCHIG00000020658,ENSCHIG00000018775,ENSCHIG00000009411,…
GO:0019646	aerobic electron transport chain	biological_process	0.0019253	0.18896	1	170	1	19425	ENSCHIG00000000023
GO:0015145	monosaccharide transmembrane transporter activity	molecular_function	0.0022049	0.2119	2	170	7	19425	ENSCHIG00000018753,ENSCHIG00000008516
GO:0051119	sugar transmembrane transporter activity	molecular_function	0.0022049	0.2119	2	170	7	19425	ENSCHIG00000008516,ENSCHIG00000018753
GO:0016702	oxidoreductase activity, acting on single donors with incorporation of molecular oxygen, incorporation of two atoms of oxygen	molecular_function	0.0022738	0.21627	3	170	26	19425	ENSCHIG00000014147,ENSCHIG00000001171,ENSCHIG00000007158
GO:0006732	coenzyme metabolic process	biological_process	0.002386	0.22463	5	170	96	19425	ENSCHIG00000007932,ENSCHIG00000014147,ENSCHIG00000012633,ENSCHIG00000018212,ENSCHIG00000009411
GO:0044270	cellular nitrogen compound catabolic process	biological_process	0.0027004	0.25035	8	170	234	19425	ENSCHIG00000025203,ENSCHIG00000014147,ENSCHIG00000007932,ENSCHIG00000018871,ENSCHIG00000022390,ENSCHIG00000017869,ENSCHIG00000018212,ENSCHIG00000001171
GO:0016701	oxidoreductase activity, acting on single donors with incorporation of molecular oxygen	molecular_function	0.0027137	0.25035	3	170	28	19425	ENSCHIG00000007158,ENSCHIG00000014147,ENSCHIG00000001171
GO:0071705	nitrogen compound transport	biological_process	0.0027407	0.25035	6	170	136	19425	ENSCHIG00000005461,ENSCHIG00000023325,ENSCHIG00000006085,ENSCHIG00000017334,ENSCHIG00000009995,ENSCHIG00000019030
GO:0071949	FAD binding	molecular_function	0.0027689	0.25045	3	170	27	19425	ENSCHIG00000013439,ENSCHIG00000018212,ENSCHIG00000008405
GO:0030218	erythrocyte differentiation	biological_process	0.0029417	0.26307	2	170	10	19425	ENSCHIG00000008990,ENSCHIG00000004186
GO:0030193	regulation of blood coagulation	biological_process	0.0029939	0.26307	2	170	9	19425	ENSCHIG00000011198,ENSCHIG00000010653
GO:1900046	regulation of hemostasis	biological_process	0.0029939	0.26307	2	170	9	19425	ENSCHIG00000011198,ENSCHIG00000010653
GO:0015629	actin cytoskeleton	cellular_component	0.003033	0.26399	5	170	104	19425	ENSCHIG00000026733,ENSCHIG00000026092,ENSCHIG00000021226,ENSCHIG00000026793,ENSCHIG00000009070
GO:0042887	amide transmembrane transporter activity	molecular_function	0.0032032	0.27507	2	170	8	19425	ENSCHIG00000006085,ENSCHIG00000019030
GO:0070189	kynurenine metabolic process	biological_process	0.00322	0.27507	2	170	8	19425	ENSCHIG00000025203,ENSCHIG00000001171
GO:0002376	immune system process	biological_process	0.0032527	0.27531	10	170	455	19425	ENSCHIG00000021945,ENSCHIG00000004186,ENSCHIG00000025838,ENSCHIG00000008990,ENSCHIG00000022069,ENSCHIG00000014507,ENSCHIG00000014791,ENSCHIG00000015014,ENSCHIG00000013826,ENSCHIG00000018350
GO:0072528	pyrimidine-containing compound biosynthetic process	biological_process	0.0034168	0.28658	3	170	36	19425	ENSCHIG00000025029,ENSCHIG00000017869,ENSCHIG00000015872
GO:0009108	coenzyme biosynthetic process	biological_process	0.003661	0.3018	4	170	67	19425	ENSCHIG00000009411,ENSCHIG00000014147,ENSCHIG00000012633,ENSCHIG00000018212
GO:0006733	oxidoreduction coenzyme metabolic process	biological_process	0.0037046	0.3018	3	170	31	19425	ENSCHIG00000014147,ENSCHIG00000018212,ENSCHIG00000012633
GO:0061041	regulation of wound healing	biological_process	0.0037134	0.3018	2	170	10	19425	ENSCHIG00000011198,ENSCHIG00000010653
GO:0034101	erythrocyte homeostasis	biological_process	0.0037292	0.3018	2	170	11	19425	ENSCHIG00000008990,ENSCHIG00000004186
GO:0042180	cellular ketone metabolic process	biological_process	0.0037626	0.30186	3	170	30	19425	ENSCHIG00000025203,ENSCHIG00000012633,ENSCHIG00000001171
GO:0006810	transport	biological_process	0.0038413	0.30404	31	170	1960	19425	ENSCHIG00000025065,ENSCHIG00000011928,ENSCHIG00000021030,ENSCHIG00000012746,ENSCHIG00000006897,ENSCHIG00000022427,ENSCHIG00000016651,ENSCHIG00000009995,ENSCHIG00000006982,ENSCHIG00000012599,ENSCHIG00000023684,ENSCHIG00000023325,ENSCHIG00000016690,ENSCHIG00000018565,ENSCHIG00000014507,ENSCHIG00000018753,ENSCHIG00000021497,ENSCHIG00000000501,ENSCHIG00000025126,ENSCHIG00000023675,ENSCHIG00000006085,…
GO:0050818	regulation of coagulation	biological_process	0.0038557	0.30404	2	170	10	19425	ENSCHIG00000011198,ENSCHIG00000010653
GO:0051234	establishment of localization	biological_process	0.0040453	0.31629	31	170	1966	19425	ENSCHIG00000024540,ENSCHIG00000000587,ENSCHIG00000005461,ENSCHIG00000021497,ENSCHIG00000018753,ENSCHIG00000000501,ENSCHIG00000023675,ENSCHIG00000006085,ENSCHIG00000025126,ENSCHIG00000017334,ENSCHIG00000017192,ENSCHIG00000014534,ENSCHIG00000012086,ENSCHIG00000019030,ENSCHIG00000008516,ENSCHIG00000009610,ENSCHIG00000021030,ENSCHIG00000012746,ENSCHIG00000006897,ENSCHIG00000025065,ENSCHIG00000011928,…
GO:0043167	ion binding	molecular_function	0.0041234	0.31968	60	170	4434	19425	ENSCHIG00000025203,ENSCHIG00000022069,ENSCHIG00000018390,ENSCHIG00000025853,ENSCHIG00000018775,ENSCHIG00000020694,ENSCHIG00000015708,ENSCHIG00000013903,ENSCHIG00000020658,ENSCHIG00000016690,ENSCHIG00000009664,ENSCHIG00000020387,ENSCHIG00000020059,ENSCHIG00000014147,ENSCHIG00000000457,ENSCHIG00000019452,ENSCHIG00000026092,ENSCHIG00000016589,ENSCHIG00000018952,ENSCHIG00000010653,ENSCHIG00000005559,…
GO:0009435	NAD biosynthetic process	biological_process	0.0042146	0.32403	2	170	11	19425	ENSCHIG00000018212,ENSCHIG00000014147
GO:0006575	cellular modified amino acid metabolic process	biological_process	0.0043416	0.33104	4	170	66	19425	ENSCHIG00000009411,ENSCHIG00000007932,ENSCHIG00000001171,ENSCHIG00000025203
GO:0006950	response to stress	biological_process	0.0044906	0.33959	13	170	661	19425	ENSCHIG00000014958,ENSCHIG00000011198,ENSCHIG00000022069,ENSCHIG00000012505,ENSCHIG00000019452,ENSCHIG00000019493,ENSCHIG00000018775,ENSCHIG00000026228,ENSCHIG00000010653,ENSCHIG00000018253,ENSCHIG00000024270,ENSCHIG00000014747,ENSCHIG00000013903
GO:0042886	amide transport	biological_process	0.004898	0.36739	3	170	34	19425	ENSCHIG00000017334,ENSCHIG00000006085,ENSCHIG00000019030
GO:0044283	small molecule biosynthetic process	biological_process	0.0049862	0.37099	6	170	157	19425	ENSCHIG00000012633,ENSCHIG00000018212,ENSCHIG00000014147,ENSCHIG00000009078,ENSCHIG00000015708,ENSCHIG00000009411
GO:0002262	myeloid cell homeostasis	biological_process	0.0053049	0.38895	2	170	13	19425	ENSCHIG00000008990,ENSCHIG00000004186
GO:0001775	cell activation	biological_process	0.0053119	0.38895	4	170	76	19425	ENSCHIG00000014958,ENSCHIG00000018253,ENSCHIG00000022069,ENSCHIG00000014747
GO:0016053	organic acid biosynthetic process	biological_process	0.005458	0.39341	5	170	113	19425	ENSCHIG00000009411,ENSCHIG00000015708,ENSCHIG00000009078,ENSCHIG00000014147,ENSCHIG00000018212
GO:0046394	carboxylic acid biosynthetic process	biological_process	0.005458	0.39341	5	170	113	19425	ENSCHIG00000014147,ENSCHIG00000018212,ENSCHIG00000009411,ENSCHIG00000015708,ENSCHIG00000009078
GO:0048037	cofactor binding	molecular_function	0.0055086	0.39397	7	170	209	19425	ENSCHIG00000018390,ENSCHIG00000020694,ENSCHIG00000011854,ENSCHIG00000013439,ENSCHIG00000015315,ENSCHIG00000008405,ENSCHIG00000018212
GO:0009165	nucleotide biosynthetic process	biological_process	0.0056486	0.39807	6	170	193	19425	ENSCHIG00000015872,ENSCHIG00000018212,ENSCHIG00000014147,ENSCHIG00000018565,ENSCHIG00000012599,ENSCHIG00000017869
GO:0048771	tissue remodeling	biological_process	0.0056629	0.39807	2	170	13	19425	ENSCHIG00000021100,ENSCHIG00000011198
GO:0044711	single-organism biosynthetic process	biological_process	0.0056953	0.39807	6	170	161	19425	ENSCHIG00000009078,ENSCHIG00000015708,ENSCHIG00000009411,ENSCHIG00000012633,ENSCHIG00000018212,ENSCHIG00000014147
GO:0004497	monooxygenase activity	molecular_function	0.0057932	0.40187	5	170	109	19425	ENSCHIG00000009100,ENSCHIG00000025031,ENSCHIG00000020694,ENSCHIG00000018212,ENSCHIG00000018129
GO:1901293	nucleoside phosphate biosynthetic process	biological_process	0.0060258	0.41488	6	170	195	19425	ENSCHIG00000015872,ENSCHIG00000014147,ENSCHIG00000018212,ENSCHIG00000017869,ENSCHIG00000012599,ENSCHIG00000018565
GO:0019359	nicotinamide nucleotide biosynthetic process	biological_process	0.0062808	0.42055	2	170	13	19425	ENSCHIG00000014147,ENSCHIG00000018212
GO:0019363	pyridine nucleotide biosynthetic process	biological_process	0.0062808	0.42055	2	170	13	19425	ENSCHIG00000018212,ENSCHIG00000014147
GO:0019674	NAD metabolic process	biological_process	0.0062808	0.42055	2	170	13	19425	ENSCHIG00000018212,ENSCHIG00000014147
GO:0051179	localization	biological_process	0.0062905	0.42055	32	170	2125	19425	ENSCHIG00000019030,ENSCHIG00000008516,ENSCHIG00000023675,ENSCHIG00000025126,ENSCHIG00000018753,ENSCHIG00000024540,ENSCHIG00000014507,ENSCHIG00000012599,ENSCHIG00000016690,ENSCHIG00000011928,ENSCHIG00000025065,ENSCHIG00000006897,ENSCHIG00000012746,ENSCHIG00000009610,ENSCHIG00000014534,ENSCHIG00000012086,ENSCHIG00000017192,ENSCHIG00000000501,ENSCHIG00000006085,ENSCHIG00000017334,ENSCHIG00000021497,…
GO:0051015	actin filament binding	molecular_function	0.0067092	0.44532	4	170	72	19425	ENSCHIG00000026793,ENSCHIG00000009070,ENSCHIG00000026733,ENSCHIG00000026092
GO:0015144	carbohydrate transmembrane transporter activity	molecular_function	0.0069701	0.45382	2	170	12	19425	ENSCHIG00000008516,ENSCHIG00000018753
GO:1901476	carbohydrate transporter activity	molecular_function	0.0069701	0.45382	2	170	12	19425	ENSCHIG00000008516,ENSCHIG00000018753
GO:0050660	flavin adenine dinucleotide binding	molecular_function	0.0069849	0.45382	4	170	71	19425	ENSCHIG00000008405,ENSCHIG00000018212,ENSCHIG00000020694,ENSCHIG00000013439
GO:0030234	enzyme regulator activity	molecular_function	0.0075181	0.46959	12	170	537	19425	ENSCHIG00000016541,ENSCHIG00000010653,ENSCHIG00000020257,ENSCHIG00000011373,ENSCHIG00000021115,ENSCHIG00000024683,ENSCHIG00000027014,ENSCHIG00000022850,ENSCHIG00000022390,ENSCHIG00000023762,ENSCHIG00000010613,ENSCHIG00000025471
GO:0043178	alcohol binding	molecular_function	0.0075838	0.46959	2	170	12	19425	ENSCHIG00000025126,ENSCHIG00000012239
GO:0009163	nucleoside biosynthetic process	biological_process	0.0077208	0.46959	4	170	100	19425	ENSCHIG00000012599,ENSCHIG00000017869,ENSCHIG00000018565,ENSCHIG00000009411
GO:0042455	ribonucleoside biosynthetic process	biological_process	0.0077208	0.46959	4	170	100	19425	ENSCHIG00000009411,ENSCHIG00000018565,ENSCHIG00000017869,ENSCHIG00000012599
GO:0006955	immune response	biological_process	0.0079379	0.46959	8	170	340	19425	ENSCHIG00000022069,ENSCHIG00000014507,ENSCHIG00000014791,ENSCHIG00000015014,ENSCHIG00000013826,ENSCHIG00000018350,ENSCHIG00000021945,ENSCHIG00000025838
GO:0016705	oxidoreductase activity, acting on paired donors, with incorporation or reduction of molecular oxygen	molecular_function	0.008028	0.46959	6	170	168	19425	ENSCHIG00000025031,ENSCHIG00000015708,ENSCHIG00000009100,ENSCHIG00000020694,ENSCHIG00000018212,ENSCHIG00000018129
GO:1901659	glycosyl compound biosynthetic process	biological_process	0.0082246	0.46959	4	170	102	19425	ENSCHIG00000009411,ENSCHIG00000012599,ENSCHIG00000017869,ENSCHIG00000018565
GO:0072525	pyridine-containing compound biosynthetic process	biological_process	0.0085096	0.46959	2	170	15	19425	ENSCHIG00000018212,ENSCHIG00000014147
GO:0030219	megakaryocyte differentiation	biological_process	0.0093028	0.46959	1	170	1	19425	ENSCHIG00000008990
GO:0030221	basophil differentiation	biological_process	0.0093028	0.46959	1	170	1	19425	ENSCHIG00000008990
GO:0030222	eosinophil differentiation	biological_process	0.0093028	0.46959	1	170	1	19425	ENSCHIG00000008990
GO:0072527	pyrimidine-containing compound metabolic process	biological_process	0.0093454	0.46959	3	170	49	19425	ENSCHIG00000015872,ENSCHIG00000017869,ENSCHIG00000025029
GO:0032787	monocarboxylic acid metabolic process	biological_process	0.010597	0.46959	4	170	85	19425	ENSCHIG00000018212,ENSCHIG00000014147,ENSCHIG00000018871,ENSCHIG00000015708
GO:0003009	skeletal muscle contraction	biological_process	0.010691	0.46959	1	170	1	19425	ENSCHIG00000021226
GO:0014733	regulation of skeletal muscle adaptation	biological_process	0.010691	0.46959	1	170	1	19425	ENSCHIG00000021226
GO:0014883	transition between fast and slow fiber	biological_process	0.010691	0.46959	1	170	1	19425	ENSCHIG00000021226
GO:0045932	negative regulation of muscle contraction	biological_process	0.010691	0.46959	1	170	1	19425	ENSCHIG00000021226
GO:0050879	multicellular organismal movement	biological_process	0.010691	0.46959	1	170	1	19425	ENSCHIG00000021226
GO:0050881	musculoskeletal movement	biological_process	0.010691	0.46959	1	170	1	19425	ENSCHIG00000021226
GO:0030492	hemoglobin binding	molecular_function	0.010721	0.46959	1	170	2	19425	ENSCHIG00000004186
GO:0007597	blood coagulation, intrinsic pathway	biological_process	0.0108	0.46959	1	170	1	19425	ENSCHIG00000010653
GO:2000266	regulation of blood coagulation, intrinsic pathway	biological_process	0.0108	0.46959	1	170	1	19425	ENSCHIG00000010653
GO:0001562	response to protozoan	biological_process	0.010958	0.46959	1	170	1	19425	ENSCHIG00000022069
GO:0002446	neutrophil mediated immunity	biological_process	0.010958	0.46959	1	170	1	19425	ENSCHIG00000022069
GO:0002704	negative regulation of leukocyte mediated immunity	biological_process	0.010958	0.46959	1	170	1	19425	ENSCHIG00000022069
GO:0002707	negative regulation of lymphocyte mediated immunity	biological_process	0.010958	0.46959	1	170	1	19425	ENSCHIG00000022069
GO:0002710	negative regulation of T cell mediated immunity	biological_process	0.010958	0.46959	1	170	1	19425	ENSCHIG00000022069
GO:0002725	negative regulation of T cell cytokine production	biological_process	0.010958	0.46959	1	170	1	19425	ENSCHIG00000022069
GO:0002820	negative regulation of adaptive immune response	biological_process	0.010958	0.46959	1	170	1	19425	ENSCHIG00000022069
GO:0002823	negative regulation of adaptive immune response based on somatic recombination of immune receptors built from immunoglobulin superfamily domains	biological_process	0.010958	0.46959	1	170	1	19425	ENSCHIG00000022069
GO:0002828	regulation of type 2 immune response	biological_process	0.010958	0.46959	1	170	1	19425	ENSCHIG00000022069
GO:0002886	regulation of myeloid leukocyte mediated immunity	biological_process	0.010958	0.46959	1	170	1	19425	ENSCHIG00000022069
GO:0002888	positive regulation of myeloid leukocyte mediated immunity	biological_process	0.010958	0.46959	1	170	1	19425	ENSCHIG00000022069
GO:0035745	T-helper 2 cell cytokine production	biological_process	0.010958	0.46959	1	170	1	19425	ENSCHIG00000022069
GO:0042092	type 2 immune response	biological_process	0.010958	0.46959	1	170	1	19425	ENSCHIG00000022069
GO:0042832	defense response to protozoan	biological_process	0.010958	0.46959	1	170	1	19425	ENSCHIG00000022069
GO:0051702	interaction with symbiont	biological_process	0.010958	0.46959	1	170	1	19425	ENSCHIG00000022069
GO:0051818	disruption of cells of other organism involved in symbiotic interaction	biological_process	0.010958	0.46959	1	170	1	19425	ENSCHIG00000022069
GO:0051851	modification by host of symbiont morphology or physiology	biological_process	0.010958	0.46959	1	170	1	19425	ENSCHIG00000022069
GO:0051852	disruption by host of symbiont cells	biological_process	0.010958	0.46959	1	170	1	19425	ENSCHIG00000022069
GO:0051873	killing by host of symbiont cells	biological_process	0.010958	0.46959	1	170	1	19425	ENSCHIG00000022069
GO:0051883	killing of cells in other organism involved in symbiotic interaction	biological_process	0.010958	0.46959	1	170	1	19425	ENSCHIG00000022069
GO:0060331	negative regulation of response to interferon-gamma	biological_process	0.010958	0.46959	1	170	1	19425	ENSCHIG00000022069
GO:0060336	negative regulation of interferon-gamma-mediated signaling pathway	biological_process	0.010958	0.46959	1	170	1	19425	ENSCHIG00000022069
GO:0070942	neutrophil mediated cytotoxicity	biological_process	0.010958	0.46959	1	170	1	19425	ENSCHIG00000022069
GO:0070943	neutrophil mediated killing of symbiont cell	biological_process	0.010958	0.46959	1	170	1	19425	ENSCHIG00000022069
GO:0070947	neutrophil mediated killing of fungus	biological_process	0.010958	0.46959	1	170	1	19425	ENSCHIG00000022069
GO:0070948	regulation of neutrophil mediated cytotoxicity	biological_process	0.010958	0.46959	1	170	1	19425	ENSCHIG00000022069
GO:0070949	regulation of neutrophil mediated killing of symbiont cell	biological_process	0.010958	0.46959	1	170	1	19425	ENSCHIG00000022069
GO:0070953	regulation of neutrophil mediated killing of fungus	biological_process	0.010958	0.46959	1	170	1	19425	ENSCHIG00000022069
GO:0070960	positive regulation of neutrophil mediated cytotoxicity	biological_process	0.010958	0.46959	1	170	1	19425	ENSCHIG00000022069
GO:0070961	positive regulation of neutrophil mediated killing of symbiont cell	biological_process	0.010958	0.46959	1	170	1	19425	ENSCHIG00000022069
GO:0070965	positive regulation of neutrophil mediated killing of fungus	biological_process	0.010958	0.46959	1	170	1	19425	ENSCHIG00000022069
GO:1900150	regulation of defense response to fungus	biological_process	0.010958	0.46959	1	170	1	19425	ENSCHIG00000022069
GO:2000551	regulation of T-helper 2 cell cytokine production	biological_process	0.010958	0.46959	1	170	1	19425	ENSCHIG00000022069
GO:2000552	negative regulation of T-helper 2 cell cytokine production	biological_process	0.010958	0.46959	1	170	1	19425	ENSCHIG00000022069
GO:0002090	regulation of receptor internalization	biological_process	0.010984	0.46959	1	170	1	19425	ENSCHIG00000023675
GO:0005353	fructose transmembrane transporter activity	molecular_function	0.011059	0.46959	1	170	1	19425	ENSCHIG00000018753
GO:0015755	fructose transport	biological_process	0.011059	0.46959	1	170	1	19425	ENSCHIG00000018753
GO:0004397	histidine ammonia-lyase activity	molecular_function	0.011061	0.46959	1	170	1	19425	ENSCHIG00000018871
GO:0015942	formate metabolic process	biological_process	0.011061	0.46959	1	170	1	19425	ENSCHIG00000018871
GO:0016841	ammonia-lyase activity	molecular_function	0.011061	0.46959	1	170	1	19425	ENSCHIG00000018871
GO:0019557	histidine catabolic process to glutamate and formate	biological_process	0.011061	0.46959	1	170	1	19425	ENSCHIG00000018871
GO:0003885	D-arabinono-1,4-lactone oxidase activity	molecular_function	0.011071	0.46959	1	170	1	19425	ENSCHIG00000008405
GO:0016899	oxidoreductase activity, acting on the CH-OH group of donors, oxygen as acceptor	molecular_function	0.011071	0.46959	1	170	1	19425	ENSCHIG00000008405
GO:0005499	vitamin D binding	molecular_function	0.011084	0.46959	1	170	1	19425	ENSCHIG00000025126
GO:0030895	apolipoprotein B mRNA editing enzyme complex	cellular_component	0.011084	0.46959	1	170	1	19425	ENSCHIG00000020411
GO:0015265	urea channel activity	molecular_function	0.011084	0.46959	1	170	1	19425	ENSCHIG00000006085
GO:0070365	hepatocyte differentiation	biological_process	0.011084	0.46959	1	170	1	19425	ENSCHIG00000017334
GO:0004502	kynurenine 3-monooxygenase activity	molecular_function	0.011084	0.46959	1	170	1	19425	ENSCHIG00000018212
GO:0008336	gamma-butyrobetaine dioxygenase activity	molecular_function	0.011085	0.46959	1	170	1	19425	ENSCHIG00000015708
GO:0001991	regulation of systemic arterial blood pressure by circulatory renin-angiotensin	biological_process	0.011087	0.46959	1	170	1	19425	ENSCHIG00000020658
GO:0002002	regulation of angiotensin levels in blood	biological_process	0.011087	0.46959	1	170	1	19425	ENSCHIG00000020658
GO:0002003	angiotensin maturation	biological_process	0.011087	0.46959	1	170	1	19425	ENSCHIG00000020658
GO:0060177	regulation of angiotensin metabolic process	biological_process	0.011087	0.46959	1	170	1	19425	ENSCHIG00000020658
GO:0004505	phenylalanine 4-monooxygenase activity	molecular_function	0.011096	0.46959	1	170	1	19425	ENSCHIG00000018129
GO:0048872	homeostasis of number of cells	biological_process	0.011273	0.4749	2	170	18	19425	ENSCHIG00000008990,ENSCHIG00000004186
GO:0020037	heme binding	molecular_function	0.01141	0.47849	5	170	149	19425	ENSCHIG00000001171,ENSCHIG00000025203,ENSCHIG00000009100,ENSCHIG00000025031,ENSCHIG00000025853
GO:0060330	regulation of response to interferon-gamma	biological_process	0.012668	0.52529	1	170	2	19425	ENSCHIG00000022069
GO:0060334	regulation of interferon-gamma-mediated signaling pathway	biological_process	0.012668	0.52529	1	170	2	19425	ENSCHIG00000022069
GO:0008152	metabolic process	biological_process	0.012697	0.52529	81	170	7324	19425	ENSCHIG00000011337,ENSCHIG00000014534,ENSCHIG00000007645,ENSCHIG00000023762,ENSCHIG00000000023,ENSCHIG00000019493,ENSCHIG00000015872,ENSCHIG00000022390,ENSCHIG00000018212,ENSCHIG00000025029,ENSCHIG00000007158,ENSCHIG00000025031,ENSCHIG00000014619,ENSCHIG00000012239,ENSCHIG00000007932,ENSCHIG00000009411,ENSCHIG00000009995,ENSCHIG00000012633,ENSCHIG00000021462,ENSCHIG00000018775,ENSCHIG00000021879,…
GO:0016459	myosin complex	cellular_component	0.012885	0.53072	3	170	44	19425	ENSCHIG00000026092,ENSCHIG00000026733,ENSCHIG00000009070
GO:0030099	myeloid cell differentiation	biological_process	0.013093	0.53688	2	170	20	19425	ENSCHIG00000004186,ENSCHIG00000008990
GO:0010817	regulation of hormone levels	biological_process	0.013241	0.53955	3	170	50	19425	ENSCHIG00000009995,ENSCHIG00000017334,ENSCHIG00000020658
GO:0016410	N-acyltransferase activity	molecular_function	0.01333	0.53955	3	170	53	19425	ENSCHIG00000016391,ENSCHIG00000011854,ENSCHIG00000013375
GO:0003868	4-hydroxyphenylpyruvate dioxygenase activity	molecular_function	0.013344	0.53955	1	170	2	19425	ENSCHIG00000007158
GO:0046906	tetrapyrrole binding	molecular_function	0.013392	0.53955	5	170	154	19425	ENSCHIG00000001171,ENSCHIG00000025203,ENSCHIG00000009100,ENSCHIG00000025031,ENSCHIG00000025853
GO:0055086	nucleobase-containing small molecule metabolic process	biological_process	0.014136	0.56703	9	170	402	19425	ENSCHIG00000009411,ENSCHIG00000022390,ENSCHIG00000015872,ENSCHIG00000014147,ENSCHIG00000012599,ENSCHIG00000018565,ENSCHIG00000025029,ENSCHIG00000018212,ENSCHIG00000017869
GO:0006879	cellular iron ion homeostasis	biological_process	0.014579	0.58227	2	170	33	19425	ENSCHIG00000005461,ENSCHIG00000021497
GO:0016645	oxidoreductase activity, acting on the CH-NH group of donors	molecular_function	0.014838	0.59005	2	170	19	19425	ENSCHIG00000007932,ENSCHIG00000018123
GO:0003824	catalytic activity	molecular_function	0.015015	0.59453	64	170	5156	19425	ENSCHIG00000010953,ENSCHIG00000009526,ENSCHIG00000013903,ENSCHIG00000015708,ENSCHIG00000018871,ENSCHIG00000016690,ENSCHIG00000014147,ENSCHIG00000000457,ENSCHIG00000008144,ENSCHIG00000020663,ENSCHIG00000013439,ENSCHIG00000001171,ENSCHIG00000015315,ENSCHIG00000018129,ENSCHIG00000012086,ENSCHIG00000018123,ENSCHIG00000008405,ENSCHIG00000025648,ENSCHIG00000024270,ENSCHIG00000009070,ENSCHIG00000012505,…
GO:0048583	regulation of response to stimulus	biological_process	0.015451	0.60812	10	170	478	19425	ENSCHIG00000022390,ENSCHIG00000015872,ENSCHIG00000013826,ENSCHIG00000011198,ENSCHIG00000022069,ENSCHIG00000025838,ENSCHIG00000021226,ENSCHIG00000023675,ENSCHIG00000021879,ENSCHIG00000010653
GO:0006730	one-carbon metabolic process	biological_process	0.01549	0.60812	2	170	19	19425	ENSCHIG00000007932,ENSCHIG00000009411
GO:0045277	respiratory chain complex IV	cellular_component	0.015637	0.6113	1	170	8	19425	ENSCHIG00000000023
GO:0043502	regulation of muscle adaptation	biological_process	0.015876	0.61605	1	170	2	19425	ENSCHIG00000021226
GO:0050662	coenzyme binding	molecular_function	0.015892	0.61605	5	170	145	19425	ENSCHIG00000015315,ENSCHIG00000008405,ENSCHIG00000018212,ENSCHIG00000020694,ENSCHIG00000013439
GO:0022892	substrate-specific transporter activity	molecular_function	0.016863	0.65095	14	170	791	19425	ENSCHIG00000000587,ENSCHIG00000000501,ENSCHIG00000006085,ENSCHIG00000021497,ENSCHIG00000018753,ENSCHIG00000023325,ENSCHIG00000012599,ENSCHIG00000023684,ENSCHIG00000018565,ENSCHIG00000000023,ENSCHIG00000009610,ENSCHIG00000019030,ENSCHIG00000008516,ENSCHIG00000016651
GO:0022891	substrate-specific transmembrane transporter activity	molecular_function	0.017075	0.6564	13	170	709	19425	ENSCHIG00000000501,ENSCHIG00000006085,ENSCHIG00000021497,ENSCHIG00000018753,ENSCHIG00000000587,ENSCHIG00000000023,ENSCHIG00000009610,ENSCHIG00000019030,ENSCHIG00000008516,ENSCHIG00000012599,ENSCHIG00000023325,ENSCHIG00000023684,ENSCHIG00000018565
GO:1901575	organic substance catabolic process	biological_process	0.01755	0.66173	12	170	613	19425	ENSCHIG00000003090,ENSCHIG00000017869,ENSCHIG00000018212,ENSCHIG00000001171,ENSCHIG00000018390,ENSCHIG00000022390,ENSCHIG00000018871,ENSCHIG00000025203,ENSCHIG00000018129,ENSCHIG00000018123,ENSCHIG00000007932,ENSCHIG00000014147
GO:1901135	carbohydrate derivative metabolic process	biological_process	0.017699	0.66173	11	170	572	19425	ENSCHIG00000006578,ENSCHIG00000022850,ENSCHIG00000012599,ENSCHIG00000018565,ENSCHIG00000021761,ENSCHIG00000009411,ENSCHIG00000023762,ENSCHIG00000022390,ENSCHIG00000021462,ENSCHIG00000017869,ENSCHIG00000024683
GO:0045263	proton-transporting ATP synthase complex, coupling factor F(o)	cellular_component	0.017786	0.66173	2	170	38	19425	ENSCHIG00000012599,ENSCHIG00000018565
GO:0055072	iron ion homeostasis	biological_process	0.017899	0.66173	2	170	35	19425	ENSCHIG00000005461,ENSCHIG00000021497
GO:0002066	columnar/cuboidal epithelial cell development	biological_process	0.017957	0.66173	1	170	2	19425	ENSCHIG00000017334
GO:0002068	glandular epithelial cell development	biological_process	0.017957	0.66173	1	170	2	19425	ENSCHIG00000017334
GO:0003323	type B pancreatic cell development	biological_process	0.017957	0.66173	1	170	2	19425	ENSCHIG00000017334
GO:0031640	killing of cells of other organism	biological_process	0.018324	0.66173	1	170	2	19425	ENSCHIG00000022069
GO:0044364	disruption of cells of other organism	biological_process	0.018324	0.66173	1	170	2	19425	ENSCHIG00000022069
GO:0051709	regulation of killing of cells of other organism	biological_process	0.018324	0.66173	1	170	2	19425	ENSCHIG00000022069
GO:0051712	positive regulation of killing of cells of other organism	biological_process	0.018324	0.66173	1	170	2	19425	ENSCHIG00000022069
GO:0046916	cellular transition metal ion homeostasis	biological_process	0.018521	0.66173	2	170	36	19425	ENSCHIG00000005461,ENSCHIG00000021497
GO:0019362	pyridine nucleotide metabolic process	biological_process	0.019162	0.66173	2	170	22	19425	ENSCHIG00000014147,ENSCHIG00000018212
GO:0046496	nicotinamide nucleotide metabolic process	biological_process	0.019162	0.66173	2	170	22	19425	ENSCHIG00000018212,ENSCHIG00000014147
GO:0042445	hormone metabolic process	biological_process	0.019479	0.66173	2	170	21	19425	ENSCHIG00000020658,ENSCHIG00000009995
GO:0042730	fibrinolysis	biological_process	0.019489	0.66173	1	170	2	19425	ENSCHIG00000011198
GO:0043501	skeletal muscle adaptation	biological_process	0.019861	0.66173	1	170	2	19425	ENSCHIG00000021226
GO:0044248	cellular catabolic process	biological_process	0.020009	0.66173	11	170	555	19425	ENSCHIG00000001171,ENSCHIG00000018212,ENSCHIG00000017869,ENSCHIG00000018871,ENSCHIG00000022390,ENSCHIG00000018390,ENSCHIG00000018123,ENSCHIG00000007932,ENSCHIG00000014147,ENSCHIG00000018129,ENSCHIG00000025203
GO:0032501	multicellular organismal process	biological_process	0.020569	0.66173	18	170	1638	19425	ENSCHIG00000014747,ENSCHIG00000004186,ENSCHIG00000010653,ENSCHIG00000021100,ENSCHIG00000011198,ENSCHIG00000014958,ENSCHIG00000024932,ENSCHIG00000008990,ENSCHIG00000013903,ENSCHIG00000017334,ENSCHIG00000021226,ENSCHIG00000020658,ENSCHIG00000018775,ENSCHIG00000018253,ENSCHIG00000013176,ENSCHIG00000024270,ENSCHIG00000019493,ENSCHIG00000022069
GO:0004175	endopeptidase activity	molecular_function	0.020802	0.66173	9	170	417	19425	ENSCHIG00000020663,ENSCHIG00000013903,ENSCHIG00000018775,ENSCHIG00000024270,ENSCHIG00000005559,ENSCHIG00000010953,ENSCHIG00000006982,ENSCHIG00000019493,ENSCHIG00000011198
GO:0072376	protein activation cascade	biological_process	0.02089	0.66173	2	170	24	19425	ENSCHIG00000025838,ENSCHIG00000010653
GO:0004838	L-tyrosine:2-oxoglutarate aminotransferase activity	molecular_function	0.021041	0.66173	1	170	2	19425	ENSCHIG00000018390
GO:0070547	L-tyrosine aminotransferase activity	molecular_function	0.021041	0.66173	1	170	2	19425	ENSCHIG00000018390
GO:0046007	negative regulation of activated T cell proliferation	biological_process	0.021059	0.66173	1	170	2	19425	ENSCHIG00000022069
GO:0070324	thyroid hormone binding	molecular_function	0.02108	0.66173	1	170	2	19425	ENSCHIG00000009995
GO:0006221	pyrimidine nucleotide biosynthetic process	biological_process	0.021268	0.66173	2	170	29	19425	ENSCHIG00000017869,ENSCHIG00000015872
GO:0035743	CD4-positive, alpha-beta T cell cytokine production	biological_process	0.021343	0.66173	1	170	2	19425	ENSCHIG00000022069
GO:0001912	positive regulation of leukocyte mediated cytotoxicity	biological_process	0.021411	0.66173	1	170	2	19425	ENSCHIG00000022069
GO:0004850	uridine phosphorylase activity	molecular_function	0.021458	0.66173	1	170	2	19425	ENSCHIG00000017869
GO:0002444	myeloid leukocyte mediated immunity	biological_process	0.021724	0.66173	1	170	2	19425	ENSCHIG00000022069
GO:0001990	regulation of systemic arterial blood pressure by hormone	biological_process	0.021734	0.66173	1	170	2	19425	ENSCHIG00000020658
GO:0003044	regulation of systemic arterial blood pressure mediated by a chemical signal	biological_process	0.021734	0.66173	1	170	2	19425	ENSCHIG00000020658
GO:0003073	regulation of systemic arterial blood pressure	biological_process	0.021734	0.66173	1	170	2	19425	ENSCHIG00000020658
GO:0003081	regulation of systemic arterial blood pressure by renin-angiotensin	biological_process	0.021734	0.66173	1	170	2	19425	ENSCHIG00000020658
GO:0072378	blood coagulation, fibrin clot formation	biological_process	0.021797	0.66173	1	170	2	19425	ENSCHIG00000010653
GO:0000334	3-hydroxyanthranilate 3,4-dioxygenase activity	molecular_function	0.021804	0.66173	1	170	2	19425	ENSCHIG00000014147
GO:0002701	negative regulation of production of molecular mediator of immune response	biological_process	0.021813	0.66173	1	170	2	19425	ENSCHIG00000022069
GO:0002719	negative regulation of cytokine production involved in immune response	biological_process	0.021813	0.66173	1	170	2	19425	ENSCHIG00000022069
GO:0046914	transition metal ion binding	molecular_function	0.021841	0.66173	16	170	924	19425	ENSCHIG00000018129,ENSCHIG00000017334,ENSCHIG00000015708,ENSCHIG00000020658,ENSCHIG00000021497,ENSCHIG00000008990,ENSCHIG00000014147,ENSCHIG00000009664,ENSCHIG00000025031,ENSCHIG00000009100,ENSCHIG00000013439,ENSCHIG00000008144,ENSCHIG00000012239,ENSCHIG00000009078,ENSCHIG00000014364,ENSCHIG00000012706
GO:0004833	tryptophan 2,3-dioxygenase activity	molecular_function	0.021856	0.66173	1	170	2	19425	ENSCHIG00000001171
GO:0006548	histidine catabolic process	biological_process	0.021909	0.66173	1	170	2	19425	ENSCHIG00000018871
GO:0019556	histidine catabolic process to glutamate and formamide	biological_process	0.021909	0.66173	1	170	2	19425	ENSCHIG00000018871
GO:0043606	formamide metabolic process	biological_process	0.021909	0.66173	1	170	2	19425	ENSCHIG00000018871
GO:0052805	imidazole-containing compound catabolic process	biological_process	0.021909	0.66173	1	170	2	19425	ENSCHIG00000018871
GO:0000050	urea cycle	biological_process	0.021921	0.66173	1	170	2	19425	ENSCHIG00000022069
GO:0004053	arginase activity	molecular_function	0.021921	0.66173	1	170	2	19425	ENSCHIG00000022069
GO:0048259	regulation of receptor-mediated endocytosis	biological_process	0.021944	0.66173	1	170	2	19425	ENSCHIG00000023675
GO:0004657	proline dehydrogenase activity	molecular_function	0.021969	0.66173	1	170	2	19425	ENSCHIG00000018123
GO:0047150	betaine-homocysteine S-methyltransferase activity	molecular_function	0.021975	0.66173	1	170	2	19425	ENSCHIG00000009078
GO:0009256	10-formyltetrahydrofolate metabolic process	biological_process	0.022039	0.66173	1	170	2	19425	ENSCHIG00000007932
GO:0009258	10-formyltetrahydrofolate catabolic process	biological_process	0.022039	0.66173	1	170	2	19425	ENSCHIG00000007932
GO:0009397	folic acid-containing compound catabolic process	biological_process	0.022039	0.66173	1	170	2	19425	ENSCHIG00000007932
GO:0016155	formyltetrahydrofolate dehydrogenase activity	molecular_function	0.022039	0.66173	1	170	2	19425	ENSCHIG00000007932
GO:0042560	pteridine-containing compound catabolic process	biological_process	0.022039	0.66173	1	170	2	19425	ENSCHIG00000007932
GO:0043649	dicarboxylic acid catabolic process	biological_process	0.022039	0.66173	1	170	2	19425	ENSCHIG00000007932
GO:0035671	enone reductase activity	molecular_function	0.022045	0.66173	1	170	2	19425	ENSCHIG00000025648
GO:0047751	cholestenone 5-alpha-reductase activity	molecular_function	0.022045	0.66173	1	170	2	19425	ENSCHIG00000025648
GO:0004022	alcohol dehydrogenase (NAD) activity	molecular_function	0.022046	0.66173	1	170	2	19425	ENSCHIG00000012239
GO:0004024	alcohol dehydrogenase activity, zinc-dependent	molecular_function	0.022046	0.66173	1	170	2	19425	ENSCHIG00000012239
GO:0035276	ethanol binding	molecular_function	0.022046	0.66173	1	170	2	19425	ENSCHIG00000012239
GO:0043546	molybdopterin cofactor binding	molecular_function	0.022046	0.66173	1	170	2	19425	ENSCHIG00000013439
GO:0009437	carnitine metabolic process	biological_process	0.022047	0.66173	1	170	2	19425	ENSCHIG00000015708
GO:0045329	carnitine biosynthetic process	biological_process	0.022047	0.66173	1	170	2	19425	ENSCHIG00000015708
GO:0004088	carbamoyl-phosphate synthase (glutamine-hydrolyzing) activity	molecular_function	0.022121	0.66173	1	170	2	19425	ENSCHIG00000025029
GO:0030091	protein repair	biological_process	0.022125	0.66173	1	170	2	19425	ENSCHIG00000012505
GO:0015204	urea transmembrane transporter activity	molecular_function	0.022163	0.66173	1	170	2	19425	ENSCHIG00000006085
GO:0015840	urea transport	biological_process	0.022163	0.66173	1	170	2	19425	ENSCHIG00000006085
GO:0019755	one-carbon compound transport	biological_process	0.022163	0.66173	1	170	2	19425	ENSCHIG00000006085
GO:0071918	urea transmembrane transport	biological_process	0.022163	0.66173	1	170	2	19425	ENSCHIG00000006085
GO:0046930	pore complex	cellular_component	0.022283	0.66235	2	170	23	19425	ENSCHIG00000014791,ENSCHIG00000025838
GO:0016486	peptide hormone processing	biological_process	0.022327	0.66235	1	170	2	19425	ENSCHIG00000020658
GO:0072524	pyridine-containing compound metabolic process	biological_process	0.022697	0.66992	2	170	24	19425	ENSCHIG00000014147,ENSCHIG00000018212
GO:0008198	ferrous iron binding	molecular_function	0.022728	0.66992	1	170	2	19425	ENSCHIG00000014147
GO:0050821	protein stabilization	biological_process	0.022957	0.67452	1	170	5	19425	ENSCHIG00000004186
GO:0044707	single-multicellular organism process	biological_process	0.023277	0.68177	17	170	1565	19425	ENSCHIG00000004186,ENSCHIG00000014747,ENSCHIG00000010653,ENSCHIG00000021100,ENSCHIG00000011198,ENSCHIG00000014958,ENSCHIG00000017334,ENSCHIG00000013903,ENSCHIG00000020658,ENSCHIG00000021226,ENSCHIG00000008990,ENSCHIG00000013176,ENSCHIG00000024270,ENSCHIG00000018775,ENSCHIG00000018253,ENSCHIG00000019493,ENSCHIG00000022069
GO:0048821	erythrocyte development	biological_process	0.023552	0.68547	1	170	3	19425	ENSCHIG00000008990
GO:0061515	myeloid cell development	biological_process	0.023552	0.68547	1	170	3	19425	ENSCHIG00000008990
GO:0043902	positive regulation of multi-organism process	biological_process	0.023658	0.68639	1	170	3	19425	ENSCHIG00000022069
GO:0001960	negative regulation of cytokine-mediated signaling pathway	biological_process	0.02493	0.71624	1	170	3	19425	ENSCHIG00000022069
GO:0060761	negative regulation of response to cytokine stimulus	biological_process	0.02493	0.71624	1	170	3	19425	ENSCHIG00000022069
GO:0014888	striated muscle adaptation	biological_process	0.024998	0.71624	1	170	3	19425	ENSCHIG00000021226
GO:0043500	muscle adaptation	biological_process	0.024998	0.71624	1	170	3	19425	ENSCHIG00000021226
GO:0030851	granulocyte differentiation	biological_process	0.025544	0.72962	1	170	3	19425	ENSCHIG00000008990
GO:0009109	coenzyme catabolic process	biological_process	0.025996	0.74019	1	170	3	19425	ENSCHIG00000007932
GO:0070011	peptidase activity, acting on L-amino acid peptides	molecular_function	0.026183	0.74019	11	170	576	19425	ENSCHIG00000011198,ENSCHIG00000019493,ENSCHIG00000006982,ENSCHIG00000010953,ENSCHIG00000024270,ENSCHIG00000005559,ENSCHIG00000018775,ENSCHIG00000020658,ENSCHIG00000013903,ENSCHIG00000020663,ENSCHIG00000014364
GO:0045747	positive regulation of Notch signaling pathway	biological_process	0.026262	0.74019	1	170	6	19425	ENSCHIG00000015872
GO:0016709	oxidoreductase activity, acting on paired donors, with incorporation or reduction of molecular oxygen, NAD(P)H as one donor, and incorporation of one atom of oxygen	molecular_function	0.026297	0.74019	2	170	23	19425	ENSCHIG00000018212,ENSCHIG00000020694
GO:0055076	transition metal ion homeostasis	biological_process	0.026345	0.74019	2	170	40	19425	ENSCHIG00000005461,ENSCHIG00000021497
GO:0033743	peptide-methionine (R)-S-oxide reductase activity	molecular_function	0.026395	0.74019	1	170	3	19425	ENSCHIG00000012505
GO:0004332	fructose-bisphosphate aldolase activity	molecular_function	0.026601	0.74114	1	170	3	19425	ENSCHIG00000003090
GO:0002067	glandular epithelial cell differentiation	biological_process	0.026769	0.74114	1	170	3	19425	ENSCHIG00000017334
GO:0003309	type B pancreatic cell differentiation	biological_process	0.026769	0.74114	1	170	3	19425	ENSCHIG00000017334
GO:0035883	enteroendocrine cell differentiation	biological_process	0.026769	0.74114	1	170	3	19425	ENSCHIG00000017334
GO:0044459	plasma membrane part	cellular_component	0.026831	0.74114	9	170	451	19425	ENSCHIG00000006578,ENSCHIG00000023325,ENSCHIG00000014791,ENSCHIG00000018350,ENSCHIG00000012746,ENSCHIG00000021945,ENSCHIG00000006085,ENSCHIG00000025065,ENSCHIG00000025838
GO:0042611	MHC protein complex	cellular_component	0.028345	0.78062	2	170	32	19425	ENSCHIG00000018350,ENSCHIG00000021945
GO:0031018	endocrine pancreas development	biological_process	0.028433	0.78072	1	170	4	19425	ENSCHIG00000017334
GO:0031343	positive regulation of cell killing	biological_process	0.028699	0.78569	1	170	3	19425	ENSCHIG00000022069
GO:0015232	heme transporter activity	molecular_function	0.030343	0.80075	1	170	3	19425	ENSCHIG00000005461
GO:0004478	methionine adenosyltransferase activity	molecular_function	0.030514	0.80075	1	170	3	19425	ENSCHIG00000009411
GO:0043903	regulation of symbiosis, encompassing mutualism through parasitism	biological_process	0.03069	0.80075	1	170	4	19425	ENSCHIG00000022069
GO:0005575	cellular_component	cellular_component	0.030764	0.80075	110	170	11556	19425	ENSCHIG00000023297,ENSCHIG00000010953,ENSCHIG00000008516,ENSCHIG00000009526,ENSCHIG00000024540,ENSCHIG00000018753,ENSCHIG00000021322,ENSCHIG00000013903,ENSCHIG00000025126,ENSCHIG00000016690,ENSCHIG00000024115,ENSCHIG00000011232,ENSCHIG00000014147,ENSCHIG00000020387,ENSCHIG00000018871,ENSCHIG00000010991,ENSCHIG00000021633,ENSCHIG00000010653,ENSCHIG00000000342,ENSCHIG00000012746,ENSCHIG00000018952,…
GO:0005887	integral to plasma membrane	cellular_component	0.030804	0.80075	7	170	300	19425	ENSCHIG00000025838,ENSCHIG00000025065,ENSCHIG00000006085,ENSCHIG00000014791,ENSCHIG00000012746,ENSCHIG00000023325,ENSCHIG00000006578
GO:0060333	interferon-gamma-mediated signaling pathway	biological_process	0.030869	0.80075	1	170	4	19425	ENSCHIG00000022069
GO:0071346	cellular response to interferon-gamma	biological_process	0.030869	0.80075	1	170	4	19425	ENSCHIG00000022069
GO:0042451	purine nucleoside biosynthetic process	biological_process	0.031315	0.80075	3	170	91	19425	ENSCHIG00000009411,ENSCHIG00000018565,ENSCHIG00000012599
GO:0046129	purine ribonucleoside biosynthetic process	biological_process	0.031315	0.80075	3	170	91	19425	ENSCHIG00000012599,ENSCHIG00000018565,ENSCHIG00000009411
GO:0002705	positive regulation of leukocyte mediated immunity	biological_process	0.031686	0.80075	1	170	3	19425	ENSCHIG00000022069
GO:0002684	positive regulation of immune system process	biological_process	0.031688	0.80075	3	170	83	19425	ENSCHIG00000022069,ENSCHIG00000025838,ENSCHIG00000013826
GO:0001910	regulation of leukocyte mediated cytotoxicity	biological_process	0.032189	0.80075	1	170	3	19425	ENSCHIG00000022069
GO:0002369	T cell cytokine production	biological_process	0.032191	0.80075	1	170	3	19425	ENSCHIG00000022069
GO:0002724	regulation of T cell cytokine production	biological_process	0.032191	0.80075	1	170	3	19425	ENSCHIG00000022069
GO:0016339	calcium-dependent cell-cell adhesion	biological_process	0.032256	0.80075	1	170	3	19425	ENSCHIG00000023982
GO:0050501	hyaluronan synthase activity	molecular_function	0.032559	0.80075	1	170	3	19425	ENSCHIG00000006578
GO:0006547	histidine metabolic process	biological_process	0.032628	0.80075	1	170	3	19425	ENSCHIG00000018871
GO:0052803	imidazole-containing compound metabolic process	biological_process	0.032628	0.80075	1	170	3	19425	ENSCHIG00000018871
GO:0019627	urea metabolic process	biological_process	0.032641	0.80075	1	170	3	19425	ENSCHIG00000022069
GO:0031623	receptor internalization	biological_process	0.032733	0.80075	1	170	3	19425	ENSCHIG00000023675
GO:0016743	carboxyl- or carbamoyltransferase activity	molecular_function	0.032746	0.80075	1	170	3	19425	ENSCHIG00000007645
GO:0015091	ferric iron transmembrane transporter activity	molecular_function	0.032758	0.80075	1	170	3	19425	ENSCHIG00000021497
GO:0072510	trivalent inorganic cation transmembrane transporter activity	molecular_function	0.032758	0.80075	1	170	3	19425	ENSCHIG00000021497
GO:0072512	trivalent inorganic cation transport	biological_process	0.032758	0.80075	1	170	3	19425	ENSCHIG00000021497
GO:0006067	ethanol metabolic process	biological_process	0.032806	0.80075	1	170	3	19425	ENSCHIG00000012239
GO:0006069	ethanol oxidation	biological_process	0.032806	0.80075	1	170	3	19425	ENSCHIG00000012239
GO:0034308	primary alcohol metabolic process	biological_process	0.032806	0.80075	1	170	3	19425	ENSCHIG00000012239
GO:0001889	liver development	biological_process	0.032809	0.80075	1	170	3	19425	ENSCHIG00000017334
GO:0061008	hepaticobiliary system development	biological_process	0.032809	0.80075	1	170	3	19425	ENSCHIG00000017334
GO:0006562	proline catabolic process	biological_process	0.03281	0.80075	1	170	3	19425	ENSCHIG00000018123
GO:0050855	regulation of B cell receptor signaling pathway	biological_process	0.032832	0.80075	1	170	3	19425	ENSCHIG00000013826
GO:0003865	3-oxo-5-alpha-steroid 4-dehydrogenase activity	molecular_function	0.03284	0.80075	1	170	3	19425	ENSCHIG00000025648
GO:0033765	steroid dehydrogenase activity, acting on the CH-CH group of donors	molecular_function	0.03284	0.80075	1	170	3	19425	ENSCHIG00000025648
GO:0006577	amino-acid betaine metabolic process	biological_process	0.032876	0.80075	1	170	3	19425	ENSCHIG00000015708
GO:0006578	amino-acid betaine biosynthetic process	biological_process	0.032876	0.80075	1	170	3	19425	ENSCHIG00000015708
GO:0015198	oligopeptide transporter activity	molecular_function	0.032885	0.80075	1	170	3	19425	ENSCHIG00000019030
GO:0035672	oligopeptide transmembrane transport	biological_process	0.032885	0.80075	1	170	3	19425	ENSCHIG00000019030
GO:0035673	oligopeptide transmembrane transporter activity	molecular_function	0.032885	0.80075	1	170	3	19425	ENSCHIG00000019030
GO:0006558	L-phenylalanine metabolic process	biological_process	0.032898	0.80075	1	170	3	19425	ENSCHIG00000018129
GO:0006559	L-phenylalanine catabolic process	biological_process	0.032898	0.80075	1	170	3	19425	ENSCHIG00000018129
GO:1902221	erythrose 4-phosphate/phosphoenolpyruvate family amino acid metabolic process	biological_process	0.032898	0.80075	1	170	3	19425	ENSCHIG00000018129
GO:1902222	erythrose 4-phosphate/phosphoenolpyruvate family amino acid catabolic process	biological_process	0.032898	0.80075	1	170	3	19425	ENSCHIG00000018129
GO:0051258	protein polymerization	biological_process	0.032996	0.80075	3	170	78	19425	ENSCHIG00000014747,ENSCHIG00000014958,ENSCHIG00000018253
GO:0008233	peptidase activity	molecular_function	0.033068	0.80075	11	170	597	19425	ENSCHIG00000013903,ENSCHIG00000020663,ENSCHIG00000020658,ENSCHIG00000014364,ENSCHIG00000005559,ENSCHIG00000024270,ENSCHIG00000018775,ENSCHIG00000019493,ENSCHIG00000006982,ENSCHIG00000010953,ENSCHIG00000011198
GO:0009914	hormone transport	biological_process	0.033446	0.80779	2	170	30	19425	ENSCHIG00000009995,ENSCHIG00000017334
GO:0030195	negative regulation of blood coagulation	biological_process	0.033665	0.80884	1	170	4	19425	ENSCHIG00000011198
GO:1900047	negative regulation of hemostasis	biological_process	0.033665	0.80884	1	170	4	19425	ENSCHIG00000011198
GO:0090407	organophosphate biosynthetic process	biological_process	0.03386	0.81142	6	170	276	19425	ENSCHIG00000017869,ENSCHIG00000012599,ENSCHIG00000018565,ENSCHIG00000014147,ENSCHIG00000018212,ENSCHIG00000015872
GO:0006782	protoporphyrinogen IX biosynthetic process	biological_process	0.034287	0.81738	1	170	4	19425	ENSCHIG00000011854
GO:0046501	protoporphyrinogen IX metabolic process	biological_process	0.034287	0.81738	1	170	4	19425	ENSCHIG00000011854
GO:0015985	energy coupled proton transport, down electrochemical gradient	biological_process	0.034499	0.81823	2	170	51	19425	ENSCHIG00000012599,ENSCHIG00000018565
GO:0015986	ATP synthesis coupled proton transport	biological_process	0.034499	0.81823	2	170	51	19425	ENSCHIG00000018565,ENSCHIG00000012599
GO:0031226	intrinsic to plasma membrane	cellular_component	0.034624	0.81908	7	170	308	19425	ENSCHIG00000025065,ENSCHIG00000025838,ENSCHIG00000006085,ENSCHIG00000023325,ENSCHIG00000014791,ENSCHIG00000012746,ENSCHIG00000006578
GO:0045259	proton-transporting ATP synthase complex	cellular_component	0.035199	0.83056	2	170	55	19425	ENSCHIG00000018565,ENSCHIG00000012599
GO:0006220	pyrimidine nucleotide metabolic process	biological_process	0.035454	0.83443	2	170	36	19425	ENSCHIG00000017869,ENSCHIG00000015872
GO:0042626	ATPase activity, coupled to transmembrane movement of substances	molecular_function	0.036143	0.84587	4	170	124	19425	ENSCHIG00000022427,ENSCHIG00000021030,ENSCHIG00000016690,ENSCHIG00000012086
GO:0043492	ATPase activity, coupled to movement of substances	molecular_function	0.036143	0.84587	4	170	124	19425	ENSCHIG00000022427,ENSCHIG00000012086,ENSCHIG00000016690,ENSCHIG00000021030
GO:0034341	response to interferon-gamma	biological_process	0.036215	0.84587	1	170	5	19425	ENSCHIG00000022069
GO:0009056	catabolic process	biological_process	0.036459	0.84941	12	170	685	19425	ENSCHIG00000003090,ENSCHIG00000018212,ENSCHIG00000001171,ENSCHIG00000017869,ENSCHIG00000018390,ENSCHIG00000018871,ENSCHIG00000022390,ENSCHIG00000014147,ENSCHIG00000007932,ENSCHIG00000018123,ENSCHIG00000025203,ENSCHIG00000018129
GO:0008593	regulation of Notch signaling pathway	biological_process	0.037057	0.86015	1	170	7	19425	ENSCHIG00000015872
GO:0016747	transferase activity, transferring acyl groups other than amino-acyl groups	molecular_function	0.037125	0.86015	4	170	130	19425	ENSCHIG00000013375,ENSCHIG00000016391,ENSCHIG00000014814,ENSCHIG00000011854
GO:0001666	response to hypoxia	biological_process	0.037691	0.86015	1	170	5	19425	ENSCHIG00000019452
GO:0036293	response to decreased oxygen levels	biological_process	0.037691	0.86015	1	170	5	19425	ENSCHIG00000019452
GO:0036294	cellular response to decreased oxygen levels	biological_process	0.037691	0.86015	1	170	5	19425	ENSCHIG00000019452
GO:0071456	cellular response to hypoxia	biological_process	0.037691	0.86015	1	170	5	19425	ENSCHIG00000019452
GO:0042542	response to hydrogen peroxide	biological_process	0.037739	0.86015	1	170	5	19425	ENSCHIG00000019452
GO:0070301	cellular response to hydrogen peroxide	biological_process	0.037739	0.86015	1	170	5	19425	ENSCHIG00000019452
GO:0005504	fatty acid binding	molecular_function	0.037938	0.86015	1	170	6	19425	ENSCHIG00000019452
GO:0046006	regulation of activated T cell proliferation	biological_process	0.037945	0.86015	1	170	5	19425	ENSCHIG00000022069
GO:0050798	activated T cell proliferation	biological_process	0.037945	0.86015	1	170	5	19425	ENSCHIG00000022069
GO:0044272	sulfur compound biosynthetic process	biological_process	0.038318	0.86384	2	170	29	19425	ENSCHIG00000009411,ENSCHIG00000009078
GO:0080134	regulation of response to stress	biological_process	0.038325	0.86384	3	170	81	19425	ENSCHIG00000022069,ENSCHIG00000010653,ENSCHIG00000011198
GO:0050886	endocrine process	biological_process	0.038472	0.86384	1	170	4	19425	ENSCHIG00000020658
GO:0022804	active transmembrane transporter activity	molecular_function	0.038483	0.86384	6	170	240	19425	ENSCHIG00000009610,ENSCHIG00000022427,ENSCHIG00000012086,ENSCHIG00000016690,ENSCHIG00000021030,ENSCHIG00000023325
GO:0015833	peptide transport	biological_process	0.038743	0.86759	2	170	31	19425	ENSCHIG00000019030,ENSCHIG00000017334
GO:2000401	regulation of lymphocyte migration	biological_process	0.039171	0.87503	1	170	6	19425	ENSCHIG00000013826
GO:0031341	regulation of cell killing	biological_process	0.039398	0.87798	1	170	4	19425	ENSCHIG00000022069
GO:0005355	glucose transmembrane transporter activity	molecular_function	0.040014	0.88956	1	170	4	19425	ENSCHIG00000008516
GO:0003727	single-stranded RNA binding	molecular_function	0.040319	0.89026	1	170	5	19425	ENSCHIG00000020411
GO:0015849	organic acid transport	biological_process	0.040335	0.89026	3	170	76	19425	ENSCHIG00000009995,ENSCHIG00000021030,ENSCHIG00000023325
GO:0046942	carboxylic acid transport	biological_process	0.040335	0.89026	3	170	76	19425	ENSCHIG00000021030,ENSCHIG00000023325,ENSCHIG00000009995
GO:0006556	S-adenosylmethionine biosynthetic process	biological_process	0.041226	0.90777	1	170	4	19425	ENSCHIG00000009411
GO:0002709	regulation of T cell mediated immunity	biological_process	0.041434	0.9078	1	170	4	19425	ENSCHIG00000022069
GO:0002831	regulation of response to biotic stimulus	biological_process	0.041667	0.9078	1	170	6	19425	ENSCHIG00000022069
GO:0016714	oxidoreductase activity, acting on paired donors, with incorporation or reduction of molecular oxygen, reduced pteridine as one donor, and incorporation of one atom of oxygen	molecular_function	0.04168	0.9078	1	170	4	19425	ENSCHIG00000018129
GO:0009620	response to fungus	biological_process	0.041857	0.9078	1	170	5	19425	ENSCHIG00000022069
GO:0050832	defense response to fungus	biological_process	0.041857	0.9078	1	170	5	19425	ENSCHIG00000022069
GO:0006941	striated muscle contraction	biological_process	0.041956	0.9078	1	170	5	19425	ENSCHIG00000021226
GO:0006754	ATP biosynthetic process	biological_process	0.041979	0.9078	2	170	54	19425	ENSCHIG00000018565,ENSCHIG00000012599
GO:0015399	primary active transmembrane transporter activity	molecular_function	0.042386	0.9078	4	170	132	19425	ENSCHIG00000016690,ENSCHIG00000021030,ENSCHIG00000012086,ENSCHIG00000022427
GO:0015405	P-P-bond-hydrolysis-driven transmembrane transporter activity	molecular_function	0.042386	0.9078	4	170	132	19425	ENSCHIG00000021030,ENSCHIG00000016690,ENSCHIG00000012086,ENSCHIG00000022427
GO:0070327	thyroid hormone transport	biological_process	0.042723	0.9078	1	170	4	19425	ENSCHIG00000009995
GO:0035461	vitamin transmembrane transport	biological_process	0.04275	0.9078	1	170	4	19425	ENSCHIG00000025126
GO:0090482	vitamin transmembrane transporter activity	molecular_function	0.04275	0.9078	1	170	4	19425	ENSCHIG00000025126
GO:0016840	carbon-nitrogen lyase activity	molecular_function	0.042754	0.9078	1	170	4	19425	ENSCHIG00000018871
GO:0002367	cytokine production involved in immune response	biological_process	0.042814	0.9078	1	170	4	19425	ENSCHIG00000022069
GO:0002700	regulation of production of molecular mediator of immune response	biological_process	0.042814	0.9078	1	170	4	19425	ENSCHIG00000022069
GO:0002718	regulation of cytokine production involved in immune response	biological_process	0.042814	0.9078	1	170	4	19425	ENSCHIG00000022069
GO:0003870	5-aminolevulinate synthase activity	molecular_function	0.043238	0.9078	1	170	4	19425	ENSCHIG00000011854
GO:0016749	N-succinyltransferase activity	molecular_function	0.043238	0.9078	1	170	4	19425	ENSCHIG00000011854
GO:0006536	glutamate metabolic process	biological_process	0.043352	0.9078	1	170	4	19425	ENSCHIG00000018871
GO:0034755	iron ion transmembrane transport	biological_process	0.043516	0.9078	1	170	4	19425	ENSCHIG00000021497
GO:0005332	gamma-aminobutyric acid:sodium symporter activity	molecular_function	0.043519	0.9078	1	170	4	19425	ENSCHIG00000023325
GO:0015185	gamma-aminobutyric acid transmembrane transporter activity	molecular_function	0.043519	0.9078	1	170	4	19425	ENSCHIG00000023325
GO:0015812	gamma-aminobutyric acid transport	biological_process	0.043519	0.9078	1	170	4	19425	ENSCHIG00000023325
GO:0006857	oligopeptide transport	biological_process	0.043606	0.9078	1	170	4	19425	ENSCHIG00000019030
GO:2000257	regulation of protein activation cascade	biological_process	0.043733	0.9078	1	170	5	19425	ENSCHIG00000010653
GO:0006865	amino acid transport	biological_process	0.043786	0.9078	2	170	31	19425	ENSCHIG00000009995,ENSCHIG00000023325
GO:0002698	negative regulation of immune effector process	biological_process	0.044346	0.91463	1	170	5	19425	ENSCHIG00000022069
GO:0050819	negative regulation of coagulation	biological_process	0.044378	0.91463	1	170	5	19425	ENSCHIG00000011198
GO:0072676	lymphocyte migration	biological_process	0.044471	0.91463	1	170	7	19425	ENSCHIG00000013826
GO:0042592	homeostatic process	biological_process	0.044512	0.91463	5	170	217	19425	ENSCHIG00000017334,ENSCHIG00000004186,ENSCHIG00000021497,ENSCHIG00000008990,ENSCHIG00000005461
GO:0031647	regulation of protein stability	biological_process	0.046035	0.94382	1	170	8	19425	ENSCHIG00000004186
GO:0016832	aldehyde-lyase activity	molecular_function	0.046409	0.94931	1	170	5	19425	ENSCHIG00000003090
GO:0070482	response to oxygen levels	biological_process	0.046612	0.94931	1	170	6	19425	ENSCHIG00000019452
GO:0071453	cellular response to oxygen levels	biological_process	0.046612	0.94931	1	170	6	19425	ENSCHIG00000019452
GO:0033177	proton-transporting two-sector ATPase complex, proton-transporting domain	cellular_component	0.047056	0.95084	2	170	54	19425	ENSCHIG00000018565,ENSCHIG00000012599
GO:0006818	hydrogen transport	biological_process	0.047123	0.95084	2	170	56	19425	ENSCHIG00000012599,ENSCHIG00000018565
GO:0015992	proton transport	biological_process	0.047123	0.95084	2	170	56	19425	ENSCHIG00000012599,ENSCHIG00000018565
GO:0008655	pyrimidine-containing compound salvage	biological_process	0.047416	0.95084	1	170	5	19425	ENSCHIG00000017869
GO:0010138	pyrimidine ribonucleotide salvage	biological_process	0.047416	0.95084	1	170	5	19425	ENSCHIG00000017869
GO:0032262	pyrimidine nucleotide salvage	biological_process	0.047416	0.95084	1	170	5	19425	ENSCHIG00000017869
GO:0044206	UMP salvage	biological_process	0.047416	0.95084	1	170	5	19425	ENSCHIG00000017869
GO:0009065	glutamine family amino acid catabolic process	biological_process	0.047511	0.95084	1	170	5	19425	ENSCHIG00000018123
GO:0005861	troponin complex	cellular_component	0.0482	0.95741	1	170	7	19425	ENSCHIG00000021226
GO:0005865	striated muscle thin filament	cellular_component	0.0482	0.95741	1	170	7	19425	ENSCHIG00000021226
GO:0036379	myofilament	cellular_component	0.0482	0.95741	1	170	7	19425	ENSCHIG00000021226
GO:0015077	monovalent inorganic cation transmembrane transporter activity	molecular_function	0.048254	0.95741	6	170	321	19425	ENSCHIG00000012599,ENSCHIG00000023684,ENSCHIG00000023325,ENSCHIG00000018565,ENSCHIG00000000023,ENSCHIG00000000501
GO:0016820	hydrolase activity, acting on acid anhydrides, catalyzing transmembrane movement of substances	molecular_function	0.049185	0.96563	4	170	136	19425	ENSCHIG00000012086,ENSCHIG00000021030,ENSCHIG00000016690,ENSCHIG00000022427
GO:0032945	negative regulation of mononuclear cell proliferation	biological_process	0.049192	0.96563	1	170	5	19425	ENSCHIG00000022069
GO:0042130	negative regulation of T cell proliferation	biological_process	0.049192	0.96563	1	170	5	19425	ENSCHIG00000022069
GO:0050672	negative regulation of lymphocyte proliferation	biological_process	0.049192	0.96563	1	170	5	19425	ENSCHIG00000022069
GO:0070664	negative regulation of leukocyte proliferation	biological_process	0.049192	0.96563	1	170	5	19425	ENSCHIG00000022069
GO:0008150	biological_process	biological_process	0.049374	0.96713	122	170	12694	19425	ENSCHIG00000017869,ENSCHIG00000014364,ENSCHIG00000006578,ENSCHIG00000024932,ENSCHIG00000021761,ENSCHIG00000018565,ENSCHIG00000011198,ENSCHIG00000023684,ENSCHIG00000023325,ENSCHIG00000010613,ENSCHIG00000013826,ENSCHIG00000006982,ENSCHIG00000016651,ENSCHIG00000012505,ENSCHIG00000025648,ENSCHIG00000005461,ENSCHIG00000024270,ENSCHIG00000008405,ENSCHIG00000011853,ENSCHIG00000006085,ENSCHIG00000017334,…
GO:0015721	bile acid and bile salt transport	biological_process	0.049659	0.97067	1	170	5	19425	ENSCHIG00000021030
GO:0050776	regulation of immune response	biological_process	0.049796	0.97129	3	170	94	19425	ENSCHIG00000013826,ENSCHIG00000025838,ENSCHIG00000022069
GO:0090263	positive regulation of canonical Wnt receptor signaling pathway	biological_process	0.050057	0.97431	1	170	7	19425	ENSCHIG00000023675
GO:0006979	response to oxidative stress	biological_process	0.050207	0.97518	2	170	39	19425	ENSCHIG00000019452,ENSCHIG00000012505
GO:0015886	heme transport	biological_process	0.051482	0.99575	1	170	5	19425	ENSCHIG00000005461
GO:1901678	iron coordination entity transport	biological_process	0.051482	0.99575	1	170	5	19425	ENSCHIG00000005461
GO:0030097	hemopoiesis	biological_process	0.052078	1	2	170	41	19425	ENSCHIG00000004186,ENSCHIG00000008990
GO:0051187	cofactor catabolic process	biological_process	0.052147	1	1	170	6	19425	ENSCHIG00000007932
GO:0002065	columnar/cuboidal epithelial cell differentiation	biological_process	0.052517	1	1	170	6	19425	ENSCHIG00000017334
GO:0043154	negative regulation of cysteine-type endopeptidase activity involved in apoptotic process	biological_process	0.052625	1	1	170	8	19425	ENSCHIG00000019452
GO:2000117	negative regulation of cysteine-type endopeptidase activity	biological_process	0.052625	1	1	170	8	19425	ENSCHIG00000019452
GO:0030213	hyaluronan biosynthetic process	biological_process	0.053226	1	1	170	5	19425	ENSCHIG00000006578
GO:0002440	production of molecular mediator of immune response	biological_process	0.053425	1	1	170	5	19425	ENSCHIG00000022069
GO:0003956	NAD(P)+-protein-arginine ADP-ribosyltransferase activity	molecular_function	0.053473	1	1	170	7	19425	ENSCHIG00000021462
GO:0001909	leukocyte mediated cytotoxicity	biological_process	0.053506	1	1	170	5	19425	ENSCHIG00000022069
GO:0016748	succinyltransferase activity	molecular_function	0.053788	1	1	170	5	19425	ENSCHIG00000011854
GO:0051184	cofactor transporter activity	molecular_function	0.054081	1	1	170	6	19425	ENSCHIG00000005461
GO:0006207	'de novo' pyrimidine nucleobase biosynthetic process	biological_process	0.054146	1	1	170	5	19425	ENSCHIG00000025029
GO:0019882	antigen processing and presentation	biological_process	0.056004	1	2	170	44	19425	ENSCHIG00000021945,ENSCHIG00000018350
GO:0048584	positive regulation of response to stimulus	biological_process	0.056594	1	4	170	167	19425	ENSCHIG00000015872,ENSCHIG00000025838,ENSCHIG00000013826,ENSCHIG00000023675
GO:0008235	metalloexopeptidase activity	molecular_function	0.056782	1	2	170	36	19425	ENSCHIG00000014364,ENSCHIG00000020658
GO:0016556	mRNA modification	biological_process	0.056901	1	1	170	6	19425	ENSCHIG00000020411
GO:0009145	purine nucleoside triphosphate biosynthetic process	biological_process	0.057339	1	2	170	62	19425	ENSCHIG00000018565,ENSCHIG00000012599
GO:0009206	purine ribonucleoside triphosphate biosynthetic process	biological_process	0.057339	1	2	170	62	19425	ENSCHIG00000018565,ENSCHIG00000012599
GO:0005739	mitochondrion	cellular_component	0.057566	1	7	170	457	19425	ENSCHIG00000012633,ENSCHIG00000018212,ENSCHIG00000013375,ENSCHIG00000016391,ENSCHIG00000000023,ENSCHIG00000025853,ENSCHIG00000011854
GO:0070469	respiratory chain	cellular_component	0.057962	1	2	170	79	19425	ENSCHIG00000025853,ENSCHIG00000000023
GO:0030017	sarcomere	cellular_component	0.058601	1	1	170	8	19425	ENSCHIG00000021226
GO:0044449	contractile fiber part	cellular_component	0.058601	1	1	170	8	19425	ENSCHIG00000021226
GO:0050777	negative regulation of immune response	biological_process	0.058766	1	1	170	7	19425	ENSCHIG00000022069
GO:0002699	positive regulation of immune effector process	biological_process	0.059733	1	1	170	6	19425	ENSCHIG00000022069
GO:0050854	regulation of antigen receptor-mediated signaling pathway	biological_process	0.059772	1	1	170	6	19425	ENSCHIG00000013826
GO:0050868	negative regulation of T cell activation	biological_process	0.059779	1	1	170	6	19425	ENSCHIG00000022069
GO:0051250	negative regulation of lymphocyte activation	biological_process	0.059779	1	1	170	6	19425	ENSCHIG00000022069
GO:0050853	B cell receptor signaling pathway	biological_process	0.060012	1	1	170	7	19425	ENSCHIG00000013826
GO:0001959	regulation of cytokine-mediated signaling pathway	biological_process	0.060445	1	1	170	8	19425	ENSCHIG00000022069
GO:0060759	regulation of response to cytokine stimulus	biological_process	0.060445	1	1	170	8	19425	ENSCHIG00000022069
GO:0001906	cell killing	biological_process	0.060556	1	1	170	6	19425	ENSCHIG00000022069
GO:0030177	positive regulation of Wnt receptor signaling pathway	biological_process	0.060671	1	1	170	8	19425	ENSCHIG00000023675
GO:0002250	adaptive immune response	biological_process	0.060743	1	2	170	42	19425	ENSCHIG00000018350,ENSCHIG00000022069
GO:0046034	ATP metabolic process	biological_process	0.061534	1	2	170	61	19425	ENSCHIG00000018565,ENSCHIG00000012599
GO:0009117	nucleotide metabolic process	biological_process	0.06169	1	7	170	372	19425	ENSCHIG00000022390,ENSCHIG00000015872,ENSCHIG00000017869,ENSCHIG00000012599,ENSCHIG00000018565,ENSCHIG00000014147,ENSCHIG00000018212
GO:0006508	proteolysis	biological_process	0.061776	1	11	170	668	19425	ENSCHIG00000019493,ENSCHIG00000006982,ENSCHIG00000010953,ENSCHIG00000011198,ENSCHIG00000020658,ENSCHIG00000020663,ENSCHIG00000013903,ENSCHIG00000014364,ENSCHIG00000024270,ENSCHIG00000005559,ENSCHIG00000018775
GO:0032101	regulation of response to external stimulus	biological_process	0.062515	1	2	170	50	19425	ENSCHIG00000011198,ENSCHIG00000010653
GO:0002456	T cell mediated immunity	biological_process	0.062548	1	1	170	6	19425	ENSCHIG00000022069
GO:0072337	modified amino acid transport	biological_process	0.062647	1	1	170	6	19425	ENSCHIG00000009995
GO:0042562	hormone binding	molecular_function	0.063428	1	1	170	6	19425	ENSCHIG00000009995
GO:0015197	peptide transporter activity	molecular_function	0.063665	1	1	170	6	19425	ENSCHIG00000019030
GO:0006753	nucleoside phosphate metabolic process	biological_process	0.064172	1	7	170	375	19425	ENSCHIG00000015872,ENSCHIG00000022390,ENSCHIG00000018565,ENSCHIG00000017869,ENSCHIG00000012599,ENSCHIG00000018212,ENSCHIG00000014147
GO:0022890	inorganic cation transmembrane transporter activity	molecular_function	0.064181	1	7	170	404	19425	ENSCHIG00000000023,ENSCHIG00000000501,ENSCHIG00000021497,ENSCHIG00000023325,ENSCHIG00000012599,ENSCHIG00000023684,ENSCHIG00000018565
GO:0006030	chitin metabolic process	biological_process	0.064206	1	1	170	6	19425	ENSCHIG00000021761
GO:0016763	transferase activity, transferring pentosyl groups	molecular_function	0.064863	1	2	170	43	19425	ENSCHIG00000021462,ENSCHIG00000017869
GO:0071702	organic substance transport	biological_process	0.064896	1	11	170	678	19425	ENSCHIG00000016651,ENSCHIG00000009995,ENSCHIG00000019030,ENSCHIG00000023325,ENSCHIG00000014534,ENSCHIG00000018753,ENSCHIG00000017334,ENSCHIG00000006085,ENSCHIG00000024540,ENSCHIG00000021030,ENSCHIG00000005461
GO:0042623	ATPase activity, coupled	molecular_function	0.065206	1	4	170	150	19425	ENSCHIG00000012086,ENSCHIG00000021030,ENSCHIG00000016690,ENSCHIG00000022427
GO:0031406	carboxylic acid binding	molecular_function	0.065246	1	2	170	42	19425	ENSCHIG00000007645,ENSCHIG00000019452
GO:0035497	cAMP response element binding	molecular_function	0.066029	1	1	170	7	19425	ENSCHIG00000026228
GO:0048878	chemical homeostasis	biological_process	0.066346	1	3	170	108	19425	ENSCHIG00000017334,ENSCHIG00000021497,ENSCHIG00000005461
GO:0002520	immune system development	biological_process	0.066616	1	2	170	46	19425	ENSCHIG00000004186,ENSCHIG00000008990
GO:0048534	hematopoietic or lymphoid organ development	biological_process	0.066616	1	2	170	46	19425	ENSCHIG00000008990,ENSCHIG00000004186
GO:0071941	nitrogen cycle metabolic process	biological_process	0.06695	1	1	170	7	19425	ENSCHIG00000022069
GO:0030016	myofibril	cellular_component	0.067329	1	1	170	9	19425	ENSCHIG00000021226
GO:0043292	contractile fiber	cellular_component	0.067329	1	1	170	9	19425	ENSCHIG00000021226
GO:0006560	proline metabolic process	biological_process	0.067485	1	1	170	7	19425	ENSCHIG00000018123
GO:0043900	regulation of multi-organism process	biological_process	0.067786	1	1	170	10	19425	ENSCHIG00000022069
GO:0001818	negative regulation of cytokine production	biological_process	0.067835	1	1	170	8	19425	ENSCHIG00000022069
GO:0006222	UMP biosynthetic process	biological_process	0.068286	1	1	170	7	19425	ENSCHIG00000017869
GO:0009173	pyrimidine ribonucleoside monophosphate metabolic process	biological_process	0.068286	1	1	170	7	19425	ENSCHIG00000017869
GO:0009174	pyrimidine ribonucleoside monophosphate biosynthetic process	biological_process	0.068286	1	1	170	7	19425	ENSCHIG00000017869
GO:0046049	UMP metabolic process	biological_process	0.068286	1	1	170	7	19425	ENSCHIG00000017869
GO:0046849	bone remodeling	biological_process	0.068631	1	1	170	8	19425	ENSCHIG00000021100
GO:0016671	oxidoreductase activity, acting on a sulfur group of donors, disulfide as acceptor	molecular_function	0.068975	1	1	170	7	19425	ENSCHIG00000012505
GO:0016323	basolateral plasma membrane	cellular_component	0.069109	1	1	170	7	19425	ENSCHIG00000006085
GO:0008324	cation transmembrane transporter activity	molecular_function	0.069639	1	8	170	481	19425	ENSCHIG00000000501,ENSCHIG00000021497,ENSCHIG00000000587,ENSCHIG00000000023,ENSCHIG00000023684,ENSCHIG00000023325,ENSCHIG00000012599,ENSCHIG00000018565
GO:0042572	retinol metabolic process	biological_process	0.070255	1	1	170	7	19425	ENSCHIG00000009995
GO:0009201	ribonucleoside triphosphate biosynthetic process	biological_process	0.070644	1	2	170	67	19425	ENSCHIG00000012599,ENSCHIG00000018565
GO:0046500	S-adenosylmethionine metabolic process	biological_process	0.071292	1	1	170	7	19425	ENSCHIG00000009411
GO:0015718	monocarboxylic acid transport	biological_process	0.072115	1	2	170	46	19425	ENSCHIG00000023325,ENSCHIG00000021030
GO:0002703	regulation of leukocyte mediated immunity	biological_process	0.072312	1	1	170	7	19425	ENSCHIG00000022069
GO:0002706	regulation of lymphocyte mediated immunity	biological_process	0.072312	1	1	170	7	19425	ENSCHIG00000022069
GO:0002822	regulation of adaptive immune response based on somatic recombination of immune receptors built from immunoglobulin superfamily domains	biological_process	0.072612	1	1	170	7	19425	ENSCHIG00000022069
GO:0055088	lipid homeostasis	biological_process	0.073179	1	1	170	9	19425	ENSCHIG00000017334
GO:0009142	nucleoside triphosphate biosynthetic process	biological_process	0.073735	1	2	170	68	19425	ENSCHIG00000018565,ENSCHIG00000012599
GO:0008172	S-methyltransferase activity	molecular_function	0.074754	1	1	170	7	19425	ENSCHIG00000009078
GO:0006525	arginine metabolic process	biological_process	0.074974	1	1	170	8	19425	ENSCHIG00000022069
GO:0043603	cellular amide metabolic process	biological_process	0.075202	1	2	170	46	19425	ENSCHIG00000018871,ENSCHIG00000022069
GO:0033293	monocarboxylic acid binding	molecular_function	0.075233	1	1	170	10	19425	ENSCHIG00000019452
GO:0097367	carbohydrate derivative binding	molecular_function	0.075675	1	2	170	46	19425	ENSCHIG00000021761,ENSCHIG00000010653
GO:0051181	cofactor transport	biological_process	0.075825	1	1	170	8	19425	ENSCHIG00000005461
GO:0008199	ferric iron binding	molecular_function	0.076182	1	1	170	21	19425	ENSCHIG00000021497
GO:0006783	heme biosynthetic process	biological_process	0.076241	1	1	170	8	19425	ENSCHIG00000011854
GO:0006875	cellular metal ion homeostasis	biological_process	0.076601	1	2	170	63	19425	ENSCHIG00000005461,ENSCHIG00000021497
GO:0006937	regulation of muscle contraction	biological_process	0.07707	1	1	170	10	19425	ENSCHIG00000021226
GO:0035270	endocrine system development	biological_process	0.077347	1	1	170	10	19425	ENSCHIG00000017334
GO:0005523	tropomyosin binding	molecular_function	0.078729	1	1	170	9	19425	ENSCHIG00000021226
GO:0051239	regulation of multicellular organismal process	biological_process	0.079647	1	4	170	179	19425	ENSCHIG00000021226,ENSCHIG00000022069,ENSCHIG00000011198,ENSCHIG00000010653
GO:0006873	cellular ion homeostasis	biological_process	0.079714	1	2	170	64	19425	ENSCHIG00000021497,ENSCHIG00000005461
GO:0030003	cellular cation homeostasis	biological_process	0.079714	1	2	170	64	19425	ENSCHIG00000005461,ENSCHIG00000021497
GO:0043623	cellular protein complex assembly	biological_process	0.079841	1	4	170	178	19425	ENSCHIG00000000023,ENSCHIG00000014747,ENSCHIG00000014958,ENSCHIG00000018253
GO:0002695	negative regulation of leukocyte activation	biological_process	0.080226	1	1	170	8	19425	ENSCHIG00000022069
GO:0050866	negative regulation of cell activation	biological_process	0.080226	1	1	170	8	19425	ENSCHIG00000022069
GO:0006953	acute-phase response	biological_process	0.080316	1	1	170	9	19425	ENSCHIG00000024270
GO:0009055	electron carrier activity	molecular_function	0.080477	1	2	170	65	19425	ENSCHIG00000025853,ENSCHIG00000013439
GO:0034614	cellular response to reactive oxygen species	biological_process	0.08059	1	1	170	10	19425	ENSCHIG00000019452
GO:0016742	hydroxymethyl-, formyl- and related transferase activity	molecular_function	0.081724	1	1	170	8	19425	ENSCHIG00000007932
GO:0090257	regulation of muscle system process	biological_process	0.081909	1	1	170	11	19425	ENSCHIG00000021226
GO:0009119	ribonucleoside metabolic process	biological_process	0.082238	1	5	170	244	19425	ENSCHIG00000022390,ENSCHIG00000009411,ENSCHIG00000018565,ENSCHIG00000012599,ENSCHIG00000017869
GO:0042612	MHC class I protein complex	cellular_component	0.082456	1	1	170	14	19425	ENSCHIG00000021945
GO:1901137	carbohydrate derivative biosynthetic process	biological_process	0.082946	1	6	170	348	19425	ENSCHIG00000017869,ENSCHIG00000012599,ENSCHIG00000018565,ENSCHIG00000006578,ENSCHIG00000021462,ENSCHIG00000009411
GO:0015078	hydrogen ion transmembrane transporter activity	molecular_function	0.084005	1	3	170	154	19425	ENSCHIG00000018565,ENSCHIG00000012599,ENSCHIG00000000023
GO:0002253	activation of immune response	biological_process	0.08407	1	2	170	55	19425	ENSCHIG00000025838,ENSCHIG00000013826
GO:0031016	pancreas development	biological_process	0.084232	1	1	170	10	19425	ENSCHIG00000017334
GO:0006206	pyrimidine nucleobase metabolic process	biological_process	0.084912	1	1	170	8	19425	ENSCHIG00000025029
GO:0019856	pyrimidine nucleobase biosynthetic process	biological_process	0.084912	1	1	170	8	19425	ENSCHIG00000025029
GO:0005283	sodium:amino acid symporter activity	molecular_function	0.084972	1	1	170	8	19425	ENSCHIG00000023325
GO:0005416	cation:amino acid symporter activity	molecular_function	0.084972	1	1	170	8	19425	ENSCHIG00000023325
GO:0002685	regulation of leukocyte migration	biological_process	0.085226	1	1	170	14	19425	ENSCHIG00000013826
GO:0043401	steroid hormone mediated signaling pathway	biological_process	0.08559	1	2	170	47	19425	ENSCHIG00000009664,ENSCHIG00000017334
GO:0010646	regulation of cell communication	biological_process	0.085871	1	7	170	388	19425	ENSCHIG00000022390,ENSCHIG00000015872,ENSCHIG00000013826,ENSCHIG00000023675,ENSCHIG00000017334,ENSCHIG00000021879,ENSCHIG00000022069
GO:0008645	hexose transport	biological_process	0.085951	1	1	170	10	19425	ENSCHIG00000018753
GO:0030100	regulation of endocytosis	biological_process	0.086916	1	1	170	9	19425	ENSCHIG00000023675
GO:0016229	steroid dehydrogenase activity	molecular_function	0.087964	1	1	170	10	19425	ENSCHIG00000025648
GO:0046653	tetrahydrofolate metabolic process	biological_process	0.088456	1	1	170	10	19425	ENSCHIG00000007932
GO:0001523	retinoid metabolic process	biological_process	0.090341	1	1	170	10	19425	ENSCHIG00000009995
GO:0016101	diterpenoid metabolic process	biological_process	0.090341	1	1	170	10	19425	ENSCHIG00000009995
GO:0005509	calcium ion binding	molecular_function	0.090515	1	9	170	536	19425	ENSCHIG00000023982,ENSCHIG00000013903,ENSCHIG00000011339,ENSCHIG00000018775,ENSCHIG00000024270,ENSCHIG00000005559,ENSCHIG00000019988,ENSCHIG00000019493,ENSCHIG00000013889
GO:0023051	regulation of signaling	biological_process	0.091607	1	7	170	394	19425	ENSCHIG00000017334,ENSCHIG00000023675,ENSCHIG00000013826,ENSCHIG00000015872,ENSCHIG00000022390,ENSCHIG00000022069,ENSCHIG00000021879
GO:0000188	inactivation of MAPK activity	biological_process	0.092054	1	1	170	13	19425	ENSCHIG00000021879
GO:0017017	MAP kinase tyrosine/serine/threonine phosphatase activity	molecular_function	0.092054	1	1	170	13	19425	ENSCHIG00000021879
GO:0033549	MAP kinase phosphatase activity	molecular_function	0.092054	1	1	170	13	19425	ENSCHIG00000021879
GO:0009086	methionine biosynthetic process	biological_process	0.092566	1	1	170	9	19425	ENSCHIG00000009078
GO:0008217	regulation of blood pressure	biological_process	0.092888	1	1	170	10	19425	ENSCHIG00000020658
GO:0022900	electron transport chain	biological_process	0.094554	1	3	170	151	19425	ENSCHIG00000000023,ENSCHIG00000013439,ENSCHIG00000025853
GO:0070006	metalloaminopeptidase activity	molecular_function	0.094769	1	1	170	9	19425	ENSCHIG00000020658
GO:0051246	regulation of protein metabolic process	biological_process	0.094874	1	4	170	199	19425	ENSCHIG00000023675,ENSCHIG00000020658,ENSCHIG00000010653,ENSCHIG00000021879
GO:0006743	ubiquinone metabolic process	biological_process	0.094891	1	1	170	9	19425	ENSCHIG00000012633
GO:0006744	ubiquinone biosynthetic process	biological_process	0.094891	1	1	170	9	19425	ENSCHIG00000012633
GO:0045426	quinone cofactor biosynthetic process	biological_process	0.094891	1	1	170	9	19425	ENSCHIG00000012633
GO:0071383	cellular response to steroid hormone stimulus	biological_process	0.095151	1	2	170	51	19425	ENSCHIG00000009664,ENSCHIG00000017334
GO:1901071	glucosamine-containing compound metabolic process	biological_process	0.095825	1	1	170	10	19425	ENSCHIG00000021761
GO:0051183	vitamin transporter activity	molecular_function	0.096006	1	1	170	10	19425	ENSCHIG00000025126
GO:0055065	metal ion homeostasis	biological_process	0.096217	1	2	170	69	19425	ENSCHIG00000021497,ENSCHIG00000005461
GO:0009260	ribonucleotide biosynthetic process	biological_process	0.096335	1	3	170	134	19425	ENSCHIG00000017869,ENSCHIG00000012599,ENSCHIG00000018565
GO:0046390	ribose phosphate biosynthetic process	biological_process	0.096335	1	3	170	134	19425	ENSCHIG00000018565,ENSCHIG00000012599,ENSCHIG00000017869
GO:0002573	myeloid leukocyte differentiation	biological_process	0.096567	1	1	170	11	19425	ENSCHIG00000008990
GO:0003746	translation elongation factor activity	molecular_function	0.096994	1	1	170	17	19425	ENSCHIG00000016589
GO:0072522	purine-containing compound biosynthetic process	biological_process	0.097184	1	3	170	135	19425	ENSCHIG00000009411,ENSCHIG00000012599,ENSCHIG00000018565
GO:0009755	hormone-mediated signaling pathway	biological_process	0.097918	1	2	170	55	19425	ENSCHIG00000017334,ENSCHIG00000009664
GO:0015711	organic anion transport	biological_process	0.098087	1	3	170	108	19425	ENSCHIG00000023325,ENSCHIG00000021030,ENSCHIG00000009995
GO:0006760	folic acid-containing compound metabolic process	biological_process	0.098415	1	1	170	11	19425	ENSCHIG00000007932
GO:0030968	endoplasmic reticulum unfolded protein response	biological_process	0.098754	1	1	170	13	19425	ENSCHIG00000026228
GO:0034620	cellular response to unfolded protein	biological_process	0.098754	1	1	170	13	19425	ENSCHIG00000026228
GO:0034976	response to endoplasmic reticulum stress	biological_process	0.098754	1	1	170	13	19425	ENSCHIG00000026228
GO:0035967	cellular response to topologically incorrect protein	biological_process	0.098754	1	1	170	13	19425	ENSCHIG00000026228
GO:0050778	positive regulation of immune response	biological_process	0.099071	1	2	170	63	19425	ENSCHIG00000025838,ENSCHIG00000013826
GO:0006790	sulfur compound metabolic process	biological_process	0.099411	1	2	170	52	19425	ENSCHIG00000009411,ENSCHIG00000009078
GO:0030170	pyridoxal phosphate binding	molecular_function	0.099586	1	2	170	51	19425	ENSCHIG00000011854,ENSCHIG00000018390
GO:0005452	inorganic anion exchanger activity	molecular_function	0.10022	1	1	170	10	19425	ENSCHIG00000009610
GO:0003707	steroid hormone receptor activity	molecular_function	0.10032	1	2	170	51	19425	ENSCHIG00000009664,ENSCHIG00000017334
GO:0009129	pyrimidine nucleoside monophosphate metabolic process	biological_process	0.10047	1	1	170	12	19425	ENSCHIG00000017869
GO:0009130	pyrimidine nucleoside monophosphate biosynthetic process	biological_process	0.10047	1	1	170	12	19425	ENSCHIG00000017869
GO:0016757	transferase activity, transferring glycosyl groups	molecular_function	0.10062	1	5	170	264	19425	ENSCHIG00000017869,ENSCHIG00000015323,ENSCHIG00000006578,ENSCHIG00000021462,ENSCHIG00000009526
GO:0042168	heme metabolic process	biological_process	0.10105	1	1	170	11	19425	ENSCHIG00000011854
GO:0016746	transferase activity, transferring acyl groups	molecular_function	0.10126	1	4	170	181	19425	ENSCHIG00000013375,ENSCHIG00000011854,ENSCHIG00000014814,ENSCHIG00000016391
GO:0006555	methionine metabolic process	biological_process	0.10242	1	1	170	10	19425	ENSCHIG00000009078
GO:0043407	negative regulation of MAP kinase activity	biological_process	0.10253	1	1	170	15	19425	ENSCHIG00000021879
GO:0000097	sulfur amino acid biosynthetic process	biological_process	0.10259	1	1	170	10	19425	ENSCHIG00000009078
GO:0043173	nucleotide salvage	biological_process	0.10366	1	1	170	11	19425	ENSCHIG00000017869
GO:0043112	receptor metabolic process	biological_process	0.10408	1	1	170	11	19425	ENSCHIG00000023675
GO:0048545	response to steroid hormone stimulus	biological_process	0.10409	1	2	170	54	19425	ENSCHIG00000017334,ENSCHIG00000009664
GO:0008061	chitin binding	molecular_function	0.10416	1	1	170	10	19425	ENSCHIG00000021761
GO:1901663	quinone biosynthetic process	biological_process	0.10482	1	1	170	10	19425	ENSCHIG00000012633
GO:0060828	regulation of canonical Wnt receptor signaling pathway	biological_process	0.105	1	1	170	15	19425	ENSCHIG00000023675
GO:0009116	nucleoside metabolic process	biological_process	0.10505	1	5	170	267	19425	ENSCHIG00000009411,ENSCHIG00000022390,ENSCHIG00000012599,ENSCHIG00000017869,ENSCHIG00000018565
GO:0004499	N,N-dimethylaniline monooxygenase activity	molecular_function	0.10515	1	1	170	10	19425	ENSCHIG00000020694
GO:0042157	lipoprotein metabolic process	biological_process	0.10523	1	2	170	61	19425	ENSCHIG00000024540,ENSCHIG00000014534
GO:0015749	monosaccharide transport	biological_process	0.10551	1	1	170	12	19425	ENSCHIG00000018753
GO:0050851	antigen receptor-mediated signaling pathway	biological_process	0.10611	1	1	170	12	19425	ENSCHIG00000013826
GO:1901657	glycosyl compound metabolic process	biological_process	0.10695	1	5	170	269	19425	ENSCHIG00000022390,ENSCHIG00000009411,ENSCHIG00000018565,ENSCHIG00000017869,ENSCHIG00000012599
GO:0042219	cellular modified amino acid catabolic process	biological_process	0.1074	1	1	170	11	19425	ENSCHIG00000007932
GO:0006471	protein ADP-ribosylation	biological_process	0.10796	1	1	170	13	19425	ENSCHIG00000021462
GO:0051180	vitamin transport	biological_process	0.10808	1	1	170	11	19425	ENSCHIG00000025126
GO:0042375	quinone cofactor metabolic process	biological_process	0.1083	1	1	170	11	19425	ENSCHIG00000012633
GO:0016813	hydrolase activity, acting on carbon-nitrogen (but not peptide) bonds, in linear amidines	molecular_function	0.10838	1	1	170	11	19425	ENSCHIG00000022069
GO:0006984	ER-nucleus signaling pathway	biological_process	0.10875	1	1	170	14	19425	ENSCHIG00000026228
GO:0016469	proton-transporting two-sector ATPase complex	cellular_component	0.11051	1	2	170	87	19425	ENSCHIG00000012599,ENSCHIG00000018565
GO:0005244	voltage-gated ion channel activity	molecular_function	0.11057	1	3	170	130	19425	ENSCHIG00000000501,ENSCHIG00000023684,ENSCHIG00000000587
GO:0022832	voltage-gated channel activity	molecular_function	0.11057	1	3	170	130	19425	ENSCHIG00000000501,ENSCHIG00000000587,ENSCHIG00000023684
GO:0000302	response to reactive oxygen species	biological_process	0.11081	1	1	170	13	19425	ENSCHIG00000019452
GO:0045296	cadherin binding	molecular_function	0.11134	1	1	170	11	19425	ENSCHIG00000026793
GO:0016628	oxidoreductase activity, acting on the CH-CH group of donors, NAD or NADP as acceptor	molecular_function	0.11433	1	1	170	11	19425	ENSCHIG00000025648
GO:0006024	glycosaminoglycan biosynthetic process	biological_process	0.11443	1	1	170	11	19425	ENSCHIG00000006578
GO:0005381	iron ion transmembrane transporter activity	molecular_function	0.11451	1	1	170	11	19425	ENSCHIG00000021497
GO:0042181	ketone biosynthetic process	biological_process	0.11474	1	1	170	11	19425	ENSCHIG00000012633
GO:0002819	regulation of adaptive immune response	biological_process	0.11488	1	1	170	13	19425	ENSCHIG00000022069
GO:0005343	organic acid:sodium symporter activity	molecular_function	0.11506	1	1	170	11	19425	ENSCHIG00000023325
GO:0043281	regulation of cysteine-type endopeptidase activity involved in apoptotic process	biological_process	0.1161	1	1	170	16	19425	ENSCHIG00000019452
GO:2000116	regulation of cysteine-type endopeptidase activity	biological_process	0.1161	1	1	170	16	19425	ENSCHIG00000019452
GO:0005249	voltage-gated potassium channel activity	molecular_function	0.11634	1	2	170	73	19425	ENSCHIG00000000501,ENSCHIG00000023684
GO:0006811	ion transport	biological_process	0.11672	1	11	170	767	19425	ENSCHIG00000018565,ENSCHIG00000023325,ENSCHIG00000012599,ENSCHIG00000023684,ENSCHIG00000009610,ENSCHIG00000009995,ENSCHIG00000000587,ENSCHIG00000006897,ENSCHIG00000021030,ENSCHIG00000000501,ENSCHIG00000021497
GO:0002682	regulation of immune system process	biological_process	0.11682	1	3	170	138	19425	ENSCHIG00000025838,ENSCHIG00000013826,ENSCHIG00000022069
GO:1901661	quinone metabolic process	biological_process	0.11807	1	1	170	12	19425	ENSCHIG00000012633
GO:0006986	response to unfolded protein	biological_process	0.1186	1	1	170	15	19425	ENSCHIG00000026228
GO:0035966	response to topologically incorrect protein	biological_process	0.1186	1	1	170	15	19425	ENSCHIG00000026228
GO:0017111	nucleoside-triphosphatase activity	molecular_function	0.11915	1	10	170	674	19425	ENSCHIG00000012086,ENSCHIG00000016690,ENSCHIG00000016589,ENSCHIG00000026092,ENSCHIG00000016414,ENSCHIG00000022427,ENSCHIG00000009070,ENSCHIG00000021030,ENSCHIG00000011241,ENSCHIG00000026733
GO:0003674	molecular_function	molecular_function	0.11934	1	143	170	15572	19425	ENSCHIG00000020642,ENSCHIG00000010953,ENSCHIG00000008516,ENSCHIG00000024510,ENSCHIG00000009526,ENSCHIG00000026228,ENSCHIG00000018753,ENSCHIG00000011373,ENSCHIG00000023675,ENSCHIG00000013903,ENSCHIG00000025126,ENSCHIG00000009973,ENSCHIG00000016690,ENSCHIG00000011232,ENSCHIG00000020387,ENSCHIG00000022850,ENSCHIG00000010653,ENSCHIG00000001171,ENSCHIG00000008144,ENSCHIG00000013439,ENSCHIG00000020663,…
GO:0034599	cellular response to oxidative stress	biological_process	0.1199	1	1	170	14	19425	ENSCHIG00000019452
GO:0008028	monocarboxylic acid transmembrane transporter activity	molecular_function	0.12039	1	1	170	12	19425	ENSCHIG00000023325
GO:0016787	hydrolase activity	molecular_function	0.12041	1	27	170	2189	19425	ENSCHIG00000011472,ENSCHIG00000019493,ENSCHIG00000010953,ENSCHIG00000022069,ENSCHIG00000012086,ENSCHIG00000016852,ENSCHIG00000013903,ENSCHIG00000020658,ENSCHIG00000024270,ENSCHIG00000009070,ENSCHIG00000018775,ENSCHIG00000021879,ENSCHIG00000016589,ENSCHIG00000026092,ENSCHIG00000016414,ENSCHIG00000006982,ENSCHIG00000022427,ENSCHIG00000000457,ENSCHIG00000021761,ENSCHIG00000011198,ENSCHIG00000016690,…
GO:0002429	immune response-activating cell surface receptor signaling pathway	biological_process	0.12057	1	1	170	15	19425	ENSCHIG00000013826
GO:0046112	nucleobase biosynthetic process	biological_process	0.12177	1	1	170	13	19425	ENSCHIG00000025029
GO:0006807	nitrogen compound metabolic process	biological_process	0.12274	1	35	170	3147	19425	ENSCHIG00000015872,ENSCHIG00000022390,ENSCHIG00000023762,ENSCHIG00000007645,ENSCHIG00000018129,ENSCHIG00000018123,ENSCHIG00000008990,ENSCHIG00000017334,ENSCHIG00000009411,ENSCHIG00000021761,ENSCHIG00000018565,ENSCHIG00000007932,ENSCHIG00000006578,ENSCHIG00000014619,ENSCHIG00000007158,ENSCHIG00000017869,ENSCHIG00000018212,ENSCHIG00000025029,ENSCHIG00000018390,ENSCHIG00000025203,ENSCHIG00000022069,…
GO:0008535	respiratory chain complex IV assembly	biological_process	0.12282	1	1	170	16	19425	ENSCHIG00000000023
GO:0006023	aminoglycan biosynthetic process	biological_process	0.12414	1	1	170	12	19425	ENSCHIG00000006578
GO:0006779	porphyrin-containing compound biosynthetic process	biological_process	0.12422	1	1	170	13	19425	ENSCHIG00000011854
GO:0006897	endocytosis	biological_process	0.12448	1	3	170	116	19425	ENSCHIG00000014507,ENSCHIG00000023675,ENSCHIG00000006982
GO:0006040	amino sugar metabolic process	biological_process	0.12547	1	1	170	13	19425	ENSCHIG00000021761
GO:0050796	regulation of insulin secretion	biological_process	0.12584	1	1	170	14	19425	ENSCHIG00000017334
GO:0043409	negative regulation of MAPK cascade	biological_process	0.12609	1	1	170	19	19425	ENSCHIG00000021879
GO:0004407	histone deacetylase activity	molecular_function	0.12609	1	1	170	12	19425	ENSCHIG00000000457
GO:0055082	cellular chemical homeostasis	biological_process	0.12632	1	2	170	78	19425	ENSCHIG00000005461,ENSCHIG00000021497
GO:0071396	cellular response to lipid	biological_process	0.12758	1	2	170	62	19425	ENSCHIG00000017334,ENSCHIG00000009664
GO:0016614	oxidoreductase activity, acting on CH-OH group of donors	molecular_function	0.13013	1	2	170	69	19425	ENSCHIG00000008405,ENSCHIG00000012239
GO:0010181	FMN binding	molecular_function	0.13027	1	1	170	13	19425	ENSCHIG00000015315
GO:0034754	cellular hormone metabolic process	biological_process	0.13069	1	1	170	14	19425	ENSCHIG00000009995
GO:0002526	acute inflammatory response	biological_process	0.13098	1	1	170	15	19425	ENSCHIG00000024270
GO:0002474	antigen processing and presentation of peptide antigen via MHC class I	biological_process	0.13107	1	1	170	19	19425	ENSCHIG00000021945
GO:0002449	lymphocyte mediated immunity	biological_process	0.13272	1	1	170	14	19425	ENSCHIG00000022069
GO:0048002	antigen processing and presentation of peptide antigen	biological_process	0.13325	1	1	170	20	19425	ENSCHIG00000021945
GO:0015301	anion:anion antiporter activity	molecular_function	0.13345	1	1	170	14	19425	ENSCHIG00000009610
GO:0002697	regulation of immune effector process	biological_process	0.13383	1	1	170	16	19425	ENSCHIG00000022069
GO:0016646	oxidoreductase activity, acting on the CH-NH group of donors, NAD or NADP as acceptor	molecular_function	0.13431	1	1	170	15	19425	ENSCHIG00000007932
GO:1901615	organic hydroxy compound metabolic process	biological_process	0.1349	1	2	170	67	19425	ENSCHIG00000012239,ENSCHIG00000015708
GO:0005044	scavenger receptor activity	molecular_function	0.13533	1	2	170	62	19425	ENSCHIG00000014507,ENSCHIG00000006982
GO:0002791	regulation of peptide secretion	biological_process	0.13554	1	1	170	15	19425	ENSCHIG00000017334
GO:0090087	regulation of peptide transport	biological_process	0.13554	1	1	170	15	19425	ENSCHIG00000017334
GO:0090276	regulation of peptide hormone secretion	biological_process	0.13554	1	1	170	15	19425	ENSCHIG00000017334
GO:0016575	histone deacetylation	biological_process	0.1358	1	1	170	13	19425	ENSCHIG00000000457
GO:0006541	glutamine metabolic process	biological_process	0.13584	1	1	170	14	19425	ENSCHIG00000025029
GO:0016462	pyrophosphatase activity	molecular_function	0.136	1	10	170	695	19425	ENSCHIG00000026092,ENSCHIG00000016589,ENSCHIG00000016414,ENSCHIG00000022427,ENSCHIG00000012086,ENSCHIG00000016690,ENSCHIG00000011241,ENSCHIG00000026733,ENSCHIG00000009070,ENSCHIG00000021030
GO:0006820	anion transport	biological_process	0.13747	1	4	170	195	19425	ENSCHIG00000009610,ENSCHIG00000009995,ENSCHIG00000021030,ENSCHIG00000023325
GO:0002252	immune effector process	biological_process	0.13817	1	2	170	109	19425	ENSCHIG00000025838,ENSCHIG00000022069
GO:0055080	cation homeostasis	biological_process	0.1388	1	2	170	81	19425	ENSCHIG00000005461,ENSCHIG00000021497
GO:0042129	regulation of T cell proliferation	biological_process	0.13909	1	1	170	16	19425	ENSCHIG00000022069
GO:0006721	terpenoid metabolic process	biological_process	0.13924	1	1	170	15	19425	ENSCHIG00000009995
GO:0001871	pattern binding	molecular_function	0.1396	1	1	170	15	19425	ENSCHIG00000014507
GO:0030247	polysaccharide binding	molecular_function	0.1396	1	1	170	15	19425	ENSCHIG00000014507
GO:0006414	translational elongation	biological_process	0.14045	1	1	170	26	19425	ENSCHIG00000016589
GO:0009966	regulation of signal transduction	biological_process	0.14127	1	6	170	361	19425	ENSCHIG00000022069,ENSCHIG00000021879,ENSCHIG00000023675,ENSCHIG00000013826,ENSCHIG00000015872,ENSCHIG00000022390
GO:0008201	heparin binding	molecular_function	0.14162	1	1	170	16	19425	ENSCHIG00000010653
GO:0002443	leukocyte mediated immunity	biological_process	0.14217	1	1	170	15	19425	ENSCHIG00000022069
GO:0006091	generation of precursor metabolites and energy	biological_process	0.14236	1	4	170	246	19425	ENSCHIG00000003090,ENSCHIG00000025853,ENSCHIG00000013439,ENSCHIG00000000023
GO:0071407	cellular response to organic cyclic compound	biological_process	0.14298	1	2	170	67	19425	ENSCHIG00000009664,ENSCHIG00000017334
GO:0009218	pyrimidine ribonucleotide metabolic process	biological_process	0.14377	1	1	170	17	19425	ENSCHIG00000017869
GO:0009220	pyrimidine ribonucleotide biosynthetic process	biological_process	0.14377	1	1	170	17	19425	ENSCHIG00000017869
GO:0046132	pyrimidine ribonucleoside biosynthetic process	biological_process	0.14377	1	1	170	17	19425	ENSCHIG00000017869
GO:0046134	pyrimidine nucleoside biosynthetic process	biological_process	0.14377	1	1	170	17	19425	ENSCHIG00000017869
GO:0046915	transition metal ion transmembrane transporter activity	molecular_function	0.1448	1	1	170	15	19425	ENSCHIG00000021497
GO:0033993	response to lipid	biological_process	0.14483	1	2	170	67	19425	ENSCHIG00000009664,ENSCHIG00000017334
GO:0016818	hydrolase activity, acting on acid anhydrides, in phosphorus-containing anhydrides	molecular_function	0.14493	1	10	170	704	19425	ENSCHIG00000009070,ENSCHIG00000021030,ENSCHIG00000011241,ENSCHIG00000026733,ENSCHIG00000012086,ENSCHIG00000016690,ENSCHIG00000016589,ENSCHIG00000026092,ENSCHIG00000016414,ENSCHIG00000022427
GO:0033558	protein deacetylase activity	molecular_function	0.14522	1	1	170	14	19425	ENSCHIG00000000457
GO:0016758	transferase activity, transferring hexosyl groups	molecular_function	0.14659	1	3	170	152	19425	ENSCHIG00000015323,ENSCHIG00000006578,ENSCHIG00000009526
GO:0002504	antigen processing and presentation of peptide or polysaccharide antigen via MHC class II	biological_process	0.14666	1	1	170	17	19425	ENSCHIG00000018350
GO:0042558	pteridine-containing compound metabolic process	biological_process	0.14696	1	1	170	18	19425	ENSCHIG00000007932
GO:0032944	regulation of mononuclear cell proliferation	biological_process	0.14865	1	1	170	17	19425	ENSCHIG00000022069
GO:0050670	regulation of lymphocyte proliferation	biological_process	0.14865	1	1	170	17	19425	ENSCHIG00000022069
GO:0038024	cargo receptor activity	molecular_function	0.14955	1	2	170	66	19425	ENSCHIG00000014507,ENSCHIG00000006982
GO:0050801	ion homeostasis	biological_process	0.14966	1	2	170	84	19425	ENSCHIG00000005461,ENSCHIG00000021497
GO:0050839	cell adhesion molecule binding	molecular_function	0.15011	1	1	170	15	19425	ENSCHIG00000026793
GO:0016884	carbon-nitrogen ligase activity, with glutamine as amido-N-donor	molecular_function	0.15055	1	1	170	17	19425	ENSCHIG00000025029
GO:0002460	adaptive immune response based on somatic recombination of immune receptors built from immunoglobulin superfamily domains	biological_process	0.15081	1	1	170	16	19425	ENSCHIG00000022069
GO:0002768	immune response-regulating cell surface receptor signaling pathway	biological_process	0.15254	1	1	170	19	19425	ENSCHIG00000013826
GO:0046883	regulation of hormone secretion	biological_process	0.15262	1	1	170	18	19425	ENSCHIG00000017334
GO:0010741	negative regulation of intracellular protein kinase cascade	biological_process	0.15272	1	1	170	25	19425	ENSCHIG00000021879
GO:0003774	motor activity	molecular_function	0.1548	1	3	170	128	19425	ENSCHIG00000009070,ENSCHIG00000026092,ENSCHIG00000026733
GO:0016887	ATPase activity	molecular_function	0.15537	1	4	170	203	19425	ENSCHIG00000022427,ENSCHIG00000021030,ENSCHIG00000016690,ENSCHIG00000012086
GO:0002683	negative regulation of immune system process	biological_process	0.15568	1	1	170	18	19425	ENSCHIG00000022069
GO:0043604	amide biosynthetic process	biological_process	0.15667	1	1	170	17	19425	ENSCHIG00000022069
GO:0016597	amino acid binding	molecular_function	0.15718	1	1	170	16	19425	ENSCHIG00000007645
GO:0070663	regulation of leukocyte proliferation	biological_process	0.15818	1	1	170	18	19425	ENSCHIG00000022069
GO:0050900	leukocyte migration	biological_process	0.15904	1	1	170	24	19425	ENSCHIG00000013826
GO:0008194	UDP-glycosyltransferase activity	molecular_function	0.15946	1	2	170	74	19425	ENSCHIG00000009526,ENSCHIG00000006578
GO:0000096	sulfur amino acid metabolic process	biological_process	0.16011	1	1	170	16	19425	ENSCHIG00000009078
GO:0006213	pyrimidine nucleoside metabolic process	biological_process	0.16089	1	1	170	19	19425	ENSCHIG00000017869
GO:0046131	pyrimidine ribonucleoside metabolic process	biological_process	0.16089	1	1	170	19	19425	ENSCHIG00000017869
GO:0009112	nucleobase metabolic process	biological_process	0.16095	1	1	170	18	19425	ENSCHIG00000025029
GO:0008652	cellular amino acid biosynthetic process	biological_process	0.16109	1	2	170	73	19425	ENSCHIG00000009078,ENSCHIG00000009411
GO:0042613	MHC class II protein complex	cellular_component	0.16317	1	1	170	18	19425	ENSCHIG00000018350
GO:0042098	T cell proliferation	biological_process	0.16339	1	1	170	19	19425	ENSCHIG00000022069
GO:0051537	2 iron, 2 sulfur cluster binding	molecular_function	0.16435	1	1	170	21	19425	ENSCHIG00000013439
GO:0006869	lipid transport	biological_process	0.16513	1	3	170	138	19425	ENSCHIG00000014534,ENSCHIG00000024540,ENSCHIG00000016651
GO:0009067	aspartate family amino acid biosynthetic process	biological_process	0.16538	1	1	170	18	19425	ENSCHIG00000009078
GO:0006778	porphyrin-containing compound metabolic process	biological_process	0.16634	1	1	170	18	19425	ENSCHIG00000011854
GO:0033014	tetrapyrrole biosynthetic process	biological_process	0.16972	1	1	170	18	19425	ENSCHIG00000011854
GO:0015672	monovalent inorganic cation transport	biological_process	0.16983	1	4	170	246	19425	ENSCHIG00000000501,ENSCHIG00000012599,ENSCHIG00000023684,ENSCHIG00000018565
GO:0006476	protein deacetylation	biological_process	0.17022	1	1	170	17	19425	ENSCHIG00000000457
GO:0002064	epithelial cell development	biological_process	0.17048	1	1	170	19	19425	ENSCHIG00000017334
GO:0071901	negative regulation of protein serine/threonine kinase activity	biological_process	0.17065	1	1	170	27	19425	ENSCHIG00000021879
GO:0016817	hydrolase activity, acting on acid anhydrides	molecular_function	0.17125	1	10	170	728	19425	ENSCHIG00000011241,ENSCHIG00000026733,ENSCHIG00000009070,ENSCHIG00000021030,ENSCHIG00000016589,ENSCHIG00000026092,ENSCHIG00000016414,ENSCHIG00000022427,ENSCHIG00000012086,ENSCHIG00000016690
GO:0060070	canonical Wnt receptor signaling pathway	biological_process	0.1722	1	1	170	22	19425	ENSCHIG00000023675
GO:0006936	muscle contraction	biological_process	0.17236	1	1	170	21	19425	ENSCHIG00000021226
GO:0015075	ion transmembrane transporter activity	molecular_function	0.17255	1	9	170	663	19425	ENSCHIG00000000587,ENSCHIG00000000501,ENSCHIG00000021497,ENSCHIG00000023325,ENSCHIG00000023684,ENSCHIG00000012599,ENSCHIG00000018565,ENSCHIG00000000023,ENSCHIG00000009610
GO:0019213	deacetylase activity	molecular_function	0.17295	1	1	170	17	19425	ENSCHIG00000000457
GO:0043094	cellular metabolic compound salvage	biological_process	0.17315	1	1	170	19	19425	ENSCHIG00000017869
GO:0032879	regulation of localization	biological_process	0.1735	1	4	170	240	19425	ENSCHIG00000017334,ENSCHIG00000023675,ENSCHIG00000000501,ENSCHIG00000013826
GO:0042278	purine nucleoside metabolic process	biological_process	0.17771	1	4	170	233	19425	ENSCHIG00000018565,ENSCHIG00000012599,ENSCHIG00000009411,ENSCHIG00000022390
GO:0046128	purine ribonucleoside metabolic process	biological_process	0.17771	1	4	170	233	19425	ENSCHIG00000018565,ENSCHIG00000012599,ENSCHIG00000022390,ENSCHIG00000009411
GO:0008238	exopeptidase activity	molecular_function	0.17802	1	2	170	71	19425	ENSCHIG00000014364,ENSCHIG00000020658
GO:0008643	carbohydrate transport	biological_process	0.1786	1	1	170	20	19425	ENSCHIG00000018753
GO:0005496	steroid binding	molecular_function	0.17887	1	1	170	18	19425	ENSCHIG00000025126
GO:0035601	protein deacylation	biological_process	0.17936	1	1	170	18	19425	ENSCHIG00000000457
GO:0019222	regulation of metabolic process	biological_process	0.17956	1	23	170	2049	19425	ENSCHIG00000025471,ENSCHIG00000010613,ENSCHIG00000019452,ENSCHIG00000011232,ENSCHIG00000027014,ENSCHIG00000022850,ENSCHIG00000011208,ENSCHIG00000009664,ENSCHIG00000004186,ENSCHIG00000024683,ENSCHIG00000021115,ENSCHIG00000020257,ENSCHIG00000010653,ENSCHIG00000016541,ENSCHIG00000023762,ENSCHIG00000022390,ENSCHIG00000020658,ENSCHIG00000017334,ENSCHIG00000023675,ENSCHIG00000008990,ENSCHIG00000011373,…
GO:0015020	glucuronosyltransferase activity	molecular_function	0.18018	1	1	170	19	19425	ENSCHIG00000009526
GO:0014070	response to organic cyclic compound	biological_process	0.18183	1	2	170	78	19425	ENSCHIG00000009664,ENSCHIG00000017334
GO:0006956	complement activation	biological_process	0.18382	1	1	170	22	19425	ENSCHIG00000025838
GO:0043405	regulation of MAP kinase activity	biological_process	0.18413	1	1	170	24	19425	ENSCHIG00000021879
GO:0010876	lipid localization	biological_process	0.18447	1	3	170	147	19425	ENSCHIG00000016651,ENSCHIG00000014534,ENSCHIG00000024540
GO:0032870	cellular response to hormone stimulus	biological_process	0.1845	1	2	170	84	19425	ENSCHIG00000009664,ENSCHIG00000017334
GO:0070887	cellular response to chemical stimulus	biological_process	0.18477	1	5	170	339	19425	ENSCHIG00000022069,ENSCHIG00000026228,ENSCHIG00000009664,ENSCHIG00000017334,ENSCHIG00000019452
GO:0006898	receptor-mediated endocytosis	biological_process	0.1858	1	1	170	19	19425	ENSCHIG00000023675
GO:0003012	muscle system process	biological_process	0.18635	1	1	170	24	19425	ENSCHIG00000021226
GO:0008483	transaminase activity	molecular_function	0.18686	1	1	170	20	19425	ENSCHIG00000018390
GO:0046148	pigment biosynthetic process	biological_process	0.18851	1	1	170	21	19425	ENSCHIG00000011854
GO:0032943	mononuclear cell proliferation	biological_process	0.18881	1	1	170	22	19425	ENSCHIG00000022069
GO:0046651	lymphocyte proliferation	biological_process	0.18881	1	1	170	22	19425	ENSCHIG00000022069
GO:0051817	modification of morphology or physiology of other organism involved in symbiotic interaction	biological_process	0.189	1	1	170	19	19425	ENSCHIG00000022069
GO:0071704	organic substance metabolic process	biological_process	0.18962	1	63	170	6323	19425	ENSCHIG00000005559,ENSCHIG00000001171,ENSCHIG00000010653,ENSCHIG00000020663,ENSCHIG00000024683,ENSCHIG00000004186,ENSCHIG00000008144,ENSCHIG00000009078,ENSCHIG00000011854,ENSCHIG00000022850,ENSCHIG00000000457,ENSCHIG00000011232,ENSCHIG00000014147,ENSCHIG00000009664,ENSCHIG00000011208,ENSCHIG00000012599,ENSCHIG00000016589,ENSCHIG00000020411,ENSCHIG00000018871,ENSCHIG00000012633,ENSCHIG00000021462,…
GO:0009066	aspartate family amino acid metabolic process	biological_process	0.1909	1	1	170	21	19425	ENSCHIG00000009078
GO:0006826	iron ion transport	biological_process	0.19114	1	1	170	33	19425	ENSCHIG00000021497
GO:0005164	tumor necrosis factor receptor binding	molecular_function	0.19143	1	1	170	24	19425	ENSCHIG00000015014
GO:0048513	organ development	biological_process	0.19189	1	3	170	178	19425	ENSCHIG00000004186,ENSCHIG00000017334,ENSCHIG00000008990
GO:0009968	negative regulation of signal transduction	biological_process	0.19239	1	2	170	93	19425	ENSCHIG00000022069,ENSCHIG00000021879
GO:0010648	negative regulation of cell communication	biological_process	0.19239	1	2	170	93	19425	ENSCHIG00000021879,ENSCHIG00000022069
GO:0023057	negative regulation of signaling	biological_process	0.19239	1	2	170	93	19425	ENSCHIG00000022069,ENSCHIG00000021879
GO:0030073	insulin secretion	biological_process	0.19334	1	1	170	22	19425	ENSCHIG00000017334
GO:0034220	ion transmembrane transport	biological_process	0.19364	1	6	170	407	19425	ENSCHIG00000021497,ENSCHIG00000000501,ENSCHIG00000018565,ENSCHIG00000023684,ENSCHIG00000012599,ENSCHIG00000000587
GO:0035821	modification of morphology or physiology of other organism	biological_process	0.19505	1	1	170	20	19425	ENSCHIG00000022069
GO:0002521	leukocyte differentiation	biological_process	0.19555	1	1	170	24	19425	ENSCHIG00000008990
GO:0005227	calcium activated cation channel activity	molecular_function	0.19596	1	1	170	20	19425	ENSCHIG00000000587
GO:0070661	leukocyte proliferation	biological_process	0.19789	1	1	170	23	19425	ENSCHIG00000022069
GO:0045088	regulation of innate immune response	biological_process	0.19794	1	1	170	25	19425	ENSCHIG00000022069
GO:0010035	response to inorganic substance	biological_process	0.198	1	1	170	24	19425	ENSCHIG00000019452
GO:0005326	neurotransmitter transporter activity	molecular_function	0.19855	1	1	170	20	19425	ENSCHIG00000023325
GO:0005328	neurotransmitter:sodium symporter activity	molecular_function	0.19855	1	1	170	20	19425	ENSCHIG00000023325
GO:0032813	tumor necrosis factor receptor superfamily binding	molecular_function	0.20175	1	1	170	26	19425	ENSCHIG00000015014
GO:0002790	peptide secretion	biological_process	0.20229	1	1	170	23	19425	ENSCHIG00000017334
GO:0030072	peptide hormone secretion	biological_process	0.20229	1	1	170	23	19425	ENSCHIG00000017334
GO:0016769	transferase activity, transferring nitrogenous groups	molecular_function	0.20468	1	1	170	22	19425	ENSCHIG00000018390
GO:0009725	response to hormone stimulus	biological_process	0.20508	1	2	170	92	19425	ENSCHIG00000017334,ENSCHIG00000009664
GO:0006469	negative regulation of protein kinase activity	biological_process	0.2066	1	1	170	33	19425	ENSCHIG00000021879
GO:0004181	metallocarboxypeptidase activity	molecular_function	0.20717	1	1	170	21	19425	ENSCHIG00000014364
GO:0050863	regulation of T cell activation	biological_process	0.2103	1	1	170	26	19425	ENSCHIG00000022069
GO:0009967	positive regulation of signal transduction	biological_process	0.21124	1	2	170	96	19425	ENSCHIG00000015872,ENSCHIG00000023675
GO:0033673	negative regulation of kinase activity	biological_process	0.21273	1	1	170	34	19425	ENSCHIG00000021879
GO:0006812	cation transport	biological_process	0.21407	1	6	170	441	19425	ENSCHIG00000000501,ENSCHIG00000021497,ENSCHIG00000000587,ENSCHIG00000018565,ENSCHIG00000012599,ENSCHIG00000023684
GO:0022904	respiratory electron transport chain	biological_process	0.21464	1	1	170	32	19425	ENSCHIG00000000023
GO:0023056	positive regulation of signaling	biological_process	0.21527	1	2	170	97	19425	ENSCHIG00000015872,ENSCHIG00000023675
GO:0008289	lipid binding	molecular_function	0.21533	1	4	170	242	19425	ENSCHIG00000019452,ENSCHIG00000025126,ENSCHIG00000024540,ENSCHIG00000014534
GO:0004129	cytochrome-c oxidase activity	molecular_function	0.21619	1	1	170	49	19425	ENSCHIG00000000023
GO:0016675	oxidoreductase activity, acting on a heme group of donors	molecular_function	0.21619	1	1	170	49	19425	ENSCHIG00000000023
GO:0016676	oxidoreductase activity, acting on a heme group of donors, oxygen as acceptor	molecular_function	0.21619	1	1	170	49	19425	ENSCHIG00000000023
GO:0004879	ligand-activated sequence-specific DNA binding RNA polymerase II transcription factor activity	molecular_function	0.21794	1	1	170	22	19425	ENSCHIG00000009664
GO:0046879	hormone secretion	biological_process	0.21806	1	1	170	26	19425	ENSCHIG00000017334
GO:0042440	pigment metabolic process	biological_process	0.21899	1	1	170	25	19425	ENSCHIG00000011854
GO:0016706	oxidoreductase activity, acting on paired donors, with incorporation or reduction of molecular oxygen, 2-oxoglutarate as one donor, and incorporation of one atom each of oxygen into both donors	molecular_function	0.21946	1	1	170	23	19425	ENSCHIG00000015708
GO:0051348	negative regulation of transferase activity	biological_process	0.22071	1	1	170	35	19425	ENSCHIG00000021879
GO:0010647	positive regulation of cell communication	biological_process	0.22148	1	2	170	99	19425	ENSCHIG00000023675,ENSCHIG00000015872
GO:0048518	positive regulation of biological process	biological_process	0.22232	1	6	170	460	19425	ENSCHIG00000013826,ENSCHIG00000023675,ENSCHIG00000025838,ENSCHIG00000015872,ENSCHIG00000022069,ENSCHIG00000026228
GO:1901681	sulfur compound binding	molecular_function	0.22373	1	1	170	25	19425	ENSCHIG00000010653
GO:0015171	amino acid transmembrane transporter activity	molecular_function	0.22408	1	1	170	23	19425	ENSCHIG00000023325
GO:0016810	hydrolase activity, acting on carbon-nitrogen (but not peptide) bonds	molecular_function	0.22655	1	2	170	85	19425	ENSCHIG00000022069,ENSCHIG00000000457
GO:0033013	tetrapyrrole metabolic process	biological_process	0.22697	1	1	170	25	19425	ENSCHIG00000011854
GO:0016712	oxidoreductase activity, acting on paired donors, with incorporation or reduction of molecular oxygen, reduced flavin or flavoprotein as one donor, and incorporation of one atom of oxygen	molecular_function	0.22784	1	1	170	25	19425	ENSCHIG00000009100
GO:0002757	immune response-activating signal transduction	biological_process	0.2282	1	1	170	29	19425	ENSCHIG00000013826
GO:0006461	protein complex assembly	biological_process	0.2285	1	4	170	274	19425	ENSCHIG00000018253,ENSCHIG00000014958,ENSCHIG00000014747,ENSCHIG00000000023
GO:0070271	protein complex biogenesis	biological_process	0.229	1	4	170	275	19425	ENSCHIG00000000023,ENSCHIG00000014747,ENSCHIG00000014958,ENSCHIG00000018253
GO:0001932	regulation of protein phosphorylation	biological_process	0.22949	1	2	170	107	19425	ENSCHIG00000021879,ENSCHIG00000023675
GO:0022843	voltage-gated cation channel activity	molecular_function	0.22985	1	2	170	102	19425	ENSCHIG00000023684,ENSCHIG00000000501
GO:0034622	cellular macromolecular complex assembly	biological_process	0.232	1	4	170	291	19425	ENSCHIG00000000023,ENSCHIG00000014747,ENSCHIG00000014958,ENSCHIG00000018253
GO:0051049	regulation of transport	biological_process	0.23244	1	3	170	183	19425	ENSCHIG00000017334,ENSCHIG00000023675,ENSCHIG00000000501
GO:0030154	cell differentiation	biological_process	0.23248	1	4	170	286	19425	ENSCHIG00000008990,ENSCHIG00000023194,ENSCHIG00000004186,ENSCHIG00000017334
GO:0050661	NADP binding	molecular_function	0.23517	1	1	170	27	19425	ENSCHIG00000020694
GO:0004114	3',5'-cyclic-nucleotide phosphodiesterase activity	molecular_function	0.23553	1	1	170	25	19425	ENSCHIG00000016852
GO:0005267	potassium channel activity	molecular_function	0.23602	1	2	170	105	19425	ENSCHIG00000023684,ENSCHIG00000000501
GO:0001933	negative regulation of protein phosphorylation	biological_process	0.23672	1	1	170	39	19425	ENSCHIG00000021879
GO:0042326	negative regulation of phosphorylation	biological_process	0.23672	1	1	170	39	19425	ENSCHIG00000021879
GO:0016620	oxidoreductase activity, acting on the aldehyde or oxo group of donors, NAD or NADP as acceptor	molecular_function	0.23805	1	1	170	30	19425	ENSCHIG00000007932
GO:0005856	cytoskeleton	cellular_component	0.23942	1	7	170	557	19425	ENSCHIG00000026733,ENSCHIG00000026092,ENSCHIG00000008356,ENSCHIG00000021226,ENSCHIG00000015120,ENSCHIG00000026793,ENSCHIG00000009070
GO:0048585	negative regulation of response to stimulus	biological_process	0.24092	1	2	170	108	19425	ENSCHIG00000021879,ENSCHIG00000022069
GO:0009060	aerobic respiration	biological_process	0.2414	1	1	170	29	19425	ENSCHIG00000000023
GO:0004177	aminopeptidase activity	molecular_function	0.24264	1	1	170	25	19425	ENSCHIG00000020658
GO:0004112	cyclic-nucleotide phosphodiesterase activity	molecular_function	0.2427	1	1	170	26	19425	ENSCHIG00000016852
GO:0030111	regulation of Wnt receptor signaling pathway	biological_process	0.24278	1	1	170	31	19425	ENSCHIG00000023675
GO:0060627	regulation of vesicle-mediated transport	biological_process	0.24305	1	1	170	28	19425	ENSCHIG00000023675
GO:0003779	actin binding	molecular_function	0.24659	1	4	170	258	19425	ENSCHIG00000009070,ENSCHIG00000026793,ENSCHIG00000026092,ENSCHIG00000026733
GO:0003013	circulatory system process	biological_process	0.24761	1	1	170	36	19425	ENSCHIG00000020658
GO:0008015	blood circulation	biological_process	0.24761	1	1	170	36	19425	ENSCHIG00000020658
GO:0071310	cellular response to organic substance	biological_process	0.24852	1	4	170	276	19425	ENSCHIG00000017334,ENSCHIG00000022069,ENSCHIG00000009664,ENSCHIG00000026228
GO:0000041	transition metal ion transport	biological_process	0.24914	1	1	170	42	19425	ENSCHIG00000021497
GO:0042398	cellular modified amino acid biosynthetic process	biological_process	0.24955	1	1	170	30	19425	ENSCHIG00000009411
GO:0030522	intracellular receptor signaling pathway	biological_process	0.2502	1	1	170	27	19425	ENSCHIG00000009664
GO:0051249	regulation of lymphocyte activation	biological_process	0.25121	1	1	170	31	19425	ENSCHIG00000022069
GO:0071804	cellular potassium ion transport	biological_process	0.25297	1	2	170	109	19425	ENSCHIG00000023684,ENSCHIG00000000501
GO:0071805	potassium ion transmembrane transport	biological_process	0.25297	1	2	170	109	19425	ENSCHIG00000000501,ENSCHIG00000023684
GO:0009259	ribonucleotide metabolic process	biological_process	0.25367	1	4	170	272	19425	ENSCHIG00000012599,ENSCHIG00000017869,ENSCHIG00000018565,ENSCHIG00000022390
GO:0019693	ribose phosphate metabolic process	biological_process	0.25367	1	4	170	272	19425	ENSCHIG00000022390,ENSCHIG00000017869,ENSCHIG00000012599,ENSCHIG00000018565
GO:0006959	humoral immune response	biological_process	0.25554	1	1	170	31	19425	ENSCHIG00000025838
GO:0001817	regulation of cytokine production	biological_process	0.25592	1	1	170	34	19425	ENSCHIG00000022069
GO:0004180	carboxypeptidase activity	molecular_function	0.25654	1	1	170	27	19425	ENSCHIG00000014364
GO:0042325	regulation of phosphorylation	biological_process	0.25968	1	2	170	118	19425	ENSCHIG00000021879,ENSCHIG00000023675
GO:0005741	mitochondrial outer membrane	cellular_component	0.26001	1	1	170	38	19425	ENSCHIG00000018212
GO:0015267	channel activity	molecular_function	0.2604	1	5	170	347	19425	ENSCHIG00000000501,ENSCHIG00000011928,ENSCHIG00000006085,ENSCHIG00000023684,ENSCHIG00000000587
GO:0022803	passive transmembrane transporter activity	molecular_function	0.2604	1	5	170	347	19425	ENSCHIG00000023684,ENSCHIG00000000587,ENSCHIG00000006085,ENSCHIG00000000501,ENSCHIG00000011928
GO:0006720	isoprenoid metabolic process	biological_process	0.2625	1	1	170	31	19425	ENSCHIG00000009995
GO:0009152	purine ribonucleotide biosynthetic process	biological_process	0.26345	1	2	170	125	19425	ENSCHIG00000012599,ENSCHIG00000018565
GO:0002694	regulation of leukocyte activation	biological_process	0.26752	1	1	170	33	19425	ENSCHIG00000022069
GO:0006164	purine nucleotide biosynthetic process	biological_process	0.26756	1	2	170	126	19425	ENSCHIG00000018565,ENSCHIG00000012599
GO:0001816	cytokine production	biological_process	0.26821	1	1	170	37	19425	ENSCHIG00000022069
GO:0031968	organelle outer membrane	cellular_component	0.26822	1	1	170	39	19425	ENSCHIG00000018212
GO:0042110	T cell activation	biological_process	0.26896	1	1	170	34	19425	ENSCHIG00000022069
GO:0010563	negative regulation of phosphorus metabolic process	biological_process	0.26997	1	1	170	45	19425	ENSCHIG00000021879
GO:0045936	negative regulation of phosphate metabolic process	biological_process	0.26997	1	1	170	45	19425	ENSCHIG00000021879
GO:0007219	Notch signaling pathway	biological_process	0.27035	1	1	170	35	19425	ENSCHIG00000015872
GO:0031400	negative regulation of protein modification process	biological_process	0.27164	1	1	170	44	19425	ENSCHIG00000021879
GO:0002764	immune response-regulating signaling pathway	biological_process	0.2718	1	1	170	35	19425	ENSCHIG00000013826
GO:1901617	organic hydroxy compound biosynthetic process	biological_process	0.27253	1	1	170	32	19425	ENSCHIG00000015708
GO:0005539	glycosaminoglycan binding	molecular_function	0.27373	1	1	170	32	19425	ENSCHIG00000010653
GO:0000786	nucleosome	cellular_component	0.2739	1	1	170	114	19425	ENSCHIG00000024932
GO:0015370	solute:sodium symporter activity	molecular_function	0.27436	1	1	170	29	19425	ENSCHIG00000023325
GO:0005886	plasma membrane	cellular_component	0.27487	1	12	170	1481	19425	ENSCHIG00000018350,ENSCHIG00000023325,ENSCHIG00000014791,ENSCHIG00000006578,ENSCHIG00000025838,ENSCHIG00000025065,ENSCHIG00000006085,ENSCHIG00000023982,ENSCHIG00000021945,ENSCHIG00000012746,ENSCHIG00000013176,ENSCHIG00000006897
GO:0006096	glycolysis	biological_process	0.2751	1	1	170	34	19425	ENSCHIG00000003090
GO:0050865	regulation of cell activation	biological_process	0.27565	1	1	170	34	19425	ENSCHIG00000022069
GO:0019637	organophosphate metabolic process	biological_process	0.27643	1	7	170	553	19425	ENSCHIG00000022390,ENSCHIG00000015872,ENSCHIG00000012599,ENSCHIG00000017869,ENSCHIG00000018565,ENSCHIG00000014147,ENSCHIG00000018212
GO:0009156	ribonucleoside monophosphate biosynthetic process	biological_process	0.27665	1	1	170	33	19425	ENSCHIG00000017869
GO:0016741	transferase activity, transferring one-carbon groups	molecular_function	0.27674	1	3	170	187	19425	ENSCHIG00000009078,ENSCHIG00000007932,ENSCHIG00000007645
GO:0015079	potassium ion transmembrane transporter activity	molecular_function	0.28121	1	2	170	116	19425	ENSCHIG00000023684,ENSCHIG00000000501
GO:0007283	spermatogenesis	biological_process	0.28178	1	1	170	40	19425	ENSCHIG00000024932
GO:0048232	male gamete generation	biological_process	0.28178	1	1	170	40	19425	ENSCHIG00000024932
GO:0008202	steroid metabolic process	biological_process	0.28289	1	1	170	36	19425	ENSCHIG00000025648
GO:0044699	single-organism process	biological_process	0.28445	1	62	170	6700	19425	ENSCHIG00000021030,ENSCHIG00000021100,ENSCHIG00000016651,ENSCHIG00000009995,ENSCHIG00000022427,ENSCHIG00000013826,ENSCHIG00000014958,ENSCHIG00000018565,ENSCHIG00000011198,ENSCHIG00000023684,ENSCHIG00000026793,ENSCHIG00000023325,ENSCHIG00000024932,ENSCHIG00000021497,ENSCHIG00000008990,ENSCHIG00000017334,ENSCHIG00000016852,ENSCHIG00000006085,ENSCHIG00000021226,ENSCHIG00000000501,ENSCHIG00000011853,…
GO:0072521	purine-containing compound metabolic process	biological_process	0.28906	1	4	170	289	19425	ENSCHIG00000009411,ENSCHIG00000022390,ENSCHIG00000012599,ENSCHIG00000018565
GO:0009144	purine nucleoside triphosphate metabolic process	biological_process	0.29054	1	3	170	202	19425	ENSCHIG00000012599,ENSCHIG00000018565,ENSCHIG00000022390
GO:0009205	purine ribonucleoside triphosphate metabolic process	biological_process	0.29054	1	3	170	202	19425	ENSCHIG00000022390,ENSCHIG00000018565,ENSCHIG00000012599
GO:0016903	oxidoreductase activity, acting on the aldehyde or oxo group of donors	molecular_function	0.29251	1	1	170	40	19425	ENSCHIG00000007932
GO:0019904	protein domain specific binding	molecular_function	0.29345	1	1	170	43	19425	ENSCHIG00000024641
GO:0030855	epithelial cell differentiation	biological_process	0.29512	1	1	170	40	19425	ENSCHIG00000017334
GO:0004553	hydrolase activity, hydrolyzing O-glycosyl compounds	molecular_function	0.29699	1	2	170	107	19425	ENSCHIG00000021761,ENSCHIG00000011472
GO:0016485	protein processing	biological_process	0.29975	1	1	170	37	19425	ENSCHIG00000020658
GO:0031347	regulation of defense response	biological_process	0.30086	1	1	170	42	19425	ENSCHIG00000022069
GO:0031399	regulation of protein modification process	biological_process	0.30114	1	2	170	131	19425	ENSCHIG00000023675,ENSCHIG00000021879
GO:0005261	cation channel activity	molecular_function	0.30229	1	3	170	198	19425	ENSCHIG00000000501,ENSCHIG00000000587,ENSCHIG00000023684
GO:0009199	ribonucleoside triphosphate metabolic process	biological_process	0.30389	1	3	170	207	19425	ENSCHIG00000012599,ENSCHIG00000018565,ENSCHIG00000022390
GO:0046943	carboxylic acid transmembrane transporter activity	molecular_function	0.30501	1	1	170	34	19425	ENSCHIG00000023325
GO:0005759	mitochondrial matrix	cellular_component	0.30597	1	1	170	42	19425	ENSCHIG00000011854
GO:0072330	monocarboxylic acid biosynthetic process	biological_process	0.3065	1	1	170	36	19425	ENSCHIG00000015708
GO:0015291	secondary active transmembrane transporter activity	molecular_function	0.30664	1	2	170	103	19425	ENSCHIG00000009610,ENSCHIG00000023325
GO:0044057	regulation of system process	biological_process	0.30673	1	1	170	41	19425	ENSCHIG00000021226
GO:0010033	response to organic substance	biological_process	0.30718	1	4	170	306	19425	ENSCHIG00000022069,ENSCHIG00000026228,ENSCHIG00000009664,ENSCHIG00000017334
GO:0009124	nucleoside monophosphate biosynthetic process	biological_process	0.30931	1	1	170	39	19425	ENSCHIG00000017869
GO:0005342	organic acid transmembrane transporter activity	molecular_function	0.31273	1	1	170	35	19425	ENSCHIG00000023325
GO:0016830	carbon-carbon lyase activity	molecular_function	0.31308	1	1	170	36	19425	ENSCHIG00000003090
GO:0009161	ribonucleoside monophosphate metabolic process	biological_process	0.31324	1	1	170	38	19425	ENSCHIG00000017869
GO:0016209	antioxidant activity	molecular_function	0.31611	1	1	170	43	19425	ENSCHIG00000019452
GO:0046873	metal ion transmembrane transporter activity	molecular_function	0.32358	1	4	170	287	19425	ENSCHIG00000023325,ENSCHIG00000023684,ENSCHIG00000021497,ENSCHIG00000000501
GO:0051604	protein maturation	biological_process	0.32463	1	1	170	41	19425	ENSCHIG00000020658
GO:0008138	protein tyrosine/serine/threonine phosphatase activity	molecular_function	0.32478	1	1	170	48	19425	ENSCHIG00000021879
GO:0019842	vitamin binding	molecular_function	0.325	1	1	170	37	19425	ENSCHIG00000025126
GO:0009141	nucleoside triphosphate metabolic process	biological_process	0.32693	1	3	170	217	19425	ENSCHIG00000018565,ENSCHIG00000012599,ENSCHIG00000022390
GO:0008514	organic anion transmembrane transporter activity	molecular_function	0.32791	1	1	170	37	19425	ENSCHIG00000023325
GO:0015294	solute:cation symporter activity	molecular_function	0.32893	1	1	170	36	19425	ENSCHIG00000023325
GO:0071944	cell periphery	cellular_component	0.33296	1	12	170	1529	19425	ENSCHIG00000013176,ENSCHIG00000006897,ENSCHIG00000012746,ENSCHIG00000021945,ENSCHIG00000023982,ENSCHIG00000006085,ENSCHIG00000025838,ENSCHIG00000025065,ENSCHIG00000006578,ENSCHIG00000014791,ENSCHIG00000023325,ENSCHIG00000018350
GO:0006813	potassium ion transport	biological_process	0.3341	1	2	170	132	19425	ENSCHIG00000023684,ENSCHIG00000000501
GO:0032993	protein-DNA complex	cellular_component	0.33451	1	1	170	124	19425	ENSCHIG00000024932
GO:0044430	cytoskeletal part	cellular_component	0.33556	1	5	170	431	19425	ENSCHIG00000021226,ENSCHIG00000026092,ENSCHIG00000026733,ENSCHIG00000009070,ENSCHIG00000015120
GO:0008509	anion transmembrane transporter activity	molecular_function	0.33678	1	2	170	116	19425	ENSCHIG00000009610,ENSCHIG00000023325
GO:0003682	chromatin binding	molecular_function	0.33769	1	1	170	48	19425	ENSCHIG00000019452
GO:0006007	glucose catabolic process	biological_process	0.34013	1	1	170	43	19425	ENSCHIG00000003090
GO:0009628	response to abiotic stimulus	biological_process	0.34119	1	1	170	46	19425	ENSCHIG00000019452
GO:0043168	anion binding	molecular_function	0.34184	1	23	170	2076	19425	ENSCHIG00000008405,ENSCHIG00000009070,ENSCHIG00000020694,ENSCHIG00000007645,ENSCHIG00000015315,ENSCHIG00000012086,ENSCHIG00000018390,ENSCHIG00000021030,ENSCHIG00000010653,ENSCHIG00000018212,ENSCHIG00000025029,ENSCHIG00000012239,ENSCHIG00000026733,ENSCHIG00000011854,ENSCHIG00000013439,ENSCHIG00000011241,ENSCHIG00000016690,ENSCHIG00000022427,ENSCHIG00000019452,ENSCHIG00000016589,ENSCHIG00000026092,…
GO:0019725	cellular homeostasis	biological_process	0.34491	1	2	170	143	19425	ENSCHIG00000005461,ENSCHIG00000021497
GO:0019320	hexose catabolic process	biological_process	0.34649	1	1	170	44	19425	ENSCHIG00000003090
GO:0016765	transferase activity, transferring alkyl or aryl (other than methyl) groups	molecular_function	0.34964	1	1	170	44	19425	ENSCHIG00000009411
GO:0051046	regulation of secretion	biological_process	0.35117	1	1	170	48	19425	ENSCHIG00000017334
GO:0051287	NAD binding	molecular_function	0.35135	1	1	170	44	19425	ENSCHIG00000013439
GO:0030334	regulation of cell migration	biological_process	0.35194	1	1	170	50	19425	ENSCHIG00000013826
GO:0008146	sulfotransferase activity	molecular_function	0.35251	1	1	170	51	19425	ENSCHIG00000026131
GO:0046365	monosaccharide catabolic process	biological_process	0.35375	1	1	170	45	19425	ENSCHIG00000003090
GO:0016667	oxidoreductase activity, acting on a sulfur group of donors	molecular_function	0.35566	1	1	170	46	19425	ENSCHIG00000012505
GO:0005319	lipid transporter activity	molecular_function	0.35735	1	1	170	41	19425	ENSCHIG00000016651
GO:0008285	negative regulation of cell proliferation	biological_process	0.3579	1	1	170	48	19425	ENSCHIG00000022069
GO:0016811	hydrolase activity, acting on carbon-nitrogen (but not peptide) bonds, in linear amides	molecular_function	0.35828	1	1	170	42	19425	ENSCHIG00000000457
GO:0019867	outer membrane	cellular_component	0.35912	1	1	170	51	19425	ENSCHIG00000018212
GO:0050896	response to stimulus	biological_process	0.35968	1	30	170	3505	19425	ENSCHIG00000022069,ENSCHIG00000015014,ENSCHIG00000014791,ENSCHIG00000019493,ENSCHIG00000022390,ENSCHIG00000015872,ENSCHIG00000024270,ENSCHIG00000013176,ENSCHIG00000026228,ENSCHIG00000011853,ENSCHIG00000021879,ENSCHIG00000018253,ENSCHIG00000018775,ENSCHIG00000021226,ENSCHIG00000016852,ENSCHIG00000023675,ENSCHIG00000013903,ENSCHIG00000017334,ENSCHIG00000025838,ENSCHIG00000014507,ENSCHIG00000014958,…
GO:0003001	generation of a signal involved in cell-cell signaling	biological_process	0.3613	1	1	170	45	19425	ENSCHIG00000017334
GO:0023061	signal release	biological_process	0.3613	1	1	170	45	19425	ENSCHIG00000017334
GO:0048869	cellular developmental process	biological_process	0.36199	1	4	170	345	19425	ENSCHIG00000004186,ENSCHIG00000017334,ENSCHIG00000008990,ENSCHIG00000023194
GO:0060429	epithelium development	biological_process	0.3645	1	1	170	52	19425	ENSCHIG00000017334
GO:2000145	regulation of cell motility	biological_process	0.36627	1	1	170	52	19425	ENSCHIG00000013826
GO:0008270	zinc ion binding	molecular_function	0.37004	1	8	170	670	19425	ENSCHIG00000009664,ENSCHIG00000012706,ENSCHIG00000012239,ENSCHIG00000009078,ENSCHIG00000014364,ENSCHIG00000008990,ENSCHIG00000017334,ENSCHIG00000020658
GO:0015297	antiporter activity	molecular_function	0.37054	1	1	170	43	19425	ENSCHIG00000009610
GO:0044724	single-organism carbohydrate catabolic process	biological_process	0.37058	1	1	170	48	19425	ENSCHIG00000003090
GO:0006836	neurotransmitter transport	biological_process	0.37208	1	1	170	44	19425	ENSCHIG00000023325
GO:0046649	lymphocyte activation	biological_process	0.3735	1	1	170	49	19425	ENSCHIG00000022069
GO:0040012	regulation of locomotion	biological_process	0.37495	1	1	170	56	19425	ENSCHIG00000013826
GO:0016798	hydrolase activity, acting on glycosyl bonds	molecular_function	0.37806	1	2	170	129	19425	ENSCHIG00000021761,ENSCHIG00000011472
GO:0001934	positive regulation of protein phosphorylation	biological_process	0.37911	1	1	170	51	19425	ENSCHIG00000023675
GO:0042327	positive regulation of phosphorylation	biological_process	0.37911	1	1	170	51	19425	ENSCHIG00000023675
GO:0071495	cellular response to endogenous stimulus	biological_process	0.37966	1	2	170	139	19425	ENSCHIG00000017334,ENSCHIG00000009664
GO:0051270	regulation of cellular component movement	biological_process	0.38021	1	1	170	54	19425	ENSCHIG00000013826
GO:0048519	negative regulation of biological process	biological_process	0.38068	1	5	170	457	19425	ENSCHIG00000021226,ENSCHIG00000019452,ENSCHIG00000022069,ENSCHIG00000011198,ENSCHIG00000021879
GO:0016052	carbohydrate catabolic process	biological_process	0.38441	1	1	170	50	19425	ENSCHIG00000003090
GO:0043234	protein complex	cellular_component	0.38924	1	16	170	1669	19425	ENSCHIG00000014791,ENSCHIG00000000023,ENSCHIG00000009070,ENSCHIG00000018253,ENSCHIG00000021226,ENSCHIG00000025838,ENSCHIG00000014958,ENSCHIG00000018565,ENSCHIG00000015120,ENSCHIG00000012599,ENSCHIG00000026092,ENSCHIG00000020411,ENSCHIG00000018350,ENSCHIG00000021945,ENSCHIG00000026733,ENSCHIG00000014747
GO:0045095	keratin filament	cellular_component	0.39097	1	1	170	79	19425	ENSCHIG00000015120
GO:0032269	negative regulation of cellular protein metabolic process	biological_process	0.39356	1	1	170	62	19425	ENSCHIG00000021879
GO:0001664	G-protein coupled receptor binding	molecular_function	0.39368	1	1	170	68	19425	ENSCHIG00000023675
GO:0006066	alcohol metabolic process	biological_process	0.39419	1	1	170	53	19425	ENSCHIG00000012239
GO:0045944	positive regulation of transcription from RNA polymerase II promoter	biological_process	0.39813	1	1	170	55	19425	ENSCHIG00000026228
GO:0008092	cytoskeletal protein binding	molecular_function	0.39866	1	5	170	417	19425	ENSCHIG00000026733,ENSCHIG00000026092,ENSCHIG00000021226,ENSCHIG00000026793,ENSCHIG00000009070
GO:0071822	protein complex subunit organization	biological_process	0.40252	1	4	170	361	19425	ENSCHIG00000014747,ENSCHIG00000000023,ENSCHIG00000014958,ENSCHIG00000018253
GO:0009123	nucleoside monophosphate metabolic process	biological_process	0.40302	1	1	170	53	19425	ENSCHIG00000017869
GO:0003924	GTPase activity	molecular_function	0.40306	1	3	170	267	19425	ENSCHIG00000016414,ENSCHIG00000016589,ENSCHIG00000011241
GO:0043066	negative regulation of apoptotic process	biological_process	0.40393	1	1	170	61	19425	ENSCHIG00000019452
GO:0043069	negative regulation of programmed cell death	biological_process	0.40393	1	1	170	61	19425	ENSCHIG00000019452
GO:0009605	response to external stimulus	biological_process	0.40419	1	2	170	177	19425	ENSCHIG00000010653,ENSCHIG00000011198
GO:1901607	alpha-amino acid biosynthetic process	biological_process	0.40493	1	1	170	54	19425	ENSCHIG00000009078
GO:0015293	symporter activity	molecular_function	0.40616	1	1	170	47	19425	ENSCHIG00000023325
GO:1901701	cellular response to oxygen-containing compound	biological_process	0.40692	1	1	170	58	19425	ENSCHIG00000019452
GO:0045321	leukocyte activation	biological_process	0.40757	1	1	170	55	19425	ENSCHIG00000022069
GO:0010562	positive regulation of phosphorus metabolic process	biological_process	0.40789	1	1	170	56	19425	ENSCHIG00000023675
GO:0045937	positive regulation of phosphate metabolic process	biological_process	0.40789	1	1	170	56	19425	ENSCHIG00000023675
GO:0071900	regulation of protein serine/threonine kinase activity	biological_process	0.409	1	1	170	63	19425	ENSCHIG00000021879
GO:0060548	negative regulation of cell death	biological_process	0.40945	1	1	170	63	19425	ENSCHIG00000019452
GO:0016627	oxidoreductase activity, acting on the CH-CH group of donors	molecular_function	0.40954	1	1	170	49	19425	ENSCHIG00000025648
GO:0051536	iron-sulfur cluster binding	molecular_function	0.41043	1	1	170	56	19425	ENSCHIG00000013439
GO:0051540	metal cluster binding	molecular_function	0.41043	1	1	170	56	19425	ENSCHIG00000013439
GO:0051248	negative regulation of protein metabolic process	biological_process	0.41149	1	1	170	66	19425	ENSCHIG00000021879
GO:0001071	nucleic acid binding transcription factor activity	molecular_function	0.4149	1	6	170	582	19425	ENSCHIG00000008990,ENSCHIG00000017334,ENSCHIG00000011208,ENSCHIG00000026228,ENSCHIG00000009664,ENSCHIG00000011232
GO:0003700	sequence-specific DNA binding transcription factor activity	molecular_function	0.4149	1	6	170	582	19425	ENSCHIG00000011232,ENSCHIG00000009664,ENSCHIG00000026228,ENSCHIG00000011208,ENSCHIG00000017334,ENSCHIG00000008990
GO:0022838	substrate-specific channel activity	molecular_function	0.41606	1	4	170	328	19425	ENSCHIG00000000587,ENSCHIG00000023684,ENSCHIG00000000501,ENSCHIG00000006085
GO:0009719	response to endogenous stimulus	biological_process	0.41668	1	2	170	152	19425	ENSCHIG00000009664,ENSCHIG00000017334
GO:0000975	regulatory region DNA binding	molecular_function	0.41737	1	1	170	59	19425	ENSCHIG00000026228
GO:0001067	regulatory region nucleic acid binding	molecular_function	0.41737	1	1	170	59	19425	ENSCHIG00000026228
GO:0044212	transcription regulatory region DNA binding	molecular_function	0.41737	1	1	170	59	19425	ENSCHIG00000026228
GO:0015002	heme-copper terminal oxidase activity	molecular_function	0.41828	1	1	170	76	19425	ENSCHIG00000000023
GO:0060341	regulation of cellular localization	biological_process	0.41985	1	1	170	60	19425	ENSCHIG00000017334
GO:0031401	positive regulation of protein modification process	biological_process	0.42299	1	1	170	58	19425	ENSCHIG00000023675
GO:0065003	macromolecular complex assembly	biological_process	0.42444	1	4	170	391	19425	ENSCHIG00000018253,ENSCHIG00000014958,ENSCHIG00000000023,ENSCHIG00000014747
GO:0022836	gated channel activity	molecular_function	0.426	1	3	170	243	19425	ENSCHIG00000000501,ENSCHIG00000023684,ENSCHIG00000000587
GO:0022839	ion gated channel activity	molecular_function	0.426	1	3	170	243	19425	ENSCHIG00000023684,ENSCHIG00000000587,ENSCHIG00000000501
GO:0045333	cellular respiration	biological_process	0.42912	1	1	170	64	19425	ENSCHIG00000000023
GO:0008135	translation factor activity, nucleic acid binding	molecular_function	0.42944	1	1	170	73	19425	ENSCHIG00000016589
GO:0016616	oxidoreductase activity, acting on the CH-OH group of donors, NAD or NADP as acceptor	molecular_function	0.4354	1	1	170	63	19425	ENSCHIG00000012239
GO:0006006	glucose metabolic process	biological_process	0.43545	1	1	170	60	19425	ENSCHIG00000003090
GO:0048468	cell development	biological_process	0.43833	1	2	170	158	19425	ENSCHIG00000017334,ENSCHIG00000008990
GO:0016782	transferase activity, transferring sulfur-containing groups	molecular_function	0.43983	1	1	170	69	19425	ENSCHIG00000026131
GO:0043408	regulation of MAPK cascade	biological_process	0.44844	1	1	170	66	19425	ENSCHIG00000021879
GO:0005102	receptor binding	molecular_function	0.44854	1	5	170	536	19425	ENSCHIG00000014747,ENSCHIG00000023675,ENSCHIG00000014958,ENSCHIG00000018253,ENSCHIG00000015014
GO:0009150	purine ribonucleotide metabolic process	biological_process	0.4487	1	3	170	263	19425	ENSCHIG00000018565,ENSCHIG00000012599,ENSCHIG00000022390
GO:0000785	chromatin	cellular_component	0.45144	1	1	170	153	19425	ENSCHIG00000024932
GO:0000981	sequence-specific DNA binding RNA polymerase II transcription factor activity	molecular_function	0.4636	1	1	170	66	19425	ENSCHIG00000009664
GO:0043565	sequence-specific DNA binding	molecular_function	0.4679	1	4	170	421	19425	ENSCHIG00000011232,ENSCHIG00000009664,ENSCHIG00000017334,ENSCHIG00000008990
GO:0009166	nucleotide catabolic process	biological_process	0.468	1	2	170	152	19425	ENSCHIG00000022390,ENSCHIG00000017869
GO:0010604	positive regulation of macromolecule metabolic process	biological_process	0.46928	1	2	170	172	19425	ENSCHIG00000026228,ENSCHIG00000023675
GO:0010608	posttranscriptional regulation of gene expression	biological_process	0.46939	1	1	170	70	19425	ENSCHIG00000004186
GO:0005488	binding	molecular_function	0.47116	1	98	170	10592	19425	ENSCHIG00000024270,ENSCHIG00000005461,ENSCHIG00000003690,ENSCHIG00000009070,ENSCHIG00000008405,ENSCHIG00000017334,ENSCHIG00000008990,ENSCHIG00000012086,ENSCHIG00000002879,ENSCHIG00000015315,ENSCHIG00000015014,ENSCHIG00000018129,ENSCHIG00000019988,ENSCHIG00000017198,ENSCHIG00000018169,ENSCHIG00000026733,ENSCHIG00000014364,ENSCHIG00000024932,ENSCHIG00000021761,ENSCHIG00000016414,ENSCHIG00000006982,…
GO:0006163	purine nucleotide metabolic process	biological_process	0.47413	1	3	170	273	19425	ENSCHIG00000018565,ENSCHIG00000012599,ENSCHIG00000022390
GO:1901292	nucleoside phosphate catabolic process	biological_process	0.47451	1	2	170	154	19425	ENSCHIG00000017869,ENSCHIG00000022390
GO:0016829	lyase activity	molecular_function	0.47604	1	2	170	155	19425	ENSCHIG00000018871,ENSCHIG00000003090
GO:0032270	positive regulation of cellular protein metabolic process	biological_process	0.47616	1	1	170	71	19425	ENSCHIG00000023675
GO:0007276	gamete generation	biological_process	0.47977	1	1	170	76	19425	ENSCHIG00000024932
GO:0045087	innate immune response	biological_process	0.48043	1	1	170	83	19425	ENSCHIG00000022069
GO:0032268	regulation of cellular protein metabolic process	biological_process	0.48077	1	2	170	188	19425	ENSCHIG00000021879,ENSCHIG00000023675
GO:0044271	cellular nitrogen compound biosynthetic process	biological_process	0.48293	1	17	170	1834	19425	ENSCHIG00000011854,ENSCHIG00000025029,ENSCHIG00000018212,ENSCHIG00000017869,ENSCHIG00000009411,ENSCHIG00000014147,ENSCHIG00000011232,ENSCHIG00000012599,ENSCHIG00000011208,ENSCHIG00000018565,ENSCHIG00000009664,ENSCHIG00000017334,ENSCHIG00000015708,ENSCHIG00000008990,ENSCHIG00000026228,ENSCHIG00000015872,ENSCHIG00000022069
GO:0031325	positive regulation of cellular metabolic process	biological_process	0.48543	1	2	170	177	19425	ENSCHIG00000023675,ENSCHIG00000026228
GO:0051247	positive regulation of protein metabolic process	biological_process	0.49292	1	1	170	74	19425	ENSCHIG00000023675
GO:0030246	carbohydrate binding	molecular_function	0.49384	1	2	170	164	19425	ENSCHIG00000003690,ENSCHIG00000014507
GO:1901700	response to oxygen-containing compound	biological_process	0.49581	1	1	170	75	19425	ENSCHIG00000019452
GO:0009893	positive regulation of metabolic process	biological_process	0.50365	1	2	170	184	19425	ENSCHIG00000023675,ENSCHIG00000026228
GO:0005975	carbohydrate metabolic process	biological_process	0.50432	1	4	170	395	19425	ENSCHIG00000003090,ENSCHIG00000011472,ENSCHIG00000021761,ENSCHIG00000021462
GO:0006954	inflammatory response	biological_process	0.51227	1	1	170	88	19425	ENSCHIG00000024270
GO:0048609	multicellular organismal reproductive process	biological_process	0.52669	1	1	170	85	19425	ENSCHIG00000024932
GO:0000165	MAPK cascade	biological_process	0.52916	1	1	170	81	19425	ENSCHIG00000021879
GO:0015980	energy derivation by oxidation of organic compounds	biological_process	0.52931	1	1	170	85	19425	ENSCHIG00000000023
GO:0008081	phosphoric diester hydrolase activity	molecular_function	0.53078	1	1	170	70	19425	ENSCHIG00000016852
GO:0008237	metallopeptidase activity	molecular_function	0.53137	1	2	170	167	19425	ENSCHIG00000020658,ENSCHIG00000014364
GO:0009058	biosynthetic process	biological_process	0.53141	1	25	170	2984	19425	ENSCHIG00000009411,ENSCHIG00000016589,ENSCHIG00000012599,ENSCHIG00000011208,ENSCHIG00000018565,ENSCHIG00000009664,ENSCHIG00000006578,ENSCHIG00000007932,ENSCHIG00000011232,ENSCHIG00000014147,ENSCHIG00000011854,ENSCHIG00000008144,ENSCHIG00000009078,ENSCHIG00000017869,ENSCHIG00000025029,ENSCHIG00000018212,ENSCHIG00000015872,ENSCHIG00000018390,ENSCHIG00000022069,ENSCHIG00000008990,ENSCHIG00000015708,…
GO:0046434	organophosphate catabolic process	biological_process	0.53501	1	2	170	173	19425	ENSCHIG00000022390,ENSCHIG00000017869
GO:0010627	regulation of intracellular protein kinase cascade	biological_process	0.54437	1	1	170	88	19425	ENSCHIG00000021879
GO:0006457	protein folding	biological_process	0.54721	1	1	170	93	19425	ENSCHIG00000004186
GO:0019221	cytokine-mediated signaling pathway	biological_process	0.55514	1	1	170	92	19425	ENSCHIG00000022069
GO:0044238	primary metabolic process	biological_process	0.55712	1	55	170	6148	19425	ENSCHIG00000017334,ENSCHIG00000008990,ENSCHIG00000024270,ENSCHIG00000025648,ENSCHIG00000019493,ENSCHIG00000022390,ENSCHIG00000015872,ENSCHIG00000018123,ENSCHIG00000014534,ENSCHIG00000018129,ENSCHIG00000007645,ENSCHIG00000014364,ENSCHIG00000025029,ENSCHIG00000018212,ENSCHIG00000017869,ENSCHIG00000007158,ENSCHIG00000009411,ENSCHIG00000006982,ENSCHIG00000009995,ENSCHIG00000012505,ENSCHIG00000007932,…
GO:0015081	sodium ion transmembrane transporter activity	molecular_function	0.55731	1	1	170	75	19425	ENSCHIG00000023325
GO:0045859	regulation of protein kinase activity	biological_process	0.56203	1	1	170	95	19425	ENSCHIG00000021879
GO:0016055	Wnt receptor signaling pathway	biological_process	0.56678	1	1	170	90	19425	ENSCHIG00000023675
GO:0019220	regulation of phosphate metabolic process	biological_process	0.56715	1	3	170	313	19425	ENSCHIG00000021879,ENSCHIG00000023675,ENSCHIG00000022390
GO:0051174	regulation of phosphorus metabolic process	biological_process	0.56969	1	3	170	314	19425	ENSCHIG00000021879,ENSCHIG00000023675,ENSCHIG00000022390
GO:0048731	system development	biological_process	0.57175	1	3	170	332	19425	ENSCHIG00000017334,ENSCHIG00000004186,ENSCHIG00000008990
GO:0032504	multicellular organism reproduction	biological_process	0.57337	1	1	170	95	19425	ENSCHIG00000024932
GO:0045893	positive regulation of transcription, DNA-dependent	biological_process	0.57339	1	1	170	91	19425	ENSCHIG00000026228
GO:0051707	response to other organism	biological_process	0.57631	1	1	170	140	19425	ENSCHIG00000022069
GO:0065007	biological regulation	biological_process	0.57807	1	44	170	5374	19425	ENSCHIG00000025838,ENSCHIG00000011373,ENSCHIG00000013903,ENSCHIG00000023675,ENSCHIG00000020658,ENSCHIG00000018775,ENSCHIG00000018253,ENSCHIG00000026228,ENSCHIG00000021879,ENSCHIG00000013176,ENSCHIG00000022069,ENSCHIG00000014747,ENSCHIG00000020257,ENSCHIG00000021115,ENSCHIG00000024683,ENSCHIG00000004186,ENSCHIG00000016541,ENSCHIG00000010653,ENSCHIG00000019452,ENSCHIG00000025471,ENSCHIG00000009664,…
GO:0009451	RNA modification	biological_process	0.57873	1	1	170	93	19425	ENSCHIG00000020411
GO:0015698	inorganic anion transport	biological_process	0.58122	1	1	170	86	19425	ENSCHIG00000009610
GO:0043549	regulation of kinase activity	biological_process	0.58248	1	1	170	101	19425	ENSCHIG00000021879
GO:0051254	positive regulation of RNA metabolic process	biological_process	0.58633	1	1	170	95	19425	ENSCHIG00000026228
GO:0007156	homophilic cell adhesion	biological_process	0.587	1	1	170	87	19425	ENSCHIG00000023982
GO:0034765	regulation of ion transmembrane transport	biological_process	0.58781	1	1	170	97	19425	ENSCHIG00000000501
GO:0009607	response to biotic stimulus	biological_process	0.58908	1	1	170	144	19425	ENSCHIG00000022069
GO:0051338	regulation of transferase activity	biological_process	0.59127	1	1	170	103	19425	ENSCHIG00000021879
GO:0034762	regulation of transmembrane transport	biological_process	0.5924	1	1	170	98	19425	ENSCHIG00000000501
GO:0006952	defense response	biological_process	0.59318	1	2	170	281	19425	ENSCHIG00000024270,ENSCHIG00000022069
GO:0043933	macromolecular complex subunit organization	biological_process	0.59322	1	4	170	481	19425	ENSCHIG00000014958,ENSCHIG00000018253,ENSCHIG00000014747,ENSCHIG00000000023
GO:0071345	cellular response to cytokine stimulus	biological_process	0.59476	1	1	170	105	19425	ENSCHIG00000022069
GO:0019318	hexose metabolic process	biological_process	0.59639	1	1	170	91	19425	ENSCHIG00000003090
GO:0010628	positive regulation of gene expression	biological_process	0.59797	1	1	170	99	19425	ENSCHIG00000026228
GO:0034097	response to cytokine stimulus	biological_process	0.59984	1	1	170	107	19425	ENSCHIG00000022069
GO:0032991	macromolecular complex	cellular_component	0.60336	1	17	170	2343	19425	ENSCHIG00000000023,ENSCHIG00000014791,ENSCHIG00000021226,ENSCHIG00000025838,ENSCHIG00000009070,ENSCHIG00000018253,ENSCHIG00000026092,ENSCHIG00000018350,ENSCHIG00000020411,ENSCHIG00000024932,ENSCHIG00000015120,ENSCHIG00000012599,ENSCHIG00000014958,ENSCHIG00000018565,ENSCHIG00000021945,ENSCHIG00000026733,ENSCHIG00000014747
GO:0035335	peptidyl-tyrosine dephosphorylation	biological_process	0.60535	1	1	170	92	19425	ENSCHIG00000021879
GO:0042127	regulation of cell proliferation	biological_process	0.60566	1	1	170	102	19425	ENSCHIG00000022069
GO:0044702	single organism reproductive process	biological_process	0.60715	1	1	170	104	19425	ENSCHIG00000024932
GO:0009888	tissue development	biological_process	0.60806	1	1	170	104	19425	ENSCHIG00000017334
GO:0045935	positive regulation of nucleobase-containing compound metabolic process	biological_process	0.61277	1	1	170	102	19425	ENSCHIG00000026228
GO:0042221	response to chemical stimulus	biological_process	0.61334	1	6	170	1159	19425	ENSCHIG00000019452,ENSCHIG00000017334,ENSCHIG00000026228,ENSCHIG00000009664,ENSCHIG00000013176,ENSCHIG00000022069
GO:0019953	sexual reproduction	biological_process	0.61351	1	1	170	105	19425	ENSCHIG00000024932
GO:0005996	monosaccharide metabolic process	biological_process	0.61623	1	1	170	96	19425	ENSCHIG00000003090
GO:0044429	mitochondrial part	cellular_component	0.61684	1	2	170	292	19425	ENSCHIG00000018212,ENSCHIG00000011854
GO:0004725	protein tyrosine phosphatase activity	molecular_function	0.61825	1	1	170	95	19425	ENSCHIG00000021879
GO:0016477	cell migration	biological_process	0.62058	1	1	170	118	19425	ENSCHIG00000013826
GO:0010557	positive regulation of macromolecule biosynthetic process	biological_process	0.62138	1	1	170	106	19425	ENSCHIG00000026228
GO:0005125	cytokine activity	molecular_function	0.62481	1	1	170	162	19425	ENSCHIG00000015014
GO:0022607	cellular component assembly	biological_process	0.62536	1	4	170	489	19425	ENSCHIG00000014747,ENSCHIG00000000023,ENSCHIG00000018253,ENSCHIG00000014958
GO:0051173	positive regulation of nitrogen compound metabolic process	biological_process	0.62543	1	1	170	106	19425	ENSCHIG00000026228
GO:0030001	metal ion transport	biological_process	0.62611	1	3	170	343	19425	ENSCHIG00000021497,ENSCHIG00000000501,ENSCHIG00000023684
GO:0036094	small molecule binding	molecular_function	0.62662	1	19	170	1991	19425	ENSCHIG00000009411,ENSCHIG00000026092,ENSCHIG00000016414,ENSCHIG00000016589,ENSCHIG00000022427,ENSCHIG00000016690,ENSCHIG00000013439,ENSCHIG00000011241,ENSCHIG00000012239,ENSCHIG00000026733,ENSCHIG00000025029,ENSCHIG00000018212,ENSCHIG00000021030,ENSCHIG00000012086,ENSCHIG00000015315,ENSCHIG00000025126,ENSCHIG00000020694,ENSCHIG00000009070,ENSCHIG00000008405
GO:0009891	positive regulation of biosynthetic process	biological_process	0.62819	1	1	170	109	19425	ENSCHIG00000026228
GO:0031328	positive regulation of cellular biosynthetic process	biological_process	0.62819	1	1	170	109	19425	ENSCHIG00000026228
GO:1901360	organic cyclic compound metabolic process	biological_process	0.63233	1	26	170	2981	19425	ENSCHIG00000009664,ENSCHIG00000018565,ENSCHIG00000011208,ENSCHIG00000012599,ENSCHIG00000007932,ENSCHIG00000011232,ENSCHIG00000014147,ENSCHIG00000020411,ENSCHIG00000018871,ENSCHIG00000009411,ENSCHIG00000007158,ENSCHIG00000017869,ENSCHIG00000018212,ENSCHIG00000001171,ENSCHIG00000025029,ENSCHIG00000011854,ENSCHIG00000025203,ENSCHIG00000018129,ENSCHIG00000018123,ENSCHIG00000015872,ENSCHIG00000018390,…
GO:0034655	nucleobase-containing compound catabolic process	biological_process	0.63268	1	2	170	212	19425	ENSCHIG00000017869,ENSCHIG00000022390
GO:0043269	regulation of ion transport	biological_process	0.63374	1	1	170	112	19425	ENSCHIG00000000501
GO:0005126	cytokine receptor binding	molecular_function	0.63496	1	1	170	161	19425	ENSCHIG00000015014
GO:0005216	ion channel activity	molecular_function	0.63802	1	3	170	327	19425	ENSCHIG00000000501,ENSCHIG00000023684,ENSCHIG00000000587
GO:0005882	intermediate filament	cellular_component	0.6399	1	1	170	141	19425	ENSCHIG00000015120
GO:0045111	intermediate filament cytoskeleton	cellular_component	0.6399	1	1	170	141	19425	ENSCHIG00000015120
GO:0016569	covalent chromatin modification	biological_process	0.6399	1	1	170	103	19425	ENSCHIG00000000457
GO:0016570	histone modification	biological_process	0.6399	1	1	170	103	19425	ENSCHIG00000000457
GO:0016337	cell-cell adhesion	biological_process	0.64105	1	1	170	100	19425	ENSCHIG00000023982
GO:0005525	GTP binding	molecular_function	0.64551	1	3	170	383	19425	ENSCHIG00000016414,ENSCHIG00000016589,ENSCHIG00000011241
GO:0022414	reproductive process	biological_process	0.65274	1	1	170	118	19425	ENSCHIG00000024932
GO:1901576	organic substance biosynthetic process	biological_process	0.65531	1	23	170	2928	19425	ENSCHIG00000017334,ENSCHIG00000015708,ENSCHIG00000008990,ENSCHIG00000012633,ENSCHIG00000021462,ENSCHIG00000026228,ENSCHIG00000015872,ENSCHIG00000022069,ENSCHIG00000009078,ENSCHIG00000008144,ENSCHIG00000011854,ENSCHIG00000018212,ENSCHIG00000025029,ENSCHIG00000017869,ENSCHIG00000016589,ENSCHIG00000009411,ENSCHIG00000006578,ENSCHIG00000011232,ENSCHIG00000014147,ENSCHIG00000018565,ENSCHIG00000009664,…
GO:0005829	cytosol	cellular_component	0.65607	1	1	170	155	19425	ENSCHIG00000019452
GO:0019001	guanyl nucleotide binding	molecular_function	0.65612	1	3	170	389	19425	ENSCHIG00000016414,ENSCHIG00000016589,ENSCHIG00000011241
GO:0032561	guanyl ribonucleotide binding	molecular_function	0.65612	1	3	170	389	19425	ENSCHIG00000016414,ENSCHIG00000016589,ENSCHIG00000011241
GO:0000226	microtubule cytoskeleton organization	biological_process	0.65923	1	1	170	107	19425	ENSCHIG00000008356
GO:0044403	symbiosis, encompassing mutualism through parasitism	biological_process	0.66226	1	1	170	105	19425	ENSCHIG00000022069
GO:0044419	interspecies interaction between organisms	biological_process	0.66226	1	1	170	105	19425	ENSCHIG00000022069
GO:0008283	cell proliferation	biological_process	0.66498	1	1	170	120	19425	ENSCHIG00000022069
GO:0018130	heterocycle biosynthetic process	biological_process	0.66565	1	15	170	1811	19425	ENSCHIG00000015872,ENSCHIG00000009411,ENSCHIG00000018565,ENSCHIG00000009664,ENSCHIG00000011208,ENSCHIG00000012599,ENSCHIG00000011232,ENSCHIG00000014147,ENSCHIG00000011854,ENSCHIG00000008990,ENSCHIG00000017334,ENSCHIG00000017869,ENSCHIG00000026228,ENSCHIG00000018212,ENSCHIG00000025029
GO:0048522	positive regulation of cellular process	biological_process	0.67064	1	3	170	385	19425	ENSCHIG00000026228,ENSCHIG00000015872,ENSCHIG00000023675
GO:0007243	intracellular protein kinase cascade	biological_process	0.6708	1	1	170	126	19425	ENSCHIG00000021879
GO:0044767	single-organism developmental process	biological_process	0.68413	1	3	170	377	19425	ENSCHIG00000008990,ENSCHIG00000004186,ENSCHIG00000017334
GO:1901362	organic cyclic compound biosynthetic process	biological_process	0.68656	1	15	170	1834	19425	ENSCHIG00000017334,ENSCHIG00000011854,ENSCHIG00000008990,ENSCHIG00000018212,ENSCHIG00000025029,ENSCHIG00000017869,ENSCHIG00000026228,ENSCHIG00000009411,ENSCHIG00000015872,ENSCHIG00000011232,ENSCHIG00000014147,ENSCHIG00000018565,ENSCHIG00000009664,ENSCHIG00000012599,ENSCHIG00000011208
GO:0048523	negative regulation of cellular process	biological_process	0.69433	1	3	170	407	19425	ENSCHIG00000021879,ENSCHIG00000022069,ENSCHIG00000019452
GO:0016021	integral to membrane	cellular_component	0.6975	1	45	170	5647	19425	ENSCHIG00000018565,ENSCHIG00000023325,ENSCHIG00000023684,ENSCHIG00000006578,ENSCHIG00000024421,ENSCHIG00000018350,ENSCHIG00000022427,ENSCHIG00000010064,ENSCHIG00000021030,ENSCHIG00000018212,ENSCHIG00000025031,ENSCHIG00000014791,ENSCHIG00000017192,ENSCHIG00000015014,ENSCHIG00000012086,ENSCHIG00000014267,ENSCHIG00000009610,ENSCHIG00000000023,ENSCHIG00000011853,ENSCHIG00000008405,ENSCHIG00000025648,…
GO:0006486	protein glycosylation	biological_process	0.70198	1	1	170	136	19425	ENSCHIG00000021462
GO:0043413	macromolecule glycosylation	biological_process	0.70198	1	1	170	136	19425	ENSCHIG00000021462
GO:0044723	single-organism carbohydrate metabolic process	biological_process	0.70403	1	2	170	264	19425	ENSCHIG00000021462,ENSCHIG00000003090
GO:0031224	intrinsic to membrane	cellular_component	0.70557	1	45	170	5662	19425	ENSCHIG00000008516,ENSCHIG00000019030,ENSCHIG00000009526,ENSCHIG00000013176,ENSCHIG00000025838,ENSCHIG00000018753,ENSCHIG00000021322,ENSCHIG00000020658,ENSCHIG00000016690,ENSCHIG00000012599,ENSCHIG00000012746,ENSCHIG00000006897,ENSCHIG00000025065,ENSCHIG00000008144,ENSCHIG00000020663,ENSCHIG00000021945,ENSCHIG00000023982,ENSCHIG00000009100,ENSCHIG00000011928,ENSCHIG00000014791,ENSCHIG00000017192,…
GO:0007267	cell-cell signaling	biological_process	0.70765	1	1	170	125	19425	ENSCHIG00000017334
GO:0070085	glycosylation	biological_process	0.711	1	1	170	139	19425	ENSCHIG00000021462
GO:0009101	glycoprotein biosynthetic process	biological_process	0.71194	1	1	170	139	19425	ENSCHIG00000021462
GO:0048870	cell motility	biological_process	0.71453	1	1	170	144	19425	ENSCHIG00000013826
GO:0051674	localization of cell	biological_process	0.71453	1	1	170	144	19425	ENSCHIG00000013826
GO:0009100	glycoprotein metabolic process	biological_process	0.71836	1	1	170	141	19425	ENSCHIG00000021462
GO:0043547	positive regulation of GTPase activity	biological_process	0.71887	1	1	170	118	19425	ENSCHIG00000022390
GO:0044425	membrane part	cellular_component	0.72037	1	47	170	5945	19425	ENSCHIG00000021030,ENSCHIG00000018212,ENSCHIG00000025031,ENSCHIG00000023325,ENSCHIG00000023684,ENSCHIG00000018565,ENSCHIG00000006578,ENSCHIG00000024421,ENSCHIG00000022427,ENSCHIG00000018350,ENSCHIG00000010064,ENSCHIG00000008405,ENSCHIG00000011853,ENSCHIG00000000587,ENSCHIG00000003690,ENSCHIG00000025648,ENSCHIG00000000501,ENSCHIG00000014814,ENSCHIG00000006085,ENSCHIG00000015014,ENSCHIG00000014791,…
GO:0051056	regulation of small GTPase mediated signal transduction	biological_process	0.72075	1	1	170	117	19425	ENSCHIG00000022390
GO:0007155	cell adhesion	biological_process	0.72539	1	2	170	244	19425	ENSCHIG00000023982,ENSCHIG00000026793
GO:0022610	biological adhesion	biological_process	0.72539	1	2	170	244	19425	ENSCHIG00000026793,ENSCHIG00000023982
GO:0005096	GTPase activator activity	molecular_function	0.72787	1	1	170	121	19425	ENSCHIG00000022390
GO:0043228	non-membrane-bounded organelle	cellular_component	0.73557	1	8	170	1363	19425	ENSCHIG00000026733,ENSCHIG00000021226,ENSCHIG00000008356,ENSCHIG00000009070,ENSCHIG00000026092,ENSCHIG00000015120,ENSCHIG00000026793,ENSCHIG00000024932
GO:0043232	intracellular non-membrane-bounded organelle	cellular_component	0.73557	1	8	170	1363	19425	ENSCHIG00000008356,ENSCHIG00000021226,ENSCHIG00000026733,ENSCHIG00000009070,ENSCHIG00000026092,ENSCHIG00000024932,ENSCHIG00000015120,ENSCHIG00000026793
GO:0016568	chromatin modification	biological_process	0.73896	1	1	170	135	19425	ENSCHIG00000000457
GO:0016740	transferase activity	molecular_function	0.74095	1	15	170	1723	19425	ENSCHIG00000009078,ENSCHIG00000011854,ENSCHIG00000014814,ENSCHIG00000017869,ENSCHIG00000013375,ENSCHIG00000026131,ENSCHIG00000021462,ENSCHIG00000018390,ENSCHIG00000009526,ENSCHIG00000009411,ENSCHIG00000016391,ENSCHIG00000015323,ENSCHIG00000007645,ENSCHIG00000007932,ENSCHIG00000006578
GO:0000166	nucleotide binding	molecular_function	0.74265	1	17	170	1918	19425	ENSCHIG00000016690,ENSCHIG00000022427,ENSCHIG00000026092,ENSCHIG00000016589,ENSCHIG00000016414,ENSCHIG00000009411,ENSCHIG00000021030,ENSCHIG00000018212,ENSCHIG00000025029,ENSCHIG00000026733,ENSCHIG00000011241,ENSCHIG00000013439,ENSCHIG00000015315,ENSCHIG00000012086,ENSCHIG00000008405,ENSCHIG00000009070,ENSCHIG00000020694
GO:1901265	nucleoside phosphate binding	molecular_function	0.74265	1	17	170	1918	19425	ENSCHIG00000026733,ENSCHIG00000013439,ENSCHIG00000011241,ENSCHIG00000021030,ENSCHIG00000025029,ENSCHIG00000018212,ENSCHIG00000022427,ENSCHIG00000009411,ENSCHIG00000016589,ENSCHIG00000026092,ENSCHIG00000016414,ENSCHIG00000016690,ENSCHIG00000020694,ENSCHIG00000008405,ENSCHIG00000009070,ENSCHIG00000015315,ENSCHIG00000012086
GO:0016192	vesicle-mediated transport	biological_process	0.745	1	3	170	387	19425	ENSCHIG00000014507,ENSCHIG00000006982,ENSCHIG00000023675
GO:0019438	aromatic compound biosynthetic process	biological_process	0.74752	1	14	170	1797	19425	ENSCHIG00000017869,ENSCHIG00000026228,ENSCHIG00000018212,ENSCHIG00000011854,ENSCHIG00000008990,ENSCHIG00000017334,ENSCHIG00000009664,ENSCHIG00000018565,ENSCHIG00000011208,ENSCHIG00000012599,ENSCHIG00000011232,ENSCHIG00000014147,ENSCHIG00000015872,ENSCHIG00000009411
GO:0044085	cellular component biogenesis	biological_process	0.74811	1	4	170	586	19425	ENSCHIG00000000023,ENSCHIG00000014747,ENSCHIG00000014958,ENSCHIG00000018253
GO:0006629	lipid metabolic process	biological_process	0.74843	1	3	170	392	19425	ENSCHIG00000025648,ENSCHIG00000009995,ENSCHIG00000008144
GO:0006725	cellular aromatic compound metabolic process	biological_process	0.75129	1	24	170	2935	19425	ENSCHIG00000020411,ENSCHIG00000018871,ENSCHIG00000009411,ENSCHIG00000009664,ENSCHIG00000018565,ENSCHIG00000012599,ENSCHIG00000011208,ENSCHIG00000007932,ENSCHIG00000014147,ENSCHIG00000011232,ENSCHIG00000011854,ENSCHIG00000007158,ENSCHIG00000017869,ENSCHIG00000018212,ENSCHIG00000025029,ENSCHIG00000001171,ENSCHIG00000018390,ENSCHIG00000015872,ENSCHIG00000022390,ENSCHIG00000025203,ENSCHIG00000018129,…
GO:0032940	secretion by cell	biological_process	0.75331	1	1	170	139	19425	ENSCHIG00000017334
GO:0042981	regulation of apoptotic process	biological_process	0.75371	1	1	170	168	19425	ENSCHIG00000019452
GO:0043067	regulation of programmed cell death	biological_process	0.75371	1	1	170	168	19425	ENSCHIG00000019452
GO:0031324	negative regulation of cellular metabolic process	biological_process	0.75605	1	1	170	174	19425	ENSCHIG00000021879
GO:0010941	regulation of cell death	biological_process	0.75653	1	1	170	170	19425	ENSCHIG00000019452
GO:0006184	GTP catabolic process	biological_process	0.75767	1	1	170	132	19425	ENSCHIG00000022390
GO:0009146	purine nucleoside triphosphate catabolic process	biological_process	0.75767	1	1	170	132	19425	ENSCHIG00000022390
GO:0009154	purine ribonucleotide catabolic process	biological_process	0.75767	1	1	170	132	19425	ENSCHIG00000022390
GO:0009203	ribonucleoside triphosphate catabolic process	biological_process	0.75767	1	1	170	132	19425	ENSCHIG00000022390
GO:0009207	purine ribonucleoside triphosphate catabolic process	biological_process	0.75767	1	1	170	132	19425	ENSCHIG00000022390
GO:0009261	ribonucleotide catabolic process	biological_process	0.75767	1	1	170	132	19425	ENSCHIG00000022390
GO:0033124	regulation of GTP catabolic process	biological_process	0.75767	1	1	170	132	19425	ENSCHIG00000022390
GO:0043087	regulation of GTPase activity	biological_process	0.75767	1	1	170	132	19425	ENSCHIG00000022390
GO:1901069	guanosine-containing compound catabolic process	biological_process	0.75767	1	1	170	132	19425	ENSCHIG00000022390
GO:0019538	protein metabolic process	biological_process	0.75941	1	22	170	2818	19425	ENSCHIG00000005559,ENSCHIG00000010653,ENSCHIG00000004186,ENSCHIG00000020663,ENSCHIG00000014364,ENSCHIG00000000457,ENSCHIG00000011198,ENSCHIG00000006982,ENSCHIG00000016589,ENSCHIG00000012505,ENSCHIG00000024270,ENSCHIG00000021462,ENSCHIG00000021879,ENSCHIG00000018775,ENSCHIG00000024540,ENSCHIG00000020658,ENSCHIG00000013903,ENSCHIG00000023675,ENSCHIG00000025838,ENSCHIG00000014534,ENSCHIG00000019493,…
GO:0006152	purine nucleoside catabolic process	biological_process	0.76038	1	1	170	133	19425	ENSCHIG00000022390
GO:0046130	purine ribonucleoside catabolic process	biological_process	0.76038	1	1	170	133	19425	ENSCHIG00000022390
GO:0008610	lipid biosynthetic process	biological_process	0.76322	1	1	170	148	19425	ENSCHIG00000008144
GO:0051345	positive regulation of hydrolase activity	biological_process	0.76339	1	1	170	136	19425	ENSCHIG00000022390
GO:0009164	nucleoside catabolic process	biological_process	0.76521	1	1	170	135	19425	ENSCHIG00000022390
GO:0042454	ribonucleoside catabolic process	biological_process	0.76521	1	1	170	135	19425	ENSCHIG00000022390
GO:1901658	glycosyl compound catabolic process	biological_process	0.76521	1	1	170	135	19425	ENSCHIG00000022390
GO:0016879	ligase activity, forming carbon-nitrogen bonds	molecular_function	0.76567	1	1	170	140	19425	ENSCHIG00000025029
GO:0009143	nucleoside triphosphate catabolic process	biological_process	0.76739	1	1	170	138	19425	ENSCHIG00000022390
GO:0010605	negative regulation of macromolecule metabolic process	biological_process	0.76984	1	1	170	178	19425	ENSCHIG00000021879
GO:0004721	phosphoprotein phosphatase activity	molecular_function	0.77336	1	1	170	152	19425	ENSCHIG00000021879
GO:0006195	purine nucleotide catabolic process	biological_process	0.77374	1	1	170	139	19425	ENSCHIG00000022390
GO:0030811	regulation of nucleotide catabolic process	biological_process	0.77374	1	1	170	139	19425	ENSCHIG00000022390
GO:0033121	regulation of purine nucleotide catabolic process	biological_process	0.77374	1	1	170	139	19425	ENSCHIG00000022390
GO:0044249	cellular biosynthetic process	biological_process	0.77599	1	21	170	2879	19425	ENSCHIG00000026228,ENSCHIG00000021462,ENSCHIG00000012633,ENSCHIG00000008990,ENSCHIG00000015708,ENSCHIG00000017334,ENSCHIG00000022069,ENSCHIG00000015872,ENSCHIG00000017869,ENSCHIG00000025029,ENSCHIG00000018212,ENSCHIG00000011854,ENSCHIG00000009078,ENSCHIG00000011208,ENSCHIG00000012599,ENSCHIG00000018565,ENSCHIG00000009664,ENSCHIG00000011232,ENSCHIG00000014147,ENSCHIG00000009411,ENSCHIG00000016589
GO:0009118	regulation of nucleoside metabolic process	biological_process	0.77632	1	1	170	140	19425	ENSCHIG00000022390
GO:0046039	GTP metabolic process	biological_process	0.77744	1	1	170	142	19425	ENSCHIG00000022390
GO:0042578	phosphoric ester hydrolase activity	molecular_function	0.78012	1	2	170	288	19425	ENSCHIG00000021879,ENSCHIG00000016852
GO:0072523	purine-containing compound catabolic process	biological_process	0.78125	1	1	170	142	19425	ENSCHIG00000022390
GO:0048856	anatomical structure development	biological_process	0.78131	1	3	170	447	19425	ENSCHIG00000008990,ENSCHIG00000004186,ENSCHIG00000017334
GO:0006470	protein dephosphorylation	biological_process	0.78624	1	1	170	158	19425	ENSCHIG00000021879
GO:0033554	cellular response to stress	biological_process	0.78877	1	2	170	297	19425	ENSCHIG00000019452,ENSCHIG00000026228
GO:1901068	guanosine-containing compound metabolic process	biological_process	0.79036	1	1	170	148	19425	ENSCHIG00000022390
GO:0006140	regulation of nucleotide metabolic process	biological_process	0.79415	1	1	170	152	19425	ENSCHIG00000022390
GO:1900542	regulation of purine nucleotide metabolic process	biological_process	0.79415	1	1	170	152	19425	ENSCHIG00000022390
GO:0032259	methylation	biological_process	0.79644	1	1	170	165	19425	ENSCHIG00000009078
GO:0031966	mitochondrial membrane	cellular_component	0.79703	1	1	170	224	19425	ENSCHIG00000018212
GO:0046903	secretion	biological_process	0.7973	1	1	170	161	19425	ENSCHIG00000017334
GO:0009892	negative regulation of metabolic process	biological_process	0.79754	1	1	170	193	19425	ENSCHIG00000021879
GO:0034654	nucleobase-containing compound biosynthetic process	biological_process	0.80294	1	13	170	1759	19425	ENSCHIG00000015872,ENSCHIG00000009411,ENSCHIG00000009664,ENSCHIG00000018565,ENSCHIG00000011208,ENSCHIG00000012599,ENSCHIG00000014147,ENSCHIG00000011232,ENSCHIG00000008990,ENSCHIG00000017334,ENSCHIG00000017869,ENSCHIG00000026228,ENSCHIG00000018212
GO:1901136	carbohydrate derivative catabolic process	biological_process	0.81082	1	1	170	160	19425	ENSCHIG00000022390
GO:0008047	enzyme activator activity	molecular_function	0.81094	1	1	170	161	19425	ENSCHIG00000022390
GO:0006325	chromatin organization	biological_process	0.81314	1	1	170	189	19425	ENSCHIG00000000457
GO:0000003	reproduction	biological_process	0.81507	1	1	170	176	19425	ENSCHIG00000024932
GO:0044427	chromosomal part	cellular_component	0.81945	1	1	170	262	19425	ENSCHIG00000024932
GO:0008168	methyltransferase activity	molecular_function	0.82044	1	1	170	175	19425	ENSCHIG00000009078
GO:0005789	endoplasmic reticulum membrane	cellular_component	0.82167	1	1	170	186	19425	ENSCHIG00000020694
GO:0042175	nuclear outer membrane-endoplasmic reticulum membrane network	cellular_component	0.82561	1	1	170	188	19425	ENSCHIG00000020694
GO:0005740	mitochondrial envelope	cellular_component	0.82616	1	1	170	252	19425	ENSCHIG00000018212
GO:0034641	cellular nitrogen compound metabolic process	biological_process	0.83277	1	23	170	2971	19425	ENSCHIG00000022390,ENSCHIG00000015872,ENSCHIG00000025203,ENSCHIG00000022069,ENSCHIG00000008990,ENSCHIG00000015708,ENSCHIG00000017334,ENSCHIG00000026228,ENSCHIG00000018871,ENSCHIG00000020411,ENSCHIG00000009411,ENSCHIG00000011208,ENSCHIG00000012599,ENSCHIG00000009664,ENSCHIG00000018565,ENSCHIG00000011232,ENSCHIG00000007932,ENSCHIG00000014147,ENSCHIG00000011854,ENSCHIG00000017869,ENSCHIG00000001171,…
GO:0044432	endoplasmic reticulum part	cellular_component	0.83389	1	1	170	195	19425	ENSCHIG00000020694
GO:0031329	regulation of cellular catabolic process	biological_process	0.83822	1	1	170	176	19425	ENSCHIG00000022390
GO:0040011	locomotion	biological_process	0.84152	1	1	170	212	19425	ENSCHIG00000013826
GO:0016071	mRNA metabolic process	biological_process	0.84188	1	1	170	204	19425	ENSCHIG00000020411
GO:0007275	multicellular organismal development	biological_process	0.84413	1	3	170	516	19425	ENSCHIG00000008990,ENSCHIG00000004186,ENSCHIG00000017334
GO:0009894	regulation of catabolic process	biological_process	0.84748	1	1	170	182	19425	ENSCHIG00000022390
GO:0003008	system process	biological_process	0.85158	1	3	170	971	19425	ENSCHIG00000020658,ENSCHIG00000021226,ENSCHIG00000013176
GO:0032502	developmental process	biological_process	0.85359	1	4	170	666	19425	ENSCHIG00000004186,ENSCHIG00000017334,ENSCHIG00000008990,ENSCHIG00000023194
GO:0005737	cytoplasm	cellular_component	0.85712	1	15	170	2372	19425	ENSCHIG00000000023,ENSCHIG00000016391,ENSCHIG00000018871,ENSCHIG00000019452,ENSCHIG00000025853,ENSCHIG00000014147,ENSCHIG00000007932,ENSCHIG00000023684,ENSCHIG00000021226,ENSCHIG00000020694,ENSCHIG00000011854,ENSCHIG00000018212,ENSCHIG00000012633,ENSCHIG00000013375,ENSCHIG00000017869
GO:0016020	membrane	cellular_component	0.86037	1	48	170	6368	19425	ENSCHIG00000014267,ENSCHIG00000012086,ENSCHIG00000017192,ENSCHIG00000014791,ENSCHIG00000015014,ENSCHIG00000009610,ENSCHIG00000000023,ENSCHIG00000025648,ENSCHIG00000000587,ENSCHIG00000003690,ENSCHIG00000008405,ENSCHIG00000011853,ENSCHIG00000014814,ENSCHIG00000006085,ENSCHIG00000000501,ENSCHIG00000024421,ENSCHIG00000006578,ENSCHIG00000018565,ENSCHIG00000023325,ENSCHIG00000023684,ENSCHIG00000006982,…
GO:0005694	chromosome	cellular_component	0.86135	1	1	170	286	19425	ENSCHIG00000024932
GO:0006915	apoptotic process	biological_process	0.86596	1	1	170	229	19425	ENSCHIG00000019452
GO:0046483	heterocycle metabolic process	biological_process	0.86658	1	22	170	2930	19425	ENSCHIG00000026228,ENSCHIG00000008990,ENSCHIG00000017334,ENSCHIG00000025203,ENSCHIG00000018123,ENSCHIG00000015872,ENSCHIG00000022390,ENSCHIG00000017869,ENSCHIG00000018212,ENSCHIG00000025029,ENSCHIG00000001171,ENSCHIG00000011854,ENSCHIG00000009664,ENSCHIG00000018565,ENSCHIG00000012599,ENSCHIG00000011208,ENSCHIG00000007932,ENSCHIG00000011232,ENSCHIG00000014147,ENSCHIG00000020411,ENSCHIG00000018871,…
GO:0051128	regulation of cellular component organization	biological_process	0.86724	1	1	170	222	19425	ENSCHIG00000023675
GO:0012501	programmed cell death	biological_process	0.86742	1	1	170	230	19425	ENSCHIG00000019452
GO:0015630	microtubule cytoskeleton	cellular_component	0.86851	1	1	170	204	19425	ENSCHIG00000008356
GO:0006357	regulation of transcription from RNA polymerase II promoter	biological_process	0.87065	1	1	170	232	19425	ENSCHIG00000026228
GO:0043085	positive regulation of catalytic activity	biological_process	0.87113	1	1	170	202	19425	ENSCHIG00000022390
GO:0044763	single-organism cellular process	biological_process	0.87196	1	46	170	6070	19425	ENSCHIG00000000501,ENSCHIG00000016852,ENSCHIG00000017334,ENSCHIG00000006085,ENSCHIG00000008990,ENSCHIG00000021497,ENSCHIG00000005461,ENSCHIG00000000587,ENSCHIG00000011853,ENSCHIG00000022390,ENSCHIG00000015872,ENSCHIG00000012086,ENSCHIG00000015014,ENSCHIG00000017192,ENSCHIG00000021030,ENSCHIG00000013826,ENSCHIG00000022427,ENSCHIG00000023684,ENSCHIG00000026793,ENSCHIG00000023325,ENSCHIG00000014958,…
GO:0044444	cytoplasmic part	cellular_component	0.873	1	10	170	1790	19425	ENSCHIG00000021226,ENSCHIG00000020694,ENSCHIG00000011854,ENSCHIG00000018212,ENSCHIG00000012633,ENSCHIG00000013375,ENSCHIG00000000023,ENSCHIG00000016391,ENSCHIG00000025853,ENSCHIG00000019452
GO:0031967	organelle envelope	cellular_component	0.87449	1	1	170	284	19425	ENSCHIG00000018212
GO:0016791	phosphatase activity	molecular_function	0.87515	1	1	170	215	19425	ENSCHIG00000021879
GO:0031975	envelope	cellular_component	0.87588	1	1	170	285	19425	ENSCHIG00000018212
GO:0003677	DNA binding	molecular_function	0.88107	1	8	170	1325	19425	ENSCHIG00000017334,ENSCHIG00000008990,ENSCHIG00000026228,ENSCHIG00000024932,ENSCHIG00000011232,ENSCHIG00000009664,ENSCHIG00000018295,ENSCHIG00000011208
GO:0044093	positive regulation of molecular function	biological_process	0.88692	1	1	170	215	19425	ENSCHIG00000022390
GO:0008219	cell death	biological_process	0.89091	1	1	170	251	19425	ENSCHIG00000019452
GO:0016265	death	biological_process	0.89091	1	1	170	251	19425	ENSCHIG00000019452
GO:0007264	small GTPase mediated signal transduction	biological_process	0.89241	1	1	170	215	19425	ENSCHIG00000022390
GO:0060255	regulation of macromolecule metabolic process	biological_process	0.89442	1	11	170	1652	19425	ENSCHIG00000011232,ENSCHIG00000009664,ENSCHIG00000011208,ENSCHIG00000026228,ENSCHIG00000010653,ENSCHIG00000021879,ENSCHIG00000023675,ENSCHIG00000017334,ENSCHIG00000020658,ENSCHIG00000004186,ENSCHIG00000008990
GO:0016874	ligase activity	molecular_function	0.8951	1	1	170	217	19425	ENSCHIG00000025029
GO:0005783	endoplasmic reticulum	cellular_component	0.90061	1	1	170	247	19425	ENSCHIG00000020694
GO:0007017	microtubule-based process	biological_process	0.90678	1	1	170	235	19425	ENSCHIG00000008356
GO:0032553	ribonucleotide binding	molecular_function	0.90792	1	13	170	1760	19425	ENSCHIG00000021030,ENSCHIG00000025029,ENSCHIG00000009070,ENSCHIG00000026733,ENSCHIG00000011241,ENSCHIG00000016690,ENSCHIG00000015315,ENSCHIG00000012086,ENSCHIG00000022427,ENSCHIG00000016589,ENSCHIG00000026092,ENSCHIG00000016414,ENSCHIG00000009411
GO:0051276	chromosome organization	biological_process	0.9129	1	1	170	264	19425	ENSCHIG00000000457
GO:0043233	organelle lumen	cellular_component	0.914	1	2	170	438	19425	ENSCHIG00000019452,ENSCHIG00000011854
GO:0070013	intracellular organelle lumen	cellular_component	0.914	1	2	170	438	19425	ENSCHIG00000019452,ENSCHIG00000011854
GO:0016311	dephosphorylation	biological_process	0.91574	1	1	170	259	19425	ENSCHIG00000021879
GO:0004984	olfactory receptor activity	molecular_function	0.91605	1	1	170	727	19425	ENSCHIG00000013176
GO:0007608	sensory perception of smell	biological_process	0.91605	1	1	170	727	19425	ENSCHIG00000013176
GO:0050911	detection of chemical stimulus involved in sensory perception of smell	biological_process	0.91605	1	1	170	727	19425	ENSCHIG00000013176
GO:0050907	detection of chemical stimulus involved in sensory perception	biological_process	0.9166	1	1	170	730	19425	ENSCHIG00000013176
GO:0009593	detection of chemical stimulus	biological_process	0.91847	1	1	170	732	19425	ENSCHIG00000013176
GO:0050906	detection of stimulus involved in sensory perception	biological_process	0.91847	1	1	170	732	19425	ENSCHIG00000013176
GO:0007606	sensory perception of chemical stimulus	biological_process	0.91942	1	1	170	739	19425	ENSCHIG00000013176
GO:0006366	transcription from RNA polymerase II promoter	biological_process	0.91983	1	1	170	286	19425	ENSCHIG00000026228
GO:0006928	cellular component movement	biological_process	0.92131	1	1	170	260	19425	ENSCHIG00000013826
GO:0031974	membrane-enclosed lumen	cellular_component	0.92191	1	2	170	459	19425	ENSCHIG00000019452,ENSCHIG00000011854
GO:0004872	receptor activity	molecular_function	0.9247	1	6	170	1532	19425	ENSCHIG00000017334,ENSCHIG00000006982,ENSCHIG00000014507,ENSCHIG00000013176,ENSCHIG00000009664,ENSCHIG00000011853
GO:0051606	detection of stimulus	biological_process	0.92648	1	1	170	742	19425	ENSCHIG00000013176
GO:0044255	cellular lipid metabolic process	biological_process	0.9271	1	1	170	263	19425	ENSCHIG00000009995
GO:0033036	macromolecule localization	biological_process	0.92949	1	3	170	600	19425	ENSCHIG00000024540,ENSCHIG00000014534,ENSCHIG00000016651
GO:0005654	nucleoplasm	cellular_component	0.92978	1	1	170	278	19425	ENSCHIG00000019452
GO:0044446	intracellular organelle part	cellular_component	0.93143	1	11	170	1960	19425	ENSCHIG00000026092,ENSCHIG00000019452,ENSCHIG00000020411,ENSCHIG00000024932,ENSCHIG00000015120,ENSCHIG00000021226,ENSCHIG00000011854,ENSCHIG00000020694,ENSCHIG00000026733,ENSCHIG00000009070,ENSCHIG00000018212
GO:0044422	organelle part	cellular_component	0.93549	1	11	170	1971	19425	ENSCHIG00000026092,ENSCHIG00000019452,ENSCHIG00000020411,ENSCHIG00000024932,ENSCHIG00000015120,ENSCHIG00000021226,ENSCHIG00000011854,ENSCHIG00000026733,ENSCHIG00000020694,ENSCHIG00000009070,ENSCHIG00000018212
GO:0001883	purine nucleoside binding	molecular_function	0.939	1	12	170	1734	19425	ENSCHIG00000022427,ENSCHIG00000009411,ENSCHIG00000016414,ENSCHIG00000026092,ENSCHIG00000016589,ENSCHIG00000016690,ENSCHIG00000012086,ENSCHIG00000026733,ENSCHIG00000011241,ENSCHIG00000021030,ENSCHIG00000025029,ENSCHIG00000009070
GO:0032550	purine ribonucleoside binding	molecular_function	0.939	1	12	170	1734	19425	ENSCHIG00000025029,ENSCHIG00000009070,ENSCHIG00000021030,ENSCHIG00000011241,ENSCHIG00000026733,ENSCHIG00000012086,ENSCHIG00000016690,ENSCHIG00000026092,ENSCHIG00000016414,ENSCHIG00000016589,ENSCHIG00000009411,ENSCHIG00000022427
GO:0035639	purine ribonucleoside triphosphate binding	molecular_function	0.939	1	12	170	1734	19425	ENSCHIG00000025029,ENSCHIG00000009070,ENSCHIG00000021030,ENSCHIG00000011241,ENSCHIG00000026733,ENSCHIG00000012086,ENSCHIG00000016690,ENSCHIG00000009411,ENSCHIG00000016414,ENSCHIG00000026092,ENSCHIG00000016589,ENSCHIG00000022427
GO:0030695	GTPase regulator activity	molecular_function	0.93945	1	1	170	259	19425	ENSCHIG00000022390
GO:0080090	regulation of primary metabolic process	biological_process	0.93966	1	11	170	1768	19425	ENSCHIG00000009664,ENSCHIG00000011208,ENSCHIG00000011232,ENSCHIG00000022390,ENSCHIG00000026228,ENSCHIG00000010653,ENSCHIG00000021879,ENSCHIG00000008990,ENSCHIG00000023675,ENSCHIG00000017334,ENSCHIG00000020658
GO:0032549	ribonucleoside binding	molecular_function	0.93996	1	12	170	1737	19425	ENSCHIG00000012086,ENSCHIG00000016690,ENSCHIG00000009411,ENSCHIG00000026092,ENSCHIG00000016589,ENSCHIG00000016414,ENSCHIG00000022427,ENSCHIG00000009070,ENSCHIG00000025029,ENSCHIG00000021030,ENSCHIG00000011241,ENSCHIG00000026733
GO:0001882	nucleoside binding	molecular_function	0.94028	1	12	170	1738	19425	ENSCHIG00000016414,ENSCHIG00000026092,ENSCHIG00000016589,ENSCHIG00000009411,ENSCHIG00000022427,ENSCHIG00000012086,ENSCHIG00000016690,ENSCHIG00000011241,ENSCHIG00000026733,ENSCHIG00000025029,ENSCHIG00000009070,ENSCHIG00000021030
GO:0032555	purine ribonucleotide binding	molecular_function	0.94261	1	12	170	1747	19425	ENSCHIG00000016589,ENSCHIG00000026092,ENSCHIG00000016414,ENSCHIG00000009411,ENSCHIG00000022427,ENSCHIG00000012086,ENSCHIG00000016690,ENSCHIG00000011241,ENSCHIG00000026733,ENSCHIG00000009070,ENSCHIG00000025029,ENSCHIG00000021030
GO:0051704	multi-organism process	biological_process	0.94261	1	1	170	327	19425	ENSCHIG00000022069
GO:0017076	purine nucleotide binding	molecular_function	0.94493	1	12	170	1755	19425	ENSCHIG00000022427,ENSCHIG00000026092,ENSCHIG00000016414,ENSCHIG00000016589,ENSCHIG00000009411,ENSCHIG00000016690,ENSCHIG00000012086,ENSCHIG00000026733,ENSCHIG00000011241,ENSCHIG00000021030,ENSCHIG00000025029,ENSCHIG00000009070
GO:0060589	nucleoside-triphosphatase regulator activity	molecular_function	0.94708	1	1	170	273	19425	ENSCHIG00000022390
GO:0007049	cell cycle	biological_process	0.94876	1	1	170	306	19425	ENSCHIG00000015872
GO:0050789	regulation of biological process	biological_process	0.95185	1	34	170	5166	19425	ENSCHIG00000011853,ENSCHIG00000017334,ENSCHIG00000016852,ENSCHIG00000000501,ENSCHIG00000021226,ENSCHIG00000008990,ENSCHIG00000015014,ENSCHIG00000023762,ENSCHIG00000015872,ENSCHIG00000022390,ENSCHIG00000011198,ENSCHIG00000010613,ENSCHIG00000013826,ENSCHIG00000013176,ENSCHIG00000021879,ENSCHIG00000026228,ENSCHIG00000023675,ENSCHIG00000020658,ENSCHIG00000025838,ENSCHIG00000011373,ENSCHIG00000022069,…
GO:0005524	ATP binding	molecular_function	0.95247	1	9	170	1365	19425	ENSCHIG00000009070,ENSCHIG00000025029,ENSCHIG00000021030,ENSCHIG00000026733,ENSCHIG00000012086,ENSCHIG00000016690,ENSCHIG00000026092,ENSCHIG00000009411,ENSCHIG00000022427
GO:0032559	adenyl ribonucleotide binding	molecular_function	0.95463	1	9	170	1373	19425	ENSCHIG00000026733,ENSCHIG00000021030,ENSCHIG00000025029,ENSCHIG00000009070,ENSCHIG00000022427,ENSCHIG00000026092,ENSCHIG00000009411,ENSCHIG00000016690,ENSCHIG00000012086
GO:0030554	adenyl nucleotide binding	molecular_function	0.9567	1	9	170	1381	19425	ENSCHIG00000021030,ENSCHIG00000009070,ENSCHIG00000025029,ENSCHIG00000026733,ENSCHIG00000016690,ENSCHIG00000012086,ENSCHIG00000022427,ENSCHIG00000026092,ENSCHIG00000009411
GO:0006796	phosphate-containing compound metabolic process	biological_process	0.95691	1	9	170	1478	19425	ENSCHIG00000018212,ENSCHIG00000021879,ENSCHIG00000017869,ENSCHIG00000023675,ENSCHIG00000014147,ENSCHIG00000018565,ENSCHIG00000012599,ENSCHIG00000015872,ENSCHIG00000022390
GO:0005623	cell	cellular_component	0.95942	1	45	170	6847	19425	ENSCHIG00000008356,ENSCHIG00000021945,ENSCHIG00000023982,ENSCHIG00000011854,ENSCHIG00000025065,ENSCHIG00000006897,ENSCHIG00000012746,ENSCHIG00000026092,ENSCHIG00000018871,ENSCHIG00000019452,ENSCHIG00000020411,ENSCHIG00000011232,ENSCHIG00000014147,ENSCHIG00000012599,ENSCHIG00000011208,ENSCHIG00000009664,ENSCHIG00000020694,ENSCHIG00000025838,ENSCHIG00000013176,ENSCHIG00000012633,ENSCHIG00000025853,…
GO:0097159	organic cyclic compound binding	molecular_function	0.96032	1	35	170	5086	19425	ENSCHIG00000022427,ENSCHIG00000016414,ENSCHIG00000009411,ENSCHIG00000018295,ENSCHIG00000024932,ENSCHIG00000026733,ENSCHIG00000025031,ENSCHIG00000021030,ENSCHIG00000018212,ENSCHIG00000025029,ENSCHIG00000015315,ENSCHIG00000012086,ENSCHIG00000002879,ENSCHIG00000008990,ENSCHIG00000017334,ENSCHIG00000008405,ENSCHIG00000009070,ENSCHIG00000020411,ENSCHIG00000026092,ENSCHIG00000016589,ENSCHIG00000009664,…
GO:0007166	cell surface receptor signaling pathway	biological_process	0.96051	1	6	170	1670	19425	ENSCHIG00000023675,ENSCHIG00000013826,ENSCHIG00000015872,ENSCHIG00000022069,ENSCHIG00000013176,ENSCHIG00000011853
GO:0016043	cellular component organization	biological_process	0.96053	1	7	170	1283	19425	ENSCHIG00000014747,ENSCHIG00000008356,ENSCHIG00000000023,ENSCHIG00000023675,ENSCHIG00000018253,ENSCHIG00000014958,ENSCHIG00000000457
GO:0007600	sensory perception	biological_process	0.96063	1	1	170	812	19425	ENSCHIG00000013176
GO:0006793	phosphorus metabolic process	biological_process	0.96123	1	9	170	1499	19425	ENSCHIG00000015872,ENSCHIG00000022390,ENSCHIG00000014147,ENSCHIG00000018565,ENSCHIG00000012599,ENSCHIG00000023675,ENSCHIG00000018212,ENSCHIG00000021879,ENSCHIG00000017869
GO:0044428	nuclear part	cellular_component	0.96182	1	2	170	551	19425	ENSCHIG00000019452,ENSCHIG00000020411
GO:0044237	cellular metabolic process	biological_process	0.96391	1	42	170	5861	19425	ENSCHIG00000008990,ENSCHIG00000017334,ENSCHIG00000015872,ENSCHIG00000022390,ENSCHIG00000000023,ENSCHIG00000007645,ENSCHIG00000018129,ENSCHIG00000018123,ENSCHIG00000007158,ENSCHIG00000017869,ENSCHIG00000018212,ENSCHIG00000025029,ENSCHIG00000012505,ENSCHIG00000009995,ENSCHIG00000009411,ENSCHIG00000018565,ENSCHIG00000007932,ENSCHIG00000003090,ENSCHIG00000023675,ENSCHIG00000015708,ENSCHIG00000026228,…
GO:0044464	cell part	cellular_component	0.96455	1	43	170	6646	19425	ENSCHIG00000009070,ENSCHIG00000008990,ENSCHIG00000006085,ENSCHIG00000017334,ENSCHIG00000021226,ENSCHIG00000014791,ENSCHIG00000000023,ENSCHIG00000013375,ENSCHIG00000017869,ENSCHIG00000018212,ENSCHIG00000026733,ENSCHIG00000018565,ENSCHIG00000018295,ENSCHIG00000015120,ENSCHIG00000026793,ENSCHIG00000023325,ENSCHIG00000023684,ENSCHIG00000007932,ENSCHIG00000024932,ENSCHIG00000006578,ENSCHIG00000018350,…
GO:0004930	G-protein coupled receptor activity	molecular_function	0.96525	1	2	170	1076	19425	ENSCHIG00000013176,ENSCHIG00000011853
GO:0044424	intracellular part	cellular_component	0.96658	1	31	170	4875	19425	ENSCHIG00000012633,ENSCHIG00000009070,ENSCHIG00000017334,ENSCHIG00000021226,ENSCHIG00000020694,ENSCHIG00000008990,ENSCHIG00000000023,ENSCHIG00000025853,ENSCHIG00000018212,ENSCHIG00000013375,ENSCHIG00000017869,ENSCHIG00000008356,ENSCHIG00000026733,ENSCHIG00000011854,ENSCHIG00000024932,ENSCHIG00000014147,ENSCHIG00000007932,ENSCHIG00000011232,ENSCHIG00000018295,ENSCHIG00000009664,ENSCHIG00000018565,…
GO:0012505	endomembrane system	cellular_component	0.9671	1	1	170	370	19425	ENSCHIG00000020694
GO:0006412	translation	biological_process	0.96851	1	1	170	615	19425	ENSCHIG00000016589
GO:0031090	organelle membrane	cellular_component	0.97154	1	2	170	637	19425	ENSCHIG00000020694,ENSCHIG00000018212
GO:0016788	hydrolase activity, acting on ester bonds	molecular_function	0.97164	1	2	170	551	19425	ENSCHIG00000021879,ENSCHIG00000016852
GO:0007010	cytoskeleton organization	biological_process	0.97293	1	1	170	373	19425	ENSCHIG00000008356
GO:1901363	heterocyclic compound binding	molecular_function	0.97305	1	34	170	5079	19425	ENSCHIG00000026092,ENSCHIG00000016589,ENSCHIG00000020411,ENSCHIG00000011232,ENSCHIG00000011208,ENSCHIG00000009664,ENSCHIG00000009973,ENSCHIG00000016690,ENSCHIG00000009100,ENSCHIG00000011241,ENSCHIG00000013439,ENSCHIG00000001171,ENSCHIG00000025853,ENSCHIG00000025203,ENSCHIG00000008305,ENSCHIG00000020694,ENSCHIG00000026228,ENSCHIG00000009411,ENSCHIG00000016414,ENSCHIG00000022427,ENSCHIG00000024932,…
GO:0031981	nuclear lumen	cellular_component	0.97333	1	1	170	386	19425	ENSCHIG00000019452
GO:0071840	cellular component organization or biogenesis	biological_process	0.97523	1	7	170	1379	19425	ENSCHIG00000014747,ENSCHIG00000023675,ENSCHIG00000008356,ENSCHIG00000000023,ENSCHIG00000014958,ENSCHIG00000018253,ENSCHIG00000000457
GO:0038023	signaling receptor activity	molecular_function	0.98019	1	4	170	1464	19425	ENSCHIG00000017334,ENSCHIG00000011853,ENSCHIG00000009664,ENSCHIG00000013176
GO:0043229	intracellular organelle	cellular_component	0.98233	1	24	170	4168	19425	ENSCHIG00000024932,ENSCHIG00000011232,ENSCHIG00000018295,ENSCHIG00000009664,ENSCHIG00000015120,ENSCHIG00000026793,ENSCHIG00000011208,ENSCHIG00000026092,ENSCHIG00000016391,ENSCHIG00000020411,ENSCHIG00000019452,ENSCHIG00000018212,ENSCHIG00000013375,ENSCHIG00000008356,ENSCHIG00000026733,ENSCHIG00000011854,ENSCHIG00000000023,ENSCHIG00000025853,ENSCHIG00000012633,ENSCHIG00000009070,ENSCHIG00000017334,…
GO:0043226	organelle	cellular_component	0.9825	1	24	170	4170	19425	ENSCHIG00000020694,ENSCHIG00000008990,ENSCHIG00000017334,ENSCHIG00000021226,ENSCHIG00000012633,ENSCHIG00000009070,ENSCHIG00000025853,ENSCHIG00000000023,ENSCHIG00000026733,ENSCHIG00000011854,ENSCHIG00000008356,ENSCHIG00000013375,ENSCHIG00000018212,ENSCHIG00000020411,ENSCHIG00000019452,ENSCHIG00000026092,ENSCHIG00000016391,ENSCHIG00000009664,ENSCHIG00000018295,ENSCHIG00000026793,ENSCHIG00000015120,…
GO:0035556	intracellular signal transduction	biological_process	0.98368	1	2	170	593	19425	ENSCHIG00000022390,ENSCHIG00000021879
GO:0004871	signal transducer activity	molecular_function	0.98483	1	4	170	1497	19425	ENSCHIG00000017334,ENSCHIG00000013176,ENSCHIG00000011853,ENSCHIG00000009664
GO:0060089	molecular transducer activity	molecular_function	0.98483	1	4	170	1497	19425	ENSCHIG00000011853,ENSCHIG00000009664,ENSCHIG00000013176,ENSCHIG00000017334
GO:0043170	macromolecule metabolic process	biological_process	0.98577	1	34	170	5145	19425	ENSCHIG00000022850,ENSCHIG00000011232,ENSCHIG00000000457,ENSCHIG00000009664,ENSCHIG00000011208,ENSCHIG00000016589,ENSCHIG00000020411,ENSCHIG00000005559,ENSCHIG00000010653,ENSCHIG00000020663,ENSCHIG00000004186,ENSCHIG00000024683,ENSCHIG00000010953,ENSCHIG00000021462,ENSCHIG00000024540,ENSCHIG00000018775,ENSCHIG00000026228,ENSCHIG00000021879,ENSCHIG00000023675,ENSCHIG00000013903,ENSCHIG00000020658,…
GO:0050877	neurological system process	biological_process	0.98605	1	1	170	915	19425	ENSCHIG00000013176
GO:0007186	G-protein coupled receptor signaling pathway	biological_process	0.98607	1	2	170	1208	19425	ENSCHIG00000013176,ENSCHIG00000011853
GO:0010468	regulation of gene expression	biological_process	0.98736	1	7	170	1516	19425	ENSCHIG00000011232,ENSCHIG00000009664,ENSCHIG00000026228,ENSCHIG00000011208,ENSCHIG00000017334,ENSCHIG00000004186,ENSCHIG00000008990
GO:0007165	signal transduction	biological_process	0.98784	1	13	170	2849	19425	ENSCHIG00000023675,ENSCHIG00000017334,ENSCHIG00000016852,ENSCHIG00000011853,ENSCHIG00000026228,ENSCHIG00000021879,ENSCHIG00000013176,ENSCHIG00000015872,ENSCHIG00000022390,ENSCHIG00000013826,ENSCHIG00000009664,ENSCHIG00000015014,ENSCHIG00000022069
GO:0006355	regulation of transcription, DNA-dependent	biological_process	0.98894	1	6	170	1390	19425	ENSCHIG00000011232,ENSCHIG00000011208,ENSCHIG00000026228,ENSCHIG00000009664,ENSCHIG00000017334,ENSCHIG00000008990
GO:0006468	protein phosphorylation	biological_process	0.98895	1	2	170	630	19425	ENSCHIG00000023675,ENSCHIG00000021879
GO:2001141	regulation of RNA biosynthetic process	biological_process	0.989	1	6	170	1391	19425	ENSCHIG00000017334,ENSCHIG00000008990,ENSCHIG00000011232,ENSCHIG00000009664,ENSCHIG00000026228,ENSCHIG00000011208
GO:0031323	regulation of cellular metabolic process	biological_process	0.98911	1	9	170	1827	19425	ENSCHIG00000026228,ENSCHIG00000021879,ENSCHIG00000017334,ENSCHIG00000023675,ENSCHIG00000008990,ENSCHIG00000011232,ENSCHIG00000011208,ENSCHIG00000009664,ENSCHIG00000022390
GO:0005198	structural molecule activity	molecular_function	0.9892	1	1	170	722	19425	ENSCHIG00000026793
GO:0051252	regulation of RNA metabolic process	biological_process	0.99059	1	6	170	1416	19425	ENSCHIG00000017334,ENSCHIG00000008990,ENSCHIG00000011232,ENSCHIG00000011208,ENSCHIG00000026228,ENSCHIG00000009664
GO:0043231	intracellular membrane-bounded organelle	cellular_component	0.991	1	17	170	3177	19425	ENSCHIG00000019452,ENSCHIG00000020411,ENSCHIG00000016391,ENSCHIG00000011208,ENSCHIG00000018295,ENSCHIG00000009664,ENSCHIG00000011232,ENSCHIG00000024932,ENSCHIG00000011854,ENSCHIG00000013375,ENSCHIG00000018212,ENSCHIG00000025853,ENSCHIG00000000023,ENSCHIG00000008990,ENSCHIG00000020694,ENSCHIG00000017334,ENSCHIG00000012633
GO:0043227	membrane-bounded organelle	cellular_component	0.99105	1	17	170	3178	19425	ENSCHIG00000020694,ENSCHIG00000008990,ENSCHIG00000017334,ENSCHIG00000012633,ENSCHIG00000025853,ENSCHIG00000000023,ENSCHIG00000011854,ENSCHIG00000013375,ENSCHIG00000018212,ENSCHIG00000020411,ENSCHIG00000019452,ENSCHIG00000016391,ENSCHIG00000009664,ENSCHIG00000018295,ENSCHIG00000011208,ENSCHIG00000024932,ENSCHIG00000011232
GO:0006139	nucleobase-containing compound metabolic process	biological_process	0.99135	1	16	170	2862	19425	ENSCHIG00000015872,ENSCHIG00000022390,ENSCHIG00000026228,ENSCHIG00000017334,ENSCHIG00000008990,ENSCHIG00000014147,ENSCHIG00000011232,ENSCHIG00000018565,ENSCHIG00000009664,ENSCHIG00000012599,ENSCHIG00000011208,ENSCHIG00000009411,ENSCHIG00000020411,ENSCHIG00000018212,ENSCHIG00000025029,ENSCHIG00000017869
GO:0005622	intracellular	cellular_component	0.99198	1	31	170	5209	19425	ENSCHIG00000012633,ENSCHIG00000009070,ENSCHIG00000020694,ENSCHIG00000008990,ENSCHIG00000017334,ENSCHIG00000021226,ENSCHIG00000025853,ENSCHIG00000000023,ENSCHIG00000017869,ENSCHIG00000013375,ENSCHIG00000018212,ENSCHIG00000026733,ENSCHIG00000011854,ENSCHIG00000008356,ENSCHIG00000018295,ENSCHIG00000009664,ENSCHIG00000018565,ENSCHIG00000012599,ENSCHIG00000026793,ENSCHIG00000011208,ENSCHIG00000015120,…
GO:0003723	RNA binding	molecular_function	0.99231	1	2	170	1038	19425	ENSCHIG00000020411,ENSCHIG00000016589
GO:2000112	regulation of cellular macromolecule biosynthetic process	biological_process	0.99245	1	6	170	1448	19425	ENSCHIG00000011232,ENSCHIG00000009664,ENSCHIG00000011208,ENSCHIG00000026228,ENSCHIG00000017334,ENSCHIG00000008990
GO:0019219	regulation of nucleobase-containing compound metabolic process	biological_process	0.99246	1	7	170	1586	19425	ENSCHIG00000022390,ENSCHIG00000008990,ENSCHIG00000017334,ENSCHIG00000009664,ENSCHIG00000026228,ENSCHIG00000011208,ENSCHIG00000011232
GO:0010556	regulation of macromolecule biosynthetic process	biological_process	0.99262	1	6	170	1452	19425	ENSCHIG00000008990,ENSCHIG00000017334,ENSCHIG00000009664,ENSCHIG00000026228,ENSCHIG00000011208,ENSCHIG00000011232
GO:0051171	regulation of nitrogen compound metabolic process	biological_process	0.9927	1	7	170	1592	19425	ENSCHIG00000017334,ENSCHIG00000022390,ENSCHIG00000008990,ENSCHIG00000011232,ENSCHIG00000009664,ENSCHIG00000026228,ENSCHIG00000011208
GO:0044700	single organism signaling	biological_process	0.99303	1	13	170	2944	19425	ENSCHIG00000015014,ENSCHIG00000009664,ENSCHIG00000022069,ENSCHIG00000022390,ENSCHIG00000015872,ENSCHIG00000013826,ENSCHIG00000026228,ENSCHIG00000021879,ENSCHIG00000011853,ENSCHIG00000013176,ENSCHIG00000023675,ENSCHIG00000016852,ENSCHIG00000017334
GO:0023052	signaling	biological_process	0.99316	1	13	170	2947	19425	ENSCHIG00000013826,ENSCHIG00000022390,ENSCHIG00000015872,ENSCHIG00000022069,ENSCHIG00000015014,ENSCHIG00000009664,ENSCHIG00000016852,ENSCHIG00000023675,ENSCHIG00000017334,ENSCHIG00000013176,ENSCHIG00000026228,ENSCHIG00000021879,ENSCHIG00000011853
GO:0031326	regulation of cellular biosynthetic process	biological_process	0.99346	1	6	170	1473	19425	ENSCHIG00000008990,ENSCHIG00000017334,ENSCHIG00000009664,ENSCHIG00000011208,ENSCHIG00000026228,ENSCHIG00000011232
GO:0009889	regulation of biosynthetic process	biological_process	0.99348	1	6	170	1474	19425	ENSCHIG00000008990,ENSCHIG00000017334,ENSCHIG00000011208,ENSCHIG00000026228,ENSCHIG00000009664,ENSCHIG00000011232
GO:0007154	cell communication	biological_process	0.99382	1	13	170	2977	19425	ENSCHIG00000022069,ENSCHIG00000015014,ENSCHIG00000009664,ENSCHIG00000013826,ENSCHIG00000022390,ENSCHIG00000015872,ENSCHIG00000013176,ENSCHIG00000026228,ENSCHIG00000021879,ENSCHIG00000011853,ENSCHIG00000016852,ENSCHIG00000023675,ENSCHIG00000017334
GO:0005634	nucleus	cellular_component	0.99429	1	9	170	2086	19425	ENSCHIG00000009664,ENSCHIG00000018295,ENSCHIG00000011208,ENSCHIG00000024932,ENSCHIG00000011232,ENSCHIG00000020411,ENSCHIG00000019452,ENSCHIG00000008990,ENSCHIG00000017334
GO:0051716	cellular response to stimulus	biological_process	0.99489	1	14	170	3137	19425	ENSCHIG00000026228,ENSCHIG00000011853,ENSCHIG00000021879,ENSCHIG00000013176,ENSCHIG00000023675,ENSCHIG00000016852,ENSCHIG00000017334,ENSCHIG00000015014,ENSCHIG00000009664,ENSCHIG00000022069,ENSCHIG00000019452,ENSCHIG00000022390,ENSCHIG00000015872,ENSCHIG00000013826
GO:0006351	transcription, DNA-dependent	biological_process	0.99521	1	6	170	1533	19425	ENSCHIG00000011208,ENSCHIG00000026228,ENSCHIG00000009664,ENSCHIG00000011232,ENSCHIG00000008990,ENSCHIG00000017334
GO:0009987	cellular process	biological_process	0.99531	1	75	170	10561	19425	ENSCHIG00000008356,ENSCHIG00000013439,ENSCHIG00000004186,ENSCHIG00000001171,ENSCHIG00000006897,ENSCHIG00000012746,ENSCHIG00000018871,ENSCHIG00000000457,ENSCHIG00000011232,ENSCHIG00000014147,ENSCHIG00000016690,ENSCHIG00000025126,ENSCHIG00000023675,ENSCHIG00000015708,ENSCHIG00000018753,ENSCHIG00000026228,ENSCHIG00000008516,ENSCHIG00000023194,ENSCHIG00000025203,ENSCHIG00000017869,ENSCHIG00000013826,…
GO:0032774	RNA biosynthetic process	biological_process	0.99546	1	6	170	1540	19425	ENSCHIG00000008990,ENSCHIG00000017334,ENSCHIG00000009664,ENSCHIG00000011208,ENSCHIG00000026228,ENSCHIG00000011232
GO:0051649	establishment of localization in cell	biological_process	0.99618	1	1	170	569	19425	ENSCHIG00000017334
GO:0004888	transmembrane signaling receptor activity	molecular_function	0.99698	1	2	170	1357	19425	ENSCHIG00000013176,ENSCHIG00000011853
GO:0006996	organelle organization	biological_process	0.99742	1	2	170	852	19425	ENSCHIG00000008356,ENSCHIG00000000457
GO:0016310	phosphorylation	biological_process	0.99767	1	2	170	809	19425	ENSCHIG00000021879,ENSCHIG00000023675
GO:0051641	cellular localization	biological_process	0.9977	1	1	170	616	19425	ENSCHIG00000017334
GO:0005515	protein binding	molecular_function	0.9982	1	28	170	4571	19425	ENSCHIG00000026622,ENSCHIG00000013197,ENSCHIG00000017198,ENSCHIG00000006897,ENSCHIG00000026733,ENSCHIG00000018169,ENSCHIG00000014747,ENSCHIG00000004186,ENSCHIG00000020663,ENSCHIG00000026793,ENSCHIG00000014958,ENSCHIG00000006982,ENSCHIG00000026092,ENSCHIG00000011339,ENSCHIG00000018253,ENSCHIG00000024641,ENSCHIG00000009070,ENSCHIG00000025838,ENSCHIG00000024199,ENSCHIG00000021226,ENSCHIG00000023675,…
GO:0009059	macromolecule biosynthetic process	biological_process	0.9987	1	9	170	2436	19425	ENSCHIG00000009664,ENSCHIG00000011208,ENSCHIG00000011232,ENSCHIG00000006578,ENSCHIG00000016589,ENSCHIG00000026228,ENSCHIG00000021462,ENSCHIG00000008990,ENSCHIG00000017334
GO:0003676	nucleic acid binding	molecular_function	0.99901	1	13	170	3217	19425	ENSCHIG00000016589,ENSCHIG00000020411,ENSCHIG00000024932,ENSCHIG00000011232,ENSCHIG00000002879,ENSCHIG00000011208,ENSCHIG00000018295,ENSCHIG00000009664,ENSCHIG00000009973,ENSCHIG00000008305,ENSCHIG00000017334,ENSCHIG00000008990,ENSCHIG00000026228
GO:0034645	cellular macromolecule biosynthetic process	biological_process	0.9995	1	8	170	2422	19425	ENSCHIG00000008990,ENSCHIG00000017334,ENSCHIG00000026228,ENSCHIG00000021462,ENSCHIG00000016589,ENSCHIG00000009664,ENSCHIG00000011208,ENSCHIG00000011232
GO:0010467	gene expression	biological_process	0.99954	1	9	170	2615	19425	ENSCHIG00000026228,ENSCHIG00000017334,ENSCHIG00000004186,ENSCHIG00000020658,ENSCHIG00000008990,ENSCHIG00000011232,ENSCHIG00000009664,ENSCHIG00000011208,ENSCHIG00000016589
GO:0016070	RNA metabolic process	biological_process	0.9996	1	7	170	2066	19425	ENSCHIG00000020411,ENSCHIG00000008990,ENSCHIG00000017334,ENSCHIG00000009664,ENSCHIG00000011208,ENSCHIG00000026228,ENSCHIG00000011232
GO:0043412	macromolecule modification	biological_process	0.99968	1	5	170	1596	19425	ENSCHIG00000021879,ENSCHIG00000021462,ENSCHIG00000000457,ENSCHIG00000020411,ENSCHIG00000023675
GO:0044267	cellular protein metabolic process	biological_process	0.99981	1	7	170	2282	19425	ENSCHIG00000021879,ENSCHIG00000000457,ENSCHIG00000021462,ENSCHIG00000012505,ENSCHIG00000004186,ENSCHIG00000016589,ENSCHIG00000023675
GO:0006464	cellular protein modification process	biological_process	0.99983	1	4	170	1493	19425	ENSCHIG00000023675,ENSCHIG00000021879,ENSCHIG00000021462,ENSCHIG00000000457
GO:0036211	protein modification process	biological_process	0.99983	1	4	170	1493	19425	ENSCHIG00000021462,ENSCHIG00000000457,ENSCHIG00000021879,ENSCHIG00000023675
GO:0090304	nucleic acid metabolic process	biological_process	0.99998	1	7	170	2470	19425	ENSCHIG00000017334,ENSCHIG00000008990,ENSCHIG00000020411,ENSCHIG00000011232,ENSCHIG00000011208,ENSCHIG00000026228,ENSCHIG00000009664
GO:0050794	regulation of cellular process	biological_process	1	1	18	170	4900	19425	ENSCHIG00000011232,ENSCHIG00000011208,ENSCHIG00000009664,ENSCHIG00000013826,ENSCHIG00000019452,ENSCHIG00000013176,ENSCHIG00000011853,ENSCHIG00000021879,ENSCHIG00000026228,ENSCHIG00000000501,ENSCHIG00000023675,ENSCHIG00000017334,ENSCHIG00000016852,ENSCHIG00000008990,ENSCHIG00000022069,ENSCHIG00000015014,ENSCHIG00000022390,ENSCHIG00000015872
GO:0044260	cellular macromolecule metabolic process	biological_process	1	1	14	170	4548	19425	ENSCHIG00000011208,ENSCHIG00000009664,ENSCHIG00000011232,ENSCHIG00000000457,ENSCHIG00000012505,ENSCHIG00000020411,ENSCHIG00000016589,ENSCHIG00000021879,ENSCHIG00000026228,ENSCHIG00000021462,ENSCHIG00000008990,ENSCHIG00000004186,ENSCHIG00000023675,ENSCHIG00000017334
