# Supplementary material for: RNA-Seq Reveals miRNA and mRNA Co-regulate Muscle Differentiation in Fetal Leizhou Goats
Source: Front Vet Sci. 2022 Mar 25;9:829769. doi: 10.3389/fvets.2022.829769 (PMC8990838; doi:10.3389/fvets.2022.829769)
Supplement: Supplementary file 2 [file Table_2.XLS]

GO_accession	Description	Term_type	Over_represented_pValue	Corrected_pValue	CAD_item	CAD_list	Bg_item	Bg_list	Gene_names
GO:0000786	nucleosome	cellular_component	3.7479e-18	3.4578e-14	18	250	114	19425	ENSCHIG00000008363,ENSCHIG00000008505,ENSCHIG00000009421,ENSCHIG00000001191,ENSCHIG00000016876,ENSCHIG00000007534,ENSCHIG00000024266,ENSCHIG00000010386,ENSCHIG00000009758,ENSCHIG00000007655,ENSCHIG00000009751,ENSCHIG00000011608,ENSCHIG00000011209,ENSCHIG00000000946,ENSCHIG00000007673,ENSCHIG00000008842,ENSCHIG00000007924,ENSCHIG00000010723
GO:0032993	protein-DNA complex	cellular_component	3.4801e-17	1.6053e-13	18	250	124	19425	ENSCHIG00000008363,ENSCHIG00000008505,ENSCHIG00000024266,ENSCHIG00000010386,ENSCHIG00000007534,ENSCHIG00000009421,ENSCHIG00000016876,ENSCHIG00000001191,ENSCHIG00000011608,ENSCHIG00000011209,ENSCHIG00000009758,ENSCHIG00000009751,ENSCHIG00000007655,ENSCHIG00000007924,ENSCHIG00000010723,ENSCHIG00000008842,ENSCHIG00000000946,ENSCHIG00000007673
GO:0046982	protein heterodimerization activity	molecular_function	9.4514e-16	2.9066e-12	18	250	142	19425	ENSCHIG00000009421,ENSCHIG00000001191,ENSCHIG00000016876,ENSCHIG00000007534,ENSCHIG00000024266,ENSCHIG00000010386,ENSCHIG00000008363,ENSCHIG00000008505,ENSCHIG00000007673,ENSCHIG00000008842,ENSCHIG00000010723,ENSCHIG00000007924,ENSCHIG00000009758,ENSCHIG00000007655,ENSCHIG00000009751,ENSCHIG00000023970,ENSCHIG00000011608,ENSCHIG00000011209
GO:0005615	extracellular space	cellular_component	2.6564e-15	6.0204e-12	25	250	281	19425	ENSCHIG00000022069,ENSCHIG00000016541,ENSCHIG00000023297,ENSCHIG00000014958,ENSCHIG00000011607,ENSCHIG00000021497,ENSCHIG00000014562,ENSCHIG00000010653,ENSCHIG00000014747,ENSCHIG00000010991,ENSCHIG00000021633,ENSCHIG00000008075,ENSCHIG00000020257,ENSCHIG00000014072,ENSCHIG00000000342,ENSCHIG00000021115,ENSCHIG00000019022,ENSCHIG00000022964,ENSCHIG00000009304,ENSCHIG00000018253,ENSCHIG00000025126,…
GO:0000785	chromatin	cellular_component	3.2627e-15	6.0204e-12	18	250	153	19425	ENSCHIG00000009421,ENSCHIG00000016876,ENSCHIG00000001191,ENSCHIG00000007534,ENSCHIG00000010386,ENSCHIG00000024266,ENSCHIG00000008363,ENSCHIG00000008505,ENSCHIG00000000946,ENSCHIG00000007673,ENSCHIG00000008842,ENSCHIG00000007924,ENSCHIG00000010723,ENSCHIG00000009758,ENSCHIG00000007655,ENSCHIG00000009751,ENSCHIG00000011608,ENSCHIG00000011209
GO:0005576	extracellular region	cellular_component	5.7268e-15	8.8059e-12	43	250	902	19425	ENSCHIG00000010991,ENSCHIG00000011198,ENSCHIG00000020257,ENSCHIG00000024540,ENSCHIG00000005461,ENSCHIG00000021633,ENSCHIG00000013903,ENSCHIG00000026913,ENSCHIG00000014958,ENSCHIG00000014562,ENSCHIG00000021497,ENSCHIG00000009328,ENSCHIG00000014811,ENSCHIG00000009995,ENSCHIG00000021100,ENSCHIG00000017391,ENSCHIG00000000103,ENSCHIG00000018253,ENSCHIG00000022964,XLOC_124264,ENSCHIG00000021115,ENSCHIG…
GO:0044421	extracellular region part	cellular_component	1.4178e-12	1.8686e-09	25	250	361	19425	ENSCHIG00000022069,ENSCHIG00000016541,ENSCHIG00000023297,ENSCHIG00000014958,ENSCHIG00000011607,ENSCHIG00000021497,ENSCHIG00000014562,ENSCHIG00000014747,ENSCHIG00000010653,ENSCHIG00000010991,ENSCHIG00000021633,ENSCHIG00000020257,ENSCHIG00000008075,ENSCHIG00000014072,ENSCHIG00000000342,ENSCHIG00000021115,ENSCHIG00000019022,ENSCHIG00000022964,ENSCHIG00000018253,ENSCHIG00000009304,ENSCHIG00000025126,…
GO:0007596	blood coagulation	biological_process	3.2886e-10	3.7926e-07	10	250	49	19425	ENSCHIG00000019493,ENSCHIG00000018253,ENSCHIG00000000103,ENSCHIG00000014958,ENSCHIG00000013903,ENSCHIG00000020633,ENSCHIG00000024270,ENSCHIG00000014747,ENSCHIG00000011198,ENSCHIG00000010653
GO:0007599	hemostasis	biological_process	6.5333e-10	6.1493e-07	10	250	52	19425	ENSCHIG00000019493,ENSCHIG00000018253,ENSCHIG00000000103,ENSCHIG00000014958,ENSCHIG00000020633,ENSCHIG00000024270,ENSCHIG00000011198,ENSCHIG00000014747,ENSCHIG00000010653,ENSCHIG00000013903
GO:0042060	wound healing	biological_process	6.945e-10	6.1493e-07	11	250	69	19425	ENSCHIG00000018253,ENSCHIG00000000103,ENSCHIG00000022964,ENSCHIG00000019493,ENSCHIG00000020633,ENSCHIG00000024270,ENSCHIG00000014747,ENSCHIG00000010653,ENSCHIG00000011198,ENSCHIG00000013903,ENSCHIG00000014958
GO:0044427	chromosomal part	cellular_component	7.3317e-10	6.1493e-07	18	250	262	19425	ENSCHIG00000007673,ENSCHIG00000000946,ENSCHIG00000007924,ENSCHIG00000010723,ENSCHIG00000008842,ENSCHIG00000009751,ENSCHIG00000007655,ENSCHIG00000009758,ENSCHIG00000011209,ENSCHIG00000011608,ENSCHIG00000016876,ENSCHIG00000001191,ENSCHIG00000009421,ENSCHIG00000024266,ENSCHIG00000010386,ENSCHIG00000007534,ENSCHIG00000008505,ENSCHIG00000008363
GO:0050817	coagulation	biological_process	8.4837e-10	6.5226e-07	10	250	53	19425	ENSCHIG00000014958,ENSCHIG00000013903,ENSCHIG00000020633,ENSCHIG00000024270,ENSCHIG00000014747,ENSCHIG00000010653,ENSCHIG00000011198,ENSCHIG00000019493,ENSCHIG00000000103,ENSCHIG00000018253
GO:0046983	protein dimerization activity	molecular_function	1.3443e-09	9.1938e-07	20	250	343	19425	ENSCHIG00000007673,ENSCHIG00000022964,XLOC_186979,ENSCHIG00000008842,ENSCHIG00000007924,ENSCHIG00000010723,ENSCHIG00000007655,ENSCHIG00000023970,ENSCHIG00000009751,ENSCHIG00000009758,ENSCHIG00000011209,ENSCHIG00000011608,ENSCHIG00000016876,ENSCHIG00000001191,ENSCHIG00000009421,ENSCHIG00000007534,ENSCHIG00000024266,ENSCHIG00000010386,ENSCHIG00000008505,ENSCHIG00000008363
GO:0050878	regulation of body fluid levels	biological_process	1.3951e-09	9.1938e-07	10	250	56	19425	ENSCHIG00000011198,ENSCHIG00000010653,ENSCHIG00000014747,ENSCHIG00000020633,ENSCHIG00000024270,ENSCHIG00000013903,ENSCHIG00000014958,ENSCHIG00000018253,ENSCHIG00000000103,ENSCHIG00000019493
GO:0009072	aromatic amino acid family metabolic process	biological_process	4.6958e-09	2.8882e-06	7	250	19	19425	ENSCHIG00000022168,ENSCHIG00000001171,ENSCHIG00000018212,ENSCHIG00000018129,ENSCHIG00000025203,ENSCHIG00000018390,ENSCHIG00000007158
GO:0005694	chromosome	cellular_component	5.2513e-09	3.028e-06	18	250	286	19425	ENSCHIG00000009751,ENSCHIG00000007655,ENSCHIG00000009758,ENSCHIG00000011209,ENSCHIG00000011608,ENSCHIG00000007673,ENSCHIG00000000946,ENSCHIG00000007924,ENSCHIG00000010723,ENSCHIG00000008842,ENSCHIG00000008505,ENSCHIG00000008363,ENSCHIG00000016876,ENSCHIG00000001191,ENSCHIG00000009421,ENSCHIG00000024266,ENSCHIG00000010386,ENSCHIG00000007534
GO:0010951	negative regulation of endopeptidase activity	biological_process	1.7871e-07	9.6987e-05	10	250	90	19425	ENSCHIG00000024683,ENSCHIG00000011373,ENSCHIG00000023762,ENSCHIG00000022850,ENSCHIG00000021115,ENSCHIG00000027014,ENSCHIG00000010653,ENSCHIG00000020257,ENSCHIG00000019452,ENSCHIG00000025471
GO:0043086	negative regulation of catalytic activity	biological_process	2.2509e-07	0.00011537	13	250	182	19425	ENSCHIG00000020257,ENSCHIG00000010653,ENSCHIG00000027014,ENSCHIG00000025471,ENSCHIG00000019452,ENSCHIG00000022964,ENSCHIG00000016541,ENSCHIG00000011373,ENSCHIG00000024683,ENSCHIG00000021115,ENSCHIG00000025783,ENSCHIG00000022850,ENSCHIG00000023762
GO:0009611	response to wounding	biological_process	3.1291e-07	0.00014742	12	250	155	19425	ENSCHIG00000026913,ENSCHIG00000014958,ENSCHIG00000014747,ENSCHIG00000011198,ENSCHIG00000010653,ENSCHIG00000024270,ENSCHIG00000020633,ENSCHIG00000013903,ENSCHIG00000019493,ENSCHIG00000022964,ENSCHIG00000018253,ENSCHIG00000000103
GO:0006520	cellular amino acid metabolic process	biological_process	3.1958e-07	0.00014742	15	250	214	19425	ENSCHIG00000009411,ENSCHIG00000009078,ENSCHIG00000018129,ENSCHIG00000018390,ENSCHIG00000001171,ENSCHIG00000017850,ENSCHIG00000007645,ENSCHIG00000022168,ENSCHIG00000025029,ENSCHIG00000018123,ENSCHIG00000022069,ENSCHIG00000025203,ENSCHIG00000007158,ENSCHIG00000018212,ENSCHIG00000018871
GO:0052548	regulation of endopeptidase activity	biological_process	4.1762e-07	0.00018347	10	250	98	19425	ENSCHIG00000024683,ENSCHIG00000011373,ENSCHIG00000021115,ENSCHIG00000023762,ENSCHIG00000022850,ENSCHIG00000020257,ENSCHIG00000027014,ENSCHIG00000010653,ENSCHIG00000025471,ENSCHIG00000019452
GO:0010466	negative regulation of peptidase activity	biological_process	4.4752e-07	0.00018768	10	250	101	19425	ENSCHIG00000023762,ENSCHIG00000022850,ENSCHIG00000021115,ENSCHIG00000011373,ENSCHIG00000024683,ENSCHIG00000019452,ENSCHIG00000025471,ENSCHIG00000027014,ENSCHIG00000010653,ENSCHIG00000020257
GO:0044092	negative regulation of molecular function	biological_process	5.3851e-07	0.00021601	13	250	196	19425	ENSCHIG00000027014,ENSCHIG00000010653,ENSCHIG00000020257,ENSCHIG00000019452,ENSCHIG00000025471,ENSCHIG00000011373,ENSCHIG00000024683,ENSCHIG00000022964,ENSCHIG00000016541,ENSCHIG00000023762,ENSCHIG00000022850,ENSCHIG00000025783,ENSCHIG00000021115
GO:0009074	aromatic amino acid family catabolic process	biological_process	8.7672e-07	0.00033702	5	250	13	19425	ENSCHIG00000025203,ENSCHIG00000018129,ENSCHIG00000018390,ENSCHIG00000001171,ENSCHIG00000018212
GO:0052547	regulation of peptidase activity	biological_process	1.2728e-06	0.00046972	10	250	112	19425	ENSCHIG00000020257,ENSCHIG00000010653,ENSCHIG00000027014,ENSCHIG00000025471,ENSCHIG00000019452,ENSCHIG00000011373,ENSCHIG00000024683,ENSCHIG00000021115,ENSCHIG00000022850,ENSCHIG00000023762
GO:0009063	cellular amino acid catabolic process	biological_process	2.1553e-06	0.00076479	7	250	45	19425	ENSCHIG00000018212,ENSCHIG00000001171,ENSCHIG00000018123,ENSCHIG00000018871,ENSCHIG00000018390,ENSCHIG00000025203,ENSCHIG00000018129
GO:0051346	negative regulation of hydrolase activity	biological_process	2.9794e-06	0.0010181	10	250	126	19425	ENSCHIG00000023762,ENSCHIG00000022850,ENSCHIG00000021115,ENSCHIG00000011373,ENSCHIG00000024683,ENSCHIG00000019452,ENSCHIG00000025471,ENSCHIG00000027014,ENSCHIG00000010653,ENSCHIG00000020257
GO:1901606	alpha-amino acid catabolic process	biological_process	3.7868e-06	0.0012477	6	250	32	19425	ENSCHIG00000018123,ENSCHIG00000018871,ENSCHIG00000018212,ENSCHIG00000001171,ENSCHIG00000018129,ENSCHIG00000025203
GO:0004866	endopeptidase inhibitor activity	molecular_function	6.0833e-06	0.0018708	9	250	101	19425	ENSCHIG00000020257,ENSCHIG00000027014,ENSCHIG00000010653,ENSCHIG00000025471,ENSCHIG00000011373,ENSCHIG00000024683,ENSCHIG00000021115,ENSCHIG00000023762,ENSCHIG00000022850
GO:0061135	endopeptidase regulator activity	molecular_function	6.0833e-06	0.0018708	9	250	101	19425	ENSCHIG00000010653,ENSCHIG00000027014,ENSCHIG00000020257,ENSCHIG00000025471,ENSCHIG00000011373,ENSCHIG00000024683,ENSCHIG00000022850,ENSCHIG00000023762,ENSCHIG00000021115
GO:1901605	alpha-amino acid metabolic process	biological_process	1.1075e-05	0.003189	9	250	104	19425	ENSCHIG00000018212,ENSCHIG00000018871,ENSCHIG00000022069,ENSCHIG00000025203,ENSCHIG00000001171,ENSCHIG00000025029,ENSCHIG00000018123,ENSCHIG00000009078,ENSCHIG00000018129
GO:0042430	indole-containing compound metabolic process	biological_process	1.1079e-05	0.003189	4	250	10	19425	ENSCHIG00000022168,ENSCHIG00000001171,ENSCHIG00000018212,ENSCHIG00000025203
GO:0016054	organic acid catabolic process	biological_process	1.1752e-05	0.003189	7	250	56	19425	ENSCHIG00000018871,ENSCHIG00000018123,ENSCHIG00000001171,ENSCHIG00000018212,ENSCHIG00000025203,ENSCHIG00000018129,ENSCHIG00000018390
GO:0046395	carboxylic acid catabolic process	biological_process	1.1752e-05	0.003189	7	250	56	19425	ENSCHIG00000025203,ENSCHIG00000018129,ENSCHIG00000018390,ENSCHIG00000018212,ENSCHIG00000001171,ENSCHIG00000018123,ENSCHIG00000018871
GO:0030414	peptidase inhibitor activity	molecular_function	1.9098e-05	0.0050341	9	250	118	19425	ENSCHIG00000021115,ENSCHIG00000022850,ENSCHIG00000023762,ENSCHIG00000024683,ENSCHIG00000011373,ENSCHIG00000025471,ENSCHIG00000020257,ENSCHIG00000010653,ENSCHIG00000027014
GO:0061134	peptidase regulator activity	molecular_function	2.5914e-05	0.0066411	9	250	122	19425	ENSCHIG00000025471,ENSCHIG00000010653,ENSCHIG00000027014,ENSCHIG00000020257,ENSCHIG00000022850,ENSCHIG00000023762,ENSCHIG00000021115,ENSCHIG00000024683,ENSCHIG00000011373
GO:0004869	cysteine-type endopeptidase inhibitor activity	molecular_function	3.5376e-05	0.008821	4	250	19	19425	ENSCHIG00000025471,ENSCHIG00000021115,ENSCHIG00000020257,ENSCHIG00000011373
GO:0019752	carboxylic acid metabolic process	biological_process	4.1441e-05	0.010061	15	250	319	19425	ENSCHIG00000018390,ENSCHIG00000009078,ENSCHIG00000018129,ENSCHIG00000009411,ENSCHIG00000017850,ENSCHIG00000001171,ENSCHIG00000025029,ENSCHIG00000018123,ENSCHIG00000007645,ENSCHIG00000022168,ENSCHIG00000022069,ENSCHIG00000007158,ENSCHIG00000025203,ENSCHIG00000018212,ENSCHIG00000018871
GO:0065008	regulation of biological quality	biological_process	5.2277e-05	0.012367	20	250	549	19425	ENSCHIG00000024270,ENSCHIG00000015852,ENSCHIG00000015777,ENSCHIG00000009995,ENSCHIG00000016310,ENSCHIG00000022964,ENSCHIG00000018253,ENSCHIG00000000103,ENSCHIG00000011198,ENSCHIG00000014747,ENSCHIG00000010653,ENSCHIG00000020633,ENSCHIG00000013903,ENSCHIG00000005461,ENSCHIG00000014958,ENSCHIG00000017334,ENSCHIG00000011607,ENSCHIG00000021497,ENSCHIG00000022069,ENSCHIG00000019493
GO:0043436	oxoacid metabolic process	biological_process	5.3702e-05	0.012386	15	250	326	19425	ENSCHIG00000007645,ENSCHIG00000022168,ENSCHIG00000025029,ENSCHIG00000018123,ENSCHIG00000001171,ENSCHIG00000017850,ENSCHIG00000009078,ENSCHIG00000009411,ENSCHIG00000018129,ENSCHIG00000018390,ENSCHIG00000018871,ENSCHIG00000018212,ENSCHIG00000025203,ENSCHIG00000007158,ENSCHIG00000022069
GO:0006082	organic acid metabolic process	biological_process	5.8317e-05	0.013123	15	250	328	19425	ENSCHIG00000018123,ENSCHIG00000025029,ENSCHIG00000007645,ENSCHIG00000022168,ENSCHIG00000017850,ENSCHIG00000001171,ENSCHIG00000009078,ENSCHIG00000009411,ENSCHIG00000018390,ENSCHIG00000018129,ENSCHIG00000018871,ENSCHIG00000018212,ENSCHIG00000007158,ENSCHIG00000025203,ENSCHIG00000022069
GO:0044282	small molecule catabolic process	biological_process	7.2867e-05	0.015634	7	250	75	19425	ENSCHIG00000018390,ENSCHIG00000025203,ENSCHIG00000018129,ENSCHIG00000018123,ENSCHIG00000018871,ENSCHIG00000018212,ENSCHIG00000001171
GO:0044712	single-organism catabolic process	biological_process	7.2867e-05	0.015634	7	250	75	19425	ENSCHIG00000018212,ENSCHIG00000001171,ENSCHIG00000018123,ENSCHIG00000018871,ENSCHIG00000018390,ENSCHIG00000025203,ENSCHIG00000018129
GO:0004857	enzyme inhibitor activity	molecular_function	8.788e-05	0.018427	10	250	182	19425	ENSCHIG00000011373,ENSCHIG00000024683,ENSCHIG00000016541,ENSCHIG00000023762,ENSCHIG00000022850,ENSCHIG00000021115,ENSCHIG00000027014,ENSCHIG00000010653,ENSCHIG00000020257,ENSCHIG00000025471
GO:0005577	fibrinogen complex	cellular_component	0.00014855	0.030455	3	250	9	19425	ENSCHIG00000014958,ENSCHIG00000018253,ENSCHIG00000014747
GO:0006568	tryptophan metabolic process	biological_process	0.00018559	0.032507	3	250	8	19425	ENSCHIG00000025203,ENSCHIG00000001171,ENSCHIG00000018212
GO:0006569	tryptophan catabolic process	biological_process	0.00018559	0.032507	3	250	8	19425	ENSCHIG00000001171,ENSCHIG00000018212,ENSCHIG00000025203
GO:0006586	indolalkylamine metabolic process	biological_process	0.00018559	0.032507	3	250	8	19425	ENSCHIG00000018212,ENSCHIG00000001171,ENSCHIG00000025203
GO:0009310	amine catabolic process	biological_process	0.00018559	0.032507	3	250	8	19425	ENSCHIG00000025203,ENSCHIG00000001171,ENSCHIG00000018212
GO:0042402	cellular biogenic amine catabolic process	biological_process	0.00018559	0.032507	3	250	8	19425	ENSCHIG00000025203,ENSCHIG00000018212,ENSCHIG00000001171
GO:0042436	indole-containing compound catabolic process	biological_process	0.00018559	0.032507	3	250	8	19425	ENSCHIG00000001171,ENSCHIG00000018212,ENSCHIG00000025203
GO:0046218	indolalkylamine catabolic process	biological_process	0.00018559	0.032507	3	250	8	19425	ENSCHIG00000025203,ENSCHIG00000018212,ENSCHIG00000001171
GO:0005215	transporter activity	molecular_function	0.00018674	0.032507	30	250	1075	19425	ENSCHIG00000021497,ENSCHIG00000011928,ENSCHIG00000012837,ENSCHIG00000018209,ENSCHIG00000016655,ENSCHIG00000026906,ENSCHIG00000005461,ENSCHIG00000000587,ENSCHIG00000015956,ENSCHIG00000008516,ENSCHIG00000023338,ENSCHIG00000009610,ENSCHIG00000022398,ENSCHIG00000021030,ENSCHIG00000022427,ENSCHIG00000023325,ENSCHIG00000025126,ENSCHIG00000016651,ENSCHIG00000017192,XLOC_134595,ENSCHIG00000020881,ENSCHIG…
GO:0072378	blood coagulation, fibrin clot formation	biological_process	0.00021008	0.035893	2	250	2	19425	ENSCHIG00000010653,ENSCHIG00000020633
GO:1901564	organonitrogen compound metabolic process	biological_process	0.00022133	0.037128	22	250	695	19425	ENSCHIG00000017850,ENSCHIG00000001171,ENSCHIG00000018123,ENSCHIG00000007645,ENSCHIG00000018129,ENSCHIG00000018212,ENSCHIG00000024683,ENSCHIG00000018871,ENSCHIG00000025783,ENSCHIG00000022069,ENSCHIG00000025203,ENSCHIG00000025029,ENSCHIG00000022168,ENSCHIG00000018390,ENSCHIG00000009078,ENSCHIG00000009411,ENSCHIG00000018565,ENSCHIG00000017869,ENSCHIG00000023762,XLOC_154928,ENSCHIG00000022850,ENSCHIG…
GO:0055085	transmembrane transport	biological_process	0.00032346	0.053291	26	250	876	19425	ENSCHIG00000019030,ENSCHIG00000016930,ENSCHIG00000024980,ENSCHIG00000018565,ENSCHIG00000023325,ENSCHIG00000025126,ENSCHIG00000018753,ENSCHIG00000014981,ENSCHIG00000017098,ENSCHIG00000020881,ENSCHIG00000017192,XLOC_134595,ENSCHIG00000022398,ENSCHIG00000012746,ENSCHIG00000022427,ENSCHIG00000021030,ENSCHIG00000025065,ENSCHIG00000026906,ENSCHIG00000016655,ENSCHIG00000012837,ENSCHIG00000011928,ENSCHIG…
GO:0001775	cell activation	biological_process	0.00033763	0.054648	6	250	76	19425	ENSCHIG00000018253,ENSCHIG00000015852,ENSCHIG00000009590,ENSCHIG00000014747,ENSCHIG00000022069,ENSCHIG00000014958
GO:0060491	regulation of cell projection assembly	biological_process	0.00036524	0.058098	3	250	12	19425	ENSCHIG00000020385,ENSCHIG00000020881,ENSCHIG00000022964
GO:0042537	benzene-containing compound metabolic process	biological_process	0.00037237	0.058229	3	250	10	19425	ENSCHIG00000001171,ENSCHIG00000018212,ENSCHIG00000025203
GO:0030212	hyaluronan metabolic process	biological_process	0.00040233	0.061865	3	250	11	19425	ENSCHIG00000023762,ENSCHIG00000022850,ENSCHIG00000024683
GO:0022857	transmembrane transporter activity	molecular_function	0.0004904	0.074171	27	250	974	19425	ENSCHIG00000022398,ENSCHIG00000009610,ENSCHIG00000021030,ENSCHIG00000022427,ENSCHIG00000016655,ENSCHIG00000026906,ENSCHIG00000021497,ENSCHIG00000018209,ENSCHIG00000012837,ENSCHIG00000011928,ENSCHIG00000008516,ENSCHIG00000000587,ENSCHIG00000015956,ENSCHIG00000019030,XLOC_124264,ENSCHIG00000016930,ENSCHIG00000000023,ENSCHIG00000018565,ENSCHIG00000024980,ENSCHIG00000023325,ENSCHIG00000025126,ENSCHIG…
GO:0048771	tissue remodeling	biological_process	0.00053449	0.079106	3	250	13	19425	ENSCHIG00000021100,ENSCHIG00000011607,ENSCHIG00000011198
GO:0014812	muscle cell migration	biological_process	0.00054018	0.079106	2	250	3	19425	ENSCHIG00000022964,ENSCHIG00000011607
GO:0015144	carbohydrate transmembrane transporter activity	molecular_function	0.00059422	0.084343	3	250	12	19425	ENSCHIG00000008516,ENSCHIG00000018753,XLOC_124264
GO:1901476	carbohydrate transporter activity	molecular_function	0.00059422	0.084343	3	250	12	19425	ENSCHIG00000008516,ENSCHIG00000018753,XLOC_124264
GO:0004867	serine-type endopeptidase inhibitor activity	molecular_function	0.00069308	0.096884	5	250	54	19425	ENSCHIG00000027014,ENSCHIG00000024683,ENSCHIG00000010653,ENSCHIG00000023762,ENSCHIG00000022850
GO:1901862	negative regulation of muscle tissue development	biological_process	0.00079823	0.10992	2	250	4	19425	ENSCHIG00000022964,ENSCHIG00000011607
GO:0009064	glutamine family amino acid metabolic process	biological_process	0.00098628	0.13381	4	250	32	19425	ENSCHIG00000018871,ENSCHIG00000018123,ENSCHIG00000025029,ENSCHIG00000022069
GO:0030199	collagen fibril organization	biological_process	0.0010775	0.14407	2	250	4	19425	ENSCHIG00000022140,ENSCHIG00000006565
GO:0044765	single-organism transport	biological_process	0.0011182	0.14737	37	250	1580	19425	ENSCHIG00000022427,ENSCHIG00000022398,ENSCHIG00000000587,ENSCHIG00000010431,ENSCHIG00000025065,XLOC_186054,ENSCHIG00000016655,ENSCHIG00000014534,ENSCHIG00000024980,ENSCHIG00000018565,ENSCHIG00000016930,ENSCHIG00000018753,ENSCHIG00000014981,ENSCHIG00000017098,XLOC_134595,ENSCHIG00000017192,ENSCHIG00000016651,ENSCHIG00000023325,ENSCHIG00000025126,ENSCHIG00000012746,ENSCHIG00000021030,ENSCHIG0000000…
GO:0030168	platelet activation	biological_process	0.0011708	0.15213	3	250	18	19425	ENSCHIG00000018253,ENSCHIG00000014747,ENSCHIG00000014958
GO:0016714	oxidoreductase activity, acting on paired donors, with incorporation or reduction of molecular oxygen, reduced pteridine as one donor, and incorporation of one atom of oxygen	molecular_function	0.0012941	0.16583	2	250	4	19425	ENSCHIG00000018129,ENSCHIG00000022168
GO:0044087	regulation of cellular component biogenesis	biological_process	0.0015087	0.19067	6	250	96	19425	ENSCHIG00000015777,ENSCHIG00000020881,ENSCHIG00000022964,ENSCHIG00000016310,ENSCHIG00000020385,ENSCHIG00000014072
GO:0004252	serine-type endopeptidase activity	molecular_function	0.0018103	0.2257	8	250	180	19425	ENSCHIG00000000103,ENSCHIG00000019493,ENSCHIG00000020663,ENSCHIG00000013903,ENSCHIG00000014811,ENSCHIG00000024270,ENSCHIG00000011198,ENSCHIG00000017743
GO:0030031	cell projection assembly	biological_process	0.0021163	0.25845	3	250	20	19425	ENSCHIG00000020385,ENSCHIG00000022964,ENSCHIG00000020881
GO:0015149	hexose transmembrane transporter activity	molecular_function	0.0021396	0.25845	2	250	5	19425	ENSCHIG00000008516,ENSCHIG00000018753
GO:0019441	tryptophan catabolic process to kynurenine	biological_process	0.0021708	0.25845	2	250	5	19425	ENSCHIG00000025203,ENSCHIG00000001171
GO:0047961	glycine N-acyltransferase activity	molecular_function	0.002185	0.25845	2	250	5	19425	ENSCHIG00000016391,ENSCHIG00000013375
GO:0008483	transaminase activity	molecular_function	0.0027786	0.3245	3	250	20	19425	ENSCHIG00000022496,ENSCHIG00000018390,ENSCHIG00000022227
GO:0015718	monocarboxylic acid transport	biological_process	0.0028441	0.32799	4	250	46	19425	ENSCHIG00000021030,ENSCHIG00000018209,ENSCHIG00000023325,ENSCHIG00000010431
GO:0031344	regulation of cell projection organization	biological_process	0.002896	0.32986	3	250	23	19425	ENSCHIG00000020385,ENSCHIG00000022964,ENSCHIG00000020881
GO:0051896	regulation of protein kinase B signaling cascade	biological_process	0.0030166	0.33941	2	250	7	19425	ENSCHIG00000022964,ENSCHIG00000011607
GO:0006950	response to stress	biological_process	0.0031349	0.34847	17	250	661	19425	ENSCHIG00000026228,ENSCHIG00000024270,ENSCHIG00000019452,ENSCHIG00000022964,ENSCHIG00000018253,ENSCHIG00000000103,ENSCHIG00000026423,ENSCHIG00000010653,ENSCHIG00000011198,ENSCHIG00000014747,ENSCHIG00000020633,ENSCHIG00000013903,ENSCHIG00000026913,ENSCHIG00000014958,ENSCHIG00000017743,ENSCHIG00000022069,ENSCHIG00000019493
GO:0015849	organic acid transport	biological_process	0.0035141	0.37806	5	250	76	19425	ENSCHIG00000023325,ENSCHIG00000018209,ENSCHIG00000009995,ENSCHIG00000010431,ENSCHIG00000021030
GO:0046942	carboxylic acid transport	biological_process	0.0035141	0.37806	5	250	76	19425	ENSCHIG00000021030,ENSCHIG00000009995,ENSCHIG00000010431,ENSCHIG00000023325,ENSCHIG00000018209
GO:0072376	protein activation cascade	biological_process	0.0035241	0.37806	3	250	24	19425	ENSCHIG00000020633,ENSCHIG00000010653,ENSCHIG00000017743
GO:0051258	protein polymerization	biological_process	0.0035916	0.38087	5	250	78	19425	ENSCHIG00000015777,ENSCHIG00000018253,ENSCHIG00000016310,ENSCHIG00000014747,ENSCHIG00000014958
GO:0016769	transferase activity, transferring nitrogenous groups	molecular_function	0.0037024	0.38816	3	250	22	19425	ENSCHIG00000022227,ENSCHIG00000018390,ENSCHIG00000022496
GO:0008236	serine-type peptidase activity	molecular_function	0.0038383	0.39347	8	250	199	19425	ENSCHIG00000013903,ENSCHIG00000014811,ENSCHIG00000020663,ENSCHIG00000011198,ENSCHIG00000024270,ENSCHIG00000017743,ENSCHIG00000000103,ENSCHIG00000019493
GO:0017171	serine hydrolase activity	molecular_function	0.0038383	0.39347	8	250	199	19425	ENSCHIG00000000103,ENSCHIG00000019493,ENSCHIG00000011198,ENSCHIG00000024270,ENSCHIG00000013903,ENSCHIG00000014811,ENSCHIG00000020663,ENSCHIG00000017743
GO:0045926	negative regulation of growth	biological_process	0.0040698	0.40645	2	250	8	19425	ENSCHIG00000011607,ENSCHIG00000022964
GO:0030203	glycosaminoglycan metabolic process	biological_process	0.0040971	0.40645	3	250	24	19425	ENSCHIG00000024683,ENSCHIG00000022850,ENSCHIG00000023762
GO:0042611	MHC protein complex	cellular_component	0.0040971	0.40645	3	250	32	19425	ENSCHIG00000018350,ENSCHIG00000021945,ENSCHIG00000010149
GO:0015145	monosaccharide transmembrane transporter activity	molecular_function	0.0042503	0.41277	2	250	7	19425	ENSCHIG00000018753,ENSCHIG00000008516
GO:0051119	sugar transmembrane transporter activity	molecular_function	0.0042503	0.41277	2	250	7	19425	ENSCHIG00000008516,ENSCHIG00000018753
GO:1902017	regulation of cilium assembly	biological_process	0.004581	0.44025	2	250	9	19425	ENSCHIG00000020385,ENSCHIG00000020881
GO:0030193	regulation of blood coagulation	biological_process	0.0055242	0.52007	2	250	9	19425	ENSCHIG00000010653,ENSCHIG00000011198
GO:1900046	regulation of hemostasis	biological_process	0.0055242	0.52007	2	250	9	19425	ENSCHIG00000011198,ENSCHIG00000010653
GO:0070189	kynurenine metabolic process	biological_process	0.0059059	0.54375	2	250	8	19425	ENSCHIG00000025203,ENSCHIG00000001171
GO:0042612	MHC class I protein complex	cellular_component	0.0059753	0.54375	2	250	14	19425	ENSCHIG00000021945,ENSCHIG00000010149
GO:0043491	protein kinase B signaling cascade	biological_process	0.0060519	0.54375	2	250	10	19425	ENSCHIG00000011607,ENSCHIG00000022964
GO:0042384	cilium assembly	biological_process	0.0061144	0.54375	2	250	10	19425	ENSCHIG00000020385,ENSCHIG00000020881
GO:0043228	non-membrane-bounded organelle	cellular_component	0.0061294	0.54375	26	250	1363	19425	ENSCHIG00000008236,ENSCHIG00000008842,ENSCHIG00000007924,ENSCHIG00000010723,ENSCHIG00000000946,ENSCHIG00000026388,ENSCHIG00000007673,ENSCHIG00000011608,ENSCHIG00000011209,ENSCHIG00000015120,ENSCHIG00000009758,ENSCHIG00000015777,ENSCHIG00000014944,ENSCHIG00000007655,ENSCHIG00000009751,ENSCHIG00000007534,ENSCHIG00000024266,ENSCHIG00000010386,ENSCHIG00000009421,ENSCHIG00000001191,ENSCHIG00000026733,…
GO:0043232	intracellular non-membrane-bounded organelle	cellular_component	0.0061294	0.54375	26	250	1363	19425	ENSCHIG00000011608,ENSCHIG00000011209,ENSCHIG00000015120,ENSCHIG00000015777,ENSCHIG00000009758,ENSCHIG00000014944,ENSCHIG00000007655,ENSCHIG00000009751,ENSCHIG00000008236,ENSCHIG00000008842,ENSCHIG00000010723,ENSCHIG00000007924,ENSCHIG00000026388,ENSCHIG00000000946,ENSCHIG00000007673,ENSCHIG00000008363,ENSCHIG00000008505,ENSCHIG00000014095,ENSCHIG00000018150,ENSCHIG00000007534,ENSCHIG00000010386,…
GO:0051179	localization	biological_process	0.0062573	0.54981	43	250	2125	19425	ENSCHIG00000000587,ENSCHIG00000014534,ENSCHIG00000016655,XLOC_186054,ENSCHIG00000011607,ENSCHIG00000010431,ENSCHIG00000025065,ENSCHIG00000022427,ENSCHIG00000022398,ENSCHIG00000017192,XLOC_134595,ENSCHIG00000017098,ENSCHIG00000014981,ENSCHIG00000018753,ENSCHIG00000025126,ENSCHIG00000023325,ENSCHIG00000016651,ENSCHIG00000012473,ENSCHIG00000018565,ENSCHIG00000024980,ENSCHIG00000000508,ENSCHIG0000001…
GO:0061041	regulation of wound healing	biological_process	0.0065253	0.56795	2	250	10	19425	ENSCHIG00000011198,ENSCHIG00000010653
GO:0071949	FAD binding	molecular_function	0.0070335	0.60646	3	250	27	19425	ENSCHIG00000025577,ENSCHIG00000008405,ENSCHIG00000018212
GO:0050818	regulation of coagulation	biological_process	0.0072463	0.61902	2	250	10	19425	ENSCHIG00000010653,ENSCHIG00000011198
GO:1901566	organonitrogen compound biosynthetic process	biological_process	0.0073666	0.62352	10	250	313	19425	ENSCHIG00000017869,ENSCHIG00000018212,ENSCHIG00000018565,ENSCHIG00000025783,ENSCHIG00000022069,ENSCHIG00000025029,ENSCHIG00000022168,ENSCHIG00000017850,ENSCHIG00000009078,ENSCHIG00000009411
GO:0019646	aerobic electron transport chain	biological_process	0.0074697	0.62651	1	250	1	19425	ENSCHIG00000000023
GO:0006022	aminoglycan metabolic process	biological_process	0.0080275	0.63312	3	250	30	19425	ENSCHIG00000024683,ENSCHIG00000023762,ENSCHIG00000022850
GO:0044281	small molecule metabolic process	biological_process	0.0082898	0.63312	20	250	807	19425	XLOC_154928,ENSCHIG00000007158,ENSCHIG00000018565,ENSCHIG00000017869,ENSCHIG00000009078,ENSCHIG00000009411,ENSCHIG00000018390,ENSCHIG00000025029,ENSCHIG00000022168,ENSCHIG00000025783,ENSCHIG00000022069,ENSCHIG00000025203,ENSCHIG00000018212,ENSCHIG00000018871,ENSCHIG00000018129,ENSCHIG00000016895,ENSCHIG00000017850,ENSCHIG00000001171,ENSCHIG00000018123,ENSCHIG00000007645
GO:0003677	DNA binding	molecular_function	0.0083082	0.63312	27	250	1325	19425	ENSCHIG00000020521,ENSCHIG00000009751,ENSCHIG00000007655,ENSCHIG00000026228,ENSCHIG00000009758,ENSCHIG00000011209,ENSCHIG00000011608,ENSCHIG00000007673,ENSCHIG00000018295,ENSCHIG00000000946,ENSCHIG00000007924,XLOC_124264,ENSCHIG00000010723,ENSCHIG00000008842,ENSCHIG00000023143,ENSCHIG00000017334,ENSCHIG00000007972,ENSCHIG00000008505,ENSCHIG00000008363,ENSCHIG00000001191,ENSCHIG00000016876,ENSCHIG…
GO:1902115	regulation of organelle assembly	biological_process	0.0085494	0.63312	2	250	12	19425	ENSCHIG00000020881,ENSCHIG00000020385
GO:0006576	cellular biogenic amine metabolic process	biological_process	0.0086873	0.63312	3	250	32	19425	ENSCHIG00000001171,ENSCHIG00000018212,ENSCHIG00000025203
GO:0044106	cellular amine metabolic process	biological_process	0.0086873	0.63312	3	250	32	19425	ENSCHIG00000018212,ENSCHIG00000001171,ENSCHIG00000025203
GO:0010591	regulation of lamellipodium assembly	biological_process	0.0087551	0.63312	1	250	1	19425	ENSCHIG00000022964
GO:0010592	positive regulation of lamellipodium assembly	biological_process	0.0087551	0.63312	1	250	1	19425	ENSCHIG00000022964
GO:0014839	myoblast migration involved in skeletal muscle regeneration	biological_process	0.0087551	0.63312	1	250	1	19425	ENSCHIG00000022964
GO:0030032	lamellipodium assembly	biological_process	0.0087551	0.63312	1	250	1	19425	ENSCHIG00000022964
GO:0048630	skeletal muscle tissue growth	biological_process	0.0087551	0.63312	1	250	1	19425	ENSCHIG00000022964
GO:0048631	regulation of skeletal muscle tissue growth	biological_process	0.0087551	0.63312	1	250	1	19425	ENSCHIG00000022964
GO:0048632	negative regulation of skeletal muscle tissue growth	biological_process	0.0087551	0.63312	1	250	1	19425	ENSCHIG00000022964
GO:0051451	myoblast migration	biological_process	0.0087551	0.63312	1	250	1	19425	ENSCHIG00000022964
GO:0071548	response to dexamethasone stimulus	biological_process	0.0087551	0.63312	1	250	1	19425	ENSCHIG00000022964
GO:0071549	cellular response to dexamethasone stimulus	biological_process	0.0087551	0.63312	1	250	1	19425	ENSCHIG00000022964
GO:1901655	cellular response to ketone	biological_process	0.0087551	0.63312	1	250	1	19425	ENSCHIG00000022964
GO:0032991	macromolecular complex	cellular_component	0.0087838	0.63312	40	250	2343	19425	ENSCHIG00000008842,ENSCHIG00000010723,ENSCHIG00000007924,ENSCHIG00000020411,ENSCHIG00000000023,ENSCHIG00000027094,ENSCHIG00000007673,ENSCHIG00000026388,ENSCHIG00000018253,ENSCHIG00000007655,ENSCHIG00000014944,ENSCHIG00000009751,ENSCHIG00000015120,ENSCHIG00000009758,ENSCHIG00000010149,ENSCHIG00000014791,ENSCHIG00000024266,ENSCHIG00000018350,ENSCHIG00000026733,ENSCHIG00000001191,ENSCHIG00000016876,…
GO:0051336	regulation of hydrolase activity	biological_process	0.0097532	0.69754	10	250	297	19425	ENSCHIG00000021115,ENSCHIG00000023762,ENSCHIG00000022850,ENSCHIG00000024683,ENSCHIG00000011373,ENSCHIG00000025471,ENSCHIG00000019452,ENSCHIG00000020257,ENSCHIG00000027014,ENSCHIG00000010653
GO:0044459	plasma membrane part	cellular_component	0.010422	0.71203	13	250	451	19425	ENSCHIG00000012746,ENSCHIG00000024980,ENSCHIG00000018350,ENSCHIG00000027094,ENSCHIG00000014791,ENSCHIG00000010149,ENSCHIG00000017098,ENSCHIG00000021945,ENSCHIG00000018209,ENSCHIG00000011097,ENSCHIG00000023325,ENSCHIG00000025065,ENSCHIG00000016655
GO:1901361	organic cyclic compound catabolic process	biological_process	0.010859	0.71203	9	250	244	19425	ENSCHIG00000018390,ENSCHIG00000018129,ENSCHIG00000018123,ENSCHIG00000001171,ENSCHIG00000025203,XLOC_124264,ENSCHIG00000017869,ENSCHIG00000018871,ENSCHIG00000018212
GO:0050790	regulation of catalytic activity	biological_process	0.011127	0.71203	13	250	467	19425	ENSCHIG00000025471,ENSCHIG00000019452,ENSCHIG00000020257,ENSCHIG00000027014,ENSCHIG00000010653,ENSCHIG00000021115,ENSCHIG00000023762,ENSCHIG00000025783,ENSCHIG00000022850,ENSCHIG00000022964,ENSCHIG00000016541,ENSCHIG00000011373,ENSCHIG00000024683
GO:0008028	monocarboxylic acid transmembrane transporter activity	molecular_function	0.011988	0.71203	2	250	12	19425	ENSCHIG00000023325,ENSCHIG00000018209
GO:0007597	blood coagulation, intrinsic pathway	biological_process	0.012181	0.71203	1	250	1	19425	ENSCHIG00000010653
GO:2000266	regulation of blood coagulation, intrinsic pathway	biological_process	0.012181	0.71203	1	250	1	19425	ENSCHIG00000010653
GO:0019882	antigen processing and presentation	biological_process	0.012186	0.71203	3	250	44	19425	ENSCHIG00000010149,ENSCHIG00000021945,ENSCHIG00000018350
GO:0006810	transport	biological_process	0.012901	0.71203	39	250	1960	19425	ENSCHIG00000023325,ENSCHIG00000025126,ENSCHIG00000016651,ENSCHIG00000017098,XLOC_134595,ENSCHIG00000017192,ENSCHIG00000018753,ENSCHIG00000014981,ENSCHIG00000000508,ENSCHIG00000016930,ENSCHIG00000024980,ENSCHIG00000018565,ENSCHIG00000014534,XLOC_186054,ENSCHIG00000025065,ENSCHIG00000010431,ENSCHIG00000016655,ENSCHIG00000000587,ENSCHIG00000022398,ENSCHIG00000022427,ENSCHIG00000009995,ENSCHIG0000002…
GO:0071407	cellular response to organic cyclic compound	biological_process	0.013058	0.71203	4	250	67	19425	ENSCHIG00000009664,ENSCHIG00000017334,ENSCHIG00000011607,ENSCHIG00000022964
GO:0030198	extracellular matrix organization	biological_process	0.013181	0.71203	2	250	13	19425	ENSCHIG00000022140,ENSCHIG00000006565
GO:0051234	establishment of localization	biological_process	0.013572	0.71203	39	250	1966	19425	ENSCHIG00000018753,ENSCHIG00000014981,ENSCHIG00000017098,ENSCHIG00000017192,XLOC_134595,ENSCHIG00000016651,ENSCHIG00000023325,ENSCHIG00000025126,ENSCHIG00000024980,ENSCHIG00000018565,ENSCHIG00000016930,ENSCHIG00000000508,ENSCHIG00000000587,XLOC_186054,ENSCHIG00000025065,ENSCHIG00000010431,ENSCHIG00000016655,ENSCHIG00000014534,ENSCHIG00000022427,ENSCHIG00000022398,ENSCHIG00000020881,ENSCHIG0000000…
GO:0001562	response to protozoan	biological_process	0.013618	0.71203	1	250	1	19425	ENSCHIG00000022069
GO:0002446	neutrophil mediated immunity	biological_process	0.013618	0.71203	1	250	1	19425	ENSCHIG00000022069
GO:0002704	negative regulation of leukocyte mediated immunity	biological_process	0.013618	0.71203	1	250	1	19425	ENSCHIG00000022069
GO:0002707	negative regulation of lymphocyte mediated immunity	biological_process	0.013618	0.71203	1	250	1	19425	ENSCHIG00000022069
GO:0002710	negative regulation of T cell mediated immunity	biological_process	0.013618	0.71203	1	250	1	19425	ENSCHIG00000022069
GO:0002725	negative regulation of T cell cytokine production	biological_process	0.013618	0.71203	1	250	1	19425	ENSCHIG00000022069
GO:0002820	negative regulation of adaptive immune response	biological_process	0.013618	0.71203	1	250	1	19425	ENSCHIG00000022069
GO:0002823	negative regulation of adaptive immune response based on somatic recombination of immune receptors built from immunoglobulin superfamily domains	biological_process	0.013618	0.71203	1	250	1	19425	ENSCHIG00000022069
GO:0002828	regulation of type 2 immune response	biological_process	0.013618	0.71203	1	250	1	19425	ENSCHIG00000022069
GO:0002886	regulation of myeloid leukocyte mediated immunity	biological_process	0.013618	0.71203	1	250	1	19425	ENSCHIG00000022069
GO:0002888	positive regulation of myeloid leukocyte mediated immunity	biological_process	0.013618	0.71203	1	250	1	19425	ENSCHIG00000022069
GO:0035745	T-helper 2 cell cytokine production	biological_process	0.013618	0.71203	1	250	1	19425	ENSCHIG00000022069
GO:0042092	type 2 immune response	biological_process	0.013618	0.71203	1	250	1	19425	ENSCHIG00000022069
GO:0042832	defense response to protozoan	biological_process	0.013618	0.71203	1	250	1	19425	ENSCHIG00000022069
GO:0051702	interaction with symbiont	biological_process	0.013618	0.71203	1	250	1	19425	ENSCHIG00000022069
GO:0051818	disruption of cells of other organism involved in symbiotic interaction	biological_process	0.013618	0.71203	1	250	1	19425	ENSCHIG00000022069
GO:0051851	modification by host of symbiont morphology or physiology	biological_process	0.013618	0.71203	1	250	1	19425	ENSCHIG00000022069
GO:0051852	disruption by host of symbiont cells	biological_process	0.013618	0.71203	1	250	1	19425	ENSCHIG00000022069
GO:0051873	killing by host of symbiont cells	biological_process	0.013618	0.71203	1	250	1	19425	ENSCHIG00000022069
GO:0051883	killing of cells in other organism involved in symbiotic interaction	biological_process	0.013618	0.71203	1	250	1	19425	ENSCHIG00000022069
GO:0060331	negative regulation of response to interferon-gamma	biological_process	0.013618	0.71203	1	250	1	19425	ENSCHIG00000022069
GO:0060336	negative regulation of interferon-gamma-mediated signaling pathway	biological_process	0.013618	0.71203	1	250	1	19425	ENSCHIG00000022069
GO:0070942	neutrophil mediated cytotoxicity	biological_process	0.013618	0.71203	1	250	1	19425	ENSCHIG00000022069
GO:0070943	neutrophil mediated killing of symbiont cell	biological_process	0.013618	0.71203	1	250	1	19425	ENSCHIG00000022069
GO:0070947	neutrophil mediated killing of fungus	biological_process	0.013618	0.71203	1	250	1	19425	ENSCHIG00000022069
GO:0070948	regulation of neutrophil mediated cytotoxicity	biological_process	0.013618	0.71203	1	250	1	19425	ENSCHIG00000022069
GO:0070949	regulation of neutrophil mediated killing of symbiont cell	biological_process	0.013618	0.71203	1	250	1	19425	ENSCHIG00000022069
GO:0070953	regulation of neutrophil mediated killing of fungus	biological_process	0.013618	0.71203	1	250	1	19425	ENSCHIG00000022069
GO:0070960	positive regulation of neutrophil mediated cytotoxicity	biological_process	0.013618	0.71203	1	250	1	19425	ENSCHIG00000022069
GO:0070961	positive regulation of neutrophil mediated killing of symbiont cell	biological_process	0.013618	0.71203	1	250	1	19425	ENSCHIG00000022069
GO:0070965	positive regulation of neutrophil mediated killing of fungus	biological_process	0.013618	0.71203	1	250	1	19425	ENSCHIG00000022069
GO:1900150	regulation of defense response to fungus	biological_process	0.013618	0.71203	1	250	1	19425	ENSCHIG00000022069
GO:2000551	regulation of T-helper 2 cell cytokine production	biological_process	0.013618	0.71203	1	250	1	19425	ENSCHIG00000022069
GO:2000552	negative regulation of T-helper 2 cell cytokine production	biological_process	0.013618	0.71203	1	250	1	19425	ENSCHIG00000022069
GO:0006575	cellular modified amino acid metabolic process	biological_process	0.013623	0.71203	4	250	66	19425	ENSCHIG00000017850,ENSCHIG00000001171,ENSCHIG00000009411,ENSCHIG00000025203
GO:0060271	cilium morphogenesis	biological_process	0.013689	0.71203	3	250	34	19425	ENSCHIG00000012473,ENSCHIG00000020385,ENSCHIG00000020881
GO:0010927	cellular component assembly involved in morphogenesis	biological_process	0.013699	0.71203	2	250	14	19425	ENSCHIG00000020385,ENSCHIG00000020881
GO:0001952	regulation of cell-matrix adhesion	biological_process	0.013924	0.71203	1	250	1	19425	ENSCHIG00000014072
GO:1901861	regulation of muscle tissue development	biological_process	0.014011	0.71203	2	250	16	19425	ENSCHIG00000022964,ENSCHIG00000011607
GO:0009308	amine metabolic process	biological_process	0.014065	0.71203	3	250	40	19425	ENSCHIG00000025203,ENSCHIG00000001171,ENSCHIG00000018212
GO:0002376	immune system process	biological_process	0.01455	0.71203	11	250	455	19425	ENSCHIG00000000508,ENSCHIG00000014791,ENSCHIG00000010149,ENSCHIG00000022069,ENSCHIG00000022964,ENSCHIG00000014507,ENSCHIG00000018350,ENSCHIG00000017743,ENSCHIG00000015852,ENSCHIG00000009590,ENSCHIG00000021945
GO:0002474	antigen processing and presentation of peptide antigen via MHC class I	biological_process	0.015009	0.71203	2	250	19	19425	ENSCHIG00000010149,ENSCHIG00000021945
GO:0001968	fibronectin binding	molecular_function	0.015333	0.71203	1	250	1	19425	ENSCHIG00000011607
GO:0014910	regulation of smooth muscle cell migration	biological_process	0.015333	0.71203	1	250	1	19425	ENSCHIG00000011607
GO:0014912	negative regulation of smooth muscle cell migration	biological_process	0.015333	0.71203	1	250	1	19425	ENSCHIG00000011607
GO:0016942	insulin-like growth factor binding protein complex	cellular_component	0.015333	0.71203	1	250	1	19425	ENSCHIG00000011607
GO:0042567	insulin-like growth factor ternary complex	cellular_component	0.015333	0.71203	1	250	1	19425	ENSCHIG00000011607
GO:0043569	negative regulation of insulin-like growth factor receptor signaling pathway	biological_process	0.015333	0.71203	1	250	1	19425	ENSCHIG00000011607
GO:0005546	phosphatidylinositol-4,5-bisphosphate binding	molecular_function	0.015505	0.71203	1	250	1	19425	ENSCHIG00000016310
GO:0004760	serine-pyruvate transaminase activity	molecular_function	0.015618	0.71203	1	250	1	19425	ENSCHIG00000022496
GO:0008453	alanine-glyoxylate transaminase activity	molecular_function	0.015618	0.71203	1	250	1	19425	ENSCHIG00000022496
GO:0043062	extracellular structure organization	biological_process	0.015697	0.71203	2	250	14	19425	ENSCHIG00000022140,ENSCHIG00000006565
GO:0005353	fructose transmembrane transporter activity	molecular_function	0.016012	0.71203	1	250	1	19425	ENSCHIG00000018753
GO:0015755	fructose transport	biological_process	0.016012	0.71203	1	250	1	19425	ENSCHIG00000018753
GO:0004397	histidine ammonia-lyase activity	molecular_function	0.016068	0.71203	1	250	1	19425	ENSCHIG00000018871
GO:0015942	formate metabolic process	biological_process	0.016068	0.71203	1	250	1	19425	ENSCHIG00000018871
GO:0016841	ammonia-lyase activity	molecular_function	0.016068	0.71203	1	250	1	19425	ENSCHIG00000018871
GO:0019557	histidine catabolic process to glutamate and formate	biological_process	0.016068	0.71203	1	250	1	19425	ENSCHIG00000018871
GO:0051898	negative regulation of protein kinase B signaling cascade	biological_process	0.016117	0.71203	1	250	2	19425	ENSCHIG00000022964
GO:0048002	antigen processing and presentation of peptide antigen	biological_process	0.016199	0.71203	2	250	20	19425	ENSCHIG00000010149,ENSCHIG00000021945
GO:0003885	D-arabinono-1,4-lactone oxidase activity	molecular_function	0.016304	0.71203	1	250	1	19425	ENSCHIG00000008405
GO:0016899	oxidoreductase activity, acting on the CH-OH group of donors, oxygen as acceptor	molecular_function	0.016304	0.71203	1	250	1	19425	ENSCHIG00000008405
GO:0010758	regulation of macrophage chemotaxis	biological_process	0.016401	0.71203	1	250	2	19425	ENSCHIG00000022964
GO:0010759	positive regulation of macrophage chemotaxis	biological_process	0.016401	0.71203	1	250	2	19425	ENSCHIG00000022964
GO:0048246	macrophage chemotaxis	biological_process	0.016401	0.71203	1	250	2	19425	ENSCHIG00000022964
GO:0071622	regulation of granulocyte chemotaxis	biological_process	0.016401	0.71203	1	250	2	19425	ENSCHIG00000022964
GO:0071674	mononuclear cell migration	biological_process	0.016401	0.71203	1	250	2	19425	ENSCHIG00000022964
GO:0071675	regulation of mononuclear cell migration	biological_process	0.016401	0.71203	1	250	2	19425	ENSCHIG00000022964
GO:0005499	vitamin D binding	molecular_function	0.016587	0.71203	1	250	1	19425	ENSCHIG00000025126
GO:0030895	apolipoprotein B mRNA editing enzyme complex	cellular_component	0.016587	0.71203	1	250	1	19425	ENSCHIG00000020411
GO:0032287	peripheral nervous system myelin maintenance	biological_process	0.016587	0.71203	1	250	1	19425	ENSCHIG00000015852
GO:0043217	myelin maintenance	biological_process	0.016587	0.71203	1	250	1	19425	ENSCHIG00000015852
GO:0070365	hepatocyte differentiation	biological_process	0.016588	0.71203	1	250	1	19425	ENSCHIG00000017334
GO:0004502	kynurenine 3-monooxygenase activity	molecular_function	0.016589	0.71203	1	250	1	19425	ENSCHIG00000018212
GO:0005006	epidermal growth factor-activated receptor activity	molecular_function	0.016593	0.71203	1	250	1	19425	ENSCHIG00000021066
GO:0004505	phenylalanine 4-monooxygenase activity	molecular_function	0.016687	0.71276	1	250	1	19425	ENSCHIG00000018129
GO:0005575	cellular_component	cellular_component	0.016974	0.72166	162	250	11556	19425	XLOC_124264,ENSCHIG00000008842,ENSCHIG00000018253,ENSCHIG00000000103,ENSCHIG00000020881,ENSCHIG00000024266,ENSCHIG00000025600,ENSCHIG00000009328,ENSCHIG00000010149,ENSCHIG00000018871,ENSCHIG00000013969,ENSCHIG00000026109,ENSCHIG00000019614,ENSCHIG00000014562,ENSCHIG00000021322,ENSCHIG00000026913,ENSCHIG00000024540,ENSCHIG00000025853,ENSCHIG00000023338,ENSCHIG00000000508,ENSCHIG00000000342,ENSCHIG…
GO:0008201	heparin binding	molecular_function	0.017405	0.73111	2	250	16	19425	ENSCHIG00000022964,ENSCHIG00000010653
GO:0001871	pattern binding	molecular_function	0.017502	0.73111	2	250	15	19425	ENSCHIG00000000508,ENSCHIG00000014507
GO:0030247	polysaccharide binding	molecular_function	0.017502	0.73111	2	250	15	19425	ENSCHIG00000014507,ENSCHIG00000000508
GO:0065009	regulation of molecular function	biological_process	0.017513	0.73111	13	250	495	19425	ENSCHIG00000020257,ENSCHIG00000027014,ENSCHIG00000010653,ENSCHIG00000025471,ENSCHIG00000019452,ENSCHIG00000016541,ENSCHIG00000022964,ENSCHIG00000024683,ENSCHIG00000011373,ENSCHIG00000021115,ENSCHIG00000023762,ENSCHIG00000022850,ENSCHIG00000025783
GO:0048869	cellular developmental process	biological_process	0.01761	0.73185	10	250	345	19425	ENSCHIG00000011607,ENSCHIG00000012473,ENSCHIG00000017334,ENSCHIG00000020385,ENSCHIG00000023194,ENSCHIG00000020881,ENSCHIG00000018077,ENSCHIG00000024913,ENSCHIG00000015852,ENSCHIG00000022964
GO:0002684	positive regulation of immune system process	biological_process	0.018253	0.75518	4	250	83	19425	ENSCHIG00000022964,ENSCHIG00000009590,ENSCHIG00000017743,ENSCHIG00000022069
GO:0015711	organic anion transport	biological_process	0.019097	0.78656	5	250	108	19425	ENSCHIG00000021030,ENSCHIG00000010431,ENSCHIG00000009995,ENSCHIG00000018209,ENSCHIG00000023325
GO:0003868	4-hydroxyphenylpyruvate dioxygenase activity	molecular_function	0.019826	0.81296	1	250	2	19425	ENSCHIG00000007158
GO:0031406	carboxylic acid binding	molecular_function	0.01993	0.81362	3	250	42	19425	ENSCHIG00000019452,ENSCHIG00000007645,ENSCHIG00000010407
GO:0051241	negative regulation of multicellular organismal process	biological_process	0.020192	0.82066	2	250	19	19425	ENSCHIG00000022069,ENSCHIG00000011198
GO:0043648	dicarboxylic acid metabolic process	biological_process	0.020601	0.83364	2	250	15	19425	ENSCHIG00000018871,ENSCHIG00000018212
GO:0032101	regulation of response to external stimulus	biological_process	0.020717	0.83463	3	250	50	19425	ENSCHIG00000022964,ENSCHIG00000011198,ENSCHIG00000010653
GO:0060330	regulation of response to interferon-gamma	biological_process	0.020957	0.83703	1	250	2	19425	ENSCHIG00000022069
GO:0060334	regulation of interferon-gamma-mediated signaling pathway	biological_process	0.020957	0.83703	1	250	2	19425	ENSCHIG00000022069
GO:0014070	response to organic cyclic compound	biological_process	0.021589	0.85854	4	250	78	19425	ENSCHIG00000009664,ENSCHIG00000011607,ENSCHIG00000017334,ENSCHIG00000022964
GO:0031640	killing of cells of other organism	biological_process	0.022152	0.86601	1	250	2	19425	ENSCHIG00000022069
GO:0044364	disruption of cells of other organism	biological_process	0.022152	0.86601	1	250	2	19425	ENSCHIG00000022069
GO:0051709	regulation of killing of cells of other organism	biological_process	0.022152	0.86601	1	250	2	19425	ENSCHIG00000022069
GO:0051712	positive regulation of killing of cells of other organism	biological_process	0.022152	0.86601	1	250	2	19425	ENSCHIG00000022069
GO:0006820	anion transport	biological_process	0.022601	0.87508	7	250	195	19425	ENSCHIG00000021030,ENSCHIG00000020881,ENSCHIG00000023325,ENSCHIG00000018209,ENSCHIG00000009610,ENSCHIG00000009995,ENSCHIG00000010431
GO:0048642	negative regulation of skeletal muscle tissue development	biological_process	0.022629	0.87508	1	250	2	19425	ENSCHIG00000022964
GO:0045668	negative regulation of osteoblast differentiation	biological_process	0.022669	0.87508	1	250	2	19425	ENSCHIG00000011607
GO:0060056	mammary gland involution	biological_process	0.023573	0.90113	1	250	2	19425	ENSCHIG00000011607
GO:0022892	substrate-specific transporter activity	molecular_function	0.024001	0.90113	18	250	791	19425	ENSCHIG00000018209,ENSCHIG00000021497,ENSCHIG00000023338,ENSCHIG00000008516,ENSCHIG00000015956,ENSCHIG00000000587,ENSCHIG00000009610,ENSCHIG00000016651,ENSCHIG00000023325,ENSCHIG00000018753,ENSCHIG00000020881,XLOC_134595,XLOC_124264,ENSCHIG00000019030,ENSCHIG00000016930,ENSCHIG00000000023,ENSCHIG00000024980,ENSCHIG00000018565
GO:0016597	amino acid binding	molecular_function	0.024074	0.90113	2	250	16	19425	ENSCHIG00000010407,ENSCHIG00000007645
GO:0004838	L-tyrosine:2-oxoglutarate aminotransferase activity	molecular_function	0.024125	0.90113	1	250	2	19425	ENSCHIG00000018390
GO:0070547	L-tyrosine aminotransferase activity	molecular_function	0.024125	0.90113	1	250	2	19425	ENSCHIG00000018390
GO:0031994	insulin-like growth factor I binding	molecular_function	0.024147	0.90113	1	250	2	19425	ENSCHIG00000011607
GO:0046007	negative regulation of activated T cell proliferation	biological_process	0.024158	0.90113	1	250	2	19425	ENSCHIG00000022069
GO:0072527	pyrimidine-containing compound metabolic process	biological_process	0.024179	0.90113	3	250	49	19425	XLOC_154928,ENSCHIG00000017869,ENSCHIG00000025029
GO:0030030	cell projection organization	biological_process	0.024223	0.90113	5	250	112	19425	ENSCHIG00000020385,ENSCHIG00000018077,ENSCHIG00000020881,ENSCHIG00000022964,ENSCHIG00000012473
GO:0019439	aromatic compound catabolic process	biological_process	0.024357	0.90207	8	250	235	19425	ENSCHIG00000025203,XLOC_124264,ENSCHIG00000017869,ENSCHIG00000018871,ENSCHIG00000018212,ENSCHIG00000018129,ENSCHIG00000018390,ENSCHIG00000001171
GO:0048640	negative regulation of developmental growth	biological_process	0.024618	0.90207	1	250	3	19425	ENSCHIG00000022964
GO:0035743	CD4-positive, alpha-beta T cell cytokine production	biological_process	0.024693	0.90207	1	250	2	19425	ENSCHIG00000022069
GO:0001912	positive regulation of leukocyte mediated cytotoxicity	biological_process	0.024857	0.90207	1	250	2	19425	ENSCHIG00000022069
GO:0002066	columnar/cuboidal epithelial cell development	biological_process	0.024933	0.90207	1	250	2	19425	ENSCHIG00000017334
GO:0002068	glandular epithelial cell development	biological_process	0.024933	0.90207	1	250	2	19425	ENSCHIG00000017334
GO:0003323	type B pancreatic cell development	biological_process	0.024933	0.90207	1	250	2	19425	ENSCHIG00000017334
GO:0042730	fibrinolysis	biological_process	0.025558	0.9211	1	250	2	19425	ENSCHIG00000011198
GO:0019215	intermediate filament binding	molecular_function	0.025775	0.92247	1	250	2	19425	ENSCHIG00000026388
GO:0043167	ion binding	molecular_function	0.025796	0.92247	77	250	4434	19425	ENSCHIG00000022427,ENSCHIG00000022227,ENSCHIG00000012699,ENSCHIG00000018739,ENSCHIG00000022398,ENSCHIG00000023692,ENSCHIG00000012809,ENSCHIG00000017743,ENSCHIG00000010431,ENSCHIG00000019344,ENSCHIG00000016310,ENSCHIG00000000508,ENSCHIG00000015777,ENSCHIG00000025029,ENSCHIG00000018952,ENSCHIG00000020387,ENSCHIG00000025577,ENSCHIG00000021030,ENSCHIG00000013969,ENSCHIG00000019614,ENSCHIG00000009664,…
GO:0030334	regulation of cell migration	biological_process	0.025967	0.92498	3	250	50	19425	ENSCHIG00000011607,ENSCHIG00000014072,ENSCHIG00000022964
GO:0002444	myeloid leukocyte mediated immunity	biological_process	0.026128	0.92715	1	250	2	19425	ENSCHIG00000022069
GO:0004797	thymidine kinase activity	molecular_function	0.026497	0.93085	1	250	2	19425	ENSCHIG00000016895
GO:0019136	deoxynucleoside kinase activity	molecular_function	0.026497	0.93085	1	250	2	19425	ENSCHIG00000016895
GO:0070324	thyroid hormone binding	molecular_function	0.026569	0.93085	1	250	2	19425	ENSCHIG00000009995
GO:0043567	regulation of insulin-like growth factor receptor signaling pathway	biological_process	0.026838	0.93085	1	250	2	19425	ENSCHIG00000011607
GO:0043568	positive regulation of insulin-like growth factor receptor signaling pathway	biological_process	0.026838	0.93085	1	250	2	19425	ENSCHIG00000011607
GO:0044342	type B pancreatic cell proliferation	biological_process	0.026838	0.93085	1	250	2	19425	ENSCHIG00000011607
GO:0002701	negative regulation of production of molecular mediator of immune response	biological_process	0.027424	0.94256	1	250	2	19425	ENSCHIG00000022069
GO:0002719	negative regulation of cytokine production involved in immune response	biological_process	0.027424	0.94256	1	250	2	19425	ENSCHIG00000022069
GO:0005509	calcium ion binding	molecular_function	0.027494	0.94256	14	250	536	19425	ENSCHIG00000019614,ENSCHIG00000018764,ENSCHIG00000000103,ENSCHIG00000016310,ENSCHIG00000022398,ENSCHIG00000019493,ENSCHIG00000018662,ENSCHIG00000024270,ENSCHIG00000022014,ENSCHIG00000021066,ENSCHIG00000013903,ENSCHIG00000011339,ENSCHIG00000010431,ENSCHIG00000017743
GO:0004850	uridine phosphorylase activity	molecular_function	0.027611	0.94256	1	250	2	19425	ENSCHIG00000017869
GO:0022804	active transmembrane transporter activity	molecular_function	0.027686	0.94256	8	250	240	19425	XLOC_124264,ENSCHIG00000009610,ENSCHIG00000022427,ENSCHIG00000021030,ENSCHIG00000026906,ENSCHIG00000012837,ENSCHIG00000023325,ENSCHIG00000014981
GO:0008146	sulfotransferase activity	molecular_function	0.028232	0.95649	3	250	51	19425	ENSCHIG00000008922,ENSCHIG00000024955,ENSCHIG00000026131
GO:0051128	regulation of cellular component organization	biological_process	0.028439	0.95649	7	250	222	19425	ENSCHIG00000011607,ENSCHIG00000014072,ENSCHIG00000020881,ENSCHIG00000015777,ENSCHIG00000016310,ENSCHIG00000022964,ENSCHIG00000020385
GO:0004833	tryptophan 2,3-dioxygenase activity	molecular_function	0.028445	0.95649	1	250	2	19425	ENSCHIG00000001171
GO:0048858	cell projection morphogenesis	biological_process	0.02851	0.95649	4	250	78	19425	ENSCHIG00000012473,ENSCHIG00000020385,ENSCHIG00000018077,ENSCHIG00000020881
GO:0043623	cellular protein complex assembly	biological_process	0.02866	0.95802	6	250	178	19425	ENSCHIG00000014747,ENSCHIG00000015777,ENSCHIG00000018253,ENSCHIG00000016310,ENSCHIG00000014958,ENSCHIG00000000023
GO:0045576	mast cell activation	biological_process	0.02906	0.95968	1	250	2	19425	ENSCHIG00000015852
GO:0004332	fructose-bisphosphate aldolase activity	molecular_function	0.029329	0.95968	1	250	3	19425	ENSCHIG00000003090
GO:2000145	regulation of cell motility	biological_process	0.02959	0.95968	3	250	52	19425	ENSCHIG00000022964,ENSCHIG00000011607,ENSCHIG00000014072
GO:0006548	histidine catabolic process	biological_process	0.02971	0.95968	1	250	2	19425	ENSCHIG00000018871
GO:0019556	histidine catabolic process to glutamate and formamide	biological_process	0.02971	0.95968	1	250	2	19425	ENSCHIG00000018871
GO:0043606	formamide metabolic process	biological_process	0.02971	0.95968	1	250	2	19425	ENSCHIG00000018871
GO:0052805	imidazole-containing compound catabolic process	biological_process	0.02971	0.95968	1	250	2	19425	ENSCHIG00000018871
GO:0001867	complement activation, lectin pathway	biological_process	0.029828	0.95968	1	250	3	19425	ENSCHIG00000017743
GO:0045596	negative regulation of cell differentiation	biological_process	0.029842	0.95968	2	250	23	19425	ENSCHIG00000011607,ENSCHIG00000022964
GO:1901654	response to ketone	biological_process	0.02995	0.95968	1	250	3	19425	ENSCHIG00000022964
GO:0000050	urea cycle	biological_process	0.029979	0.95968	1	250	2	19425	ENSCHIG00000022069
GO:0004053	arginase activity	molecular_function	0.029979	0.95968	1	250	2	19425	ENSCHIG00000022069
GO:0043902	positive regulation of multi-organism process	biological_process	0.030061	0.95968	1	250	3	19425	ENSCHIG00000022069
GO:0045321	leukocyte activation	biological_process	0.030682	0.96065	3	250	55	19425	ENSCHIG00000022069,ENSCHIG00000015852,ENSCHIG00000009590
GO:0032990	cell part morphogenesis	biological_process	0.030682	0.96065	4	250	80	19425	ENSCHIG00000012473,ENSCHIG00000020385,ENSCHIG00000020881,ENSCHIG00000018077
GO:0001960	negative regulation of cytokine-mediated signaling pathway	biological_process	0.03076	0.96065	1	250	3	19425	ENSCHIG00000022069
GO:0060761	negative regulation of response to cytokine stimulus	biological_process	0.03076	0.96065	1	250	3	19425	ENSCHIG00000022069
GO:0045843	negative regulation of striated muscle tissue development	biological_process	0.030922	0.96065	1	250	3	19425	ENSCHIG00000022964
GO:0048635	negative regulation of muscle organ development	biological_process	0.030922	0.96065	1	250	3	19425	ENSCHIG00000022964
GO:0004657	proline dehydrogenase activity	molecular_function	0.031123	0.96065	1	250	2	19425	ENSCHIG00000018123
GO:0044782	cilium organization	biological_process	0.031176	0.96065	2	250	20	19425	ENSCHIG00000020385,ENSCHIG00000020881
GO:0047150	betaine-homocysteine S-methyltransferase activity	molecular_function	0.031264	0.96065	1	250	2	19425	ENSCHIG00000009078
GO:0051146	striated muscle cell differentiation	biological_process	0.031268	0.96065	2	250	22	19425	ENSCHIG00000022964,ENSCHIG00000011607
GO:0014909	smooth muscle cell migration	biological_process	0.031494	0.96065	1	250	2	19425	ENSCHIG00000011607
GO:0004067	asparaginase activity	molecular_function	0.032447	0.96065	1	250	2	19425	ENSCHIG00000025636
GO:0071621	granulocyte chemotaxis	biological_process	0.032533	0.96065	1	250	4	19425	ENSCHIG00000022964
GO:0051591	response to cAMP	biological_process	0.032548	0.96065	1	250	3	19425	ENSCHIG00000011607
GO:0071320	cellular response to cAMP	biological_process	0.032548	0.96065	1	250	3	19425	ENSCHIG00000011607
GO:0014037	Schwann cell differentiation	biological_process	0.0329	0.96065	1	250	2	19425	ENSCHIG00000015852
GO:0014044	Schwann cell development	biological_process	0.0329	0.96065	1	250	2	19425	ENSCHIG00000015852
GO:0022011	myelination in peripheral nervous system	biological_process	0.0329	0.96065	1	250	2	19425	ENSCHIG00000015852
GO:0032292	peripheral nervous system axon ensheathment	biological_process	0.0329	0.96065	1	250	2	19425	ENSCHIG00000015852
GO:0004510	tryptophan 5-monooxygenase activity	molecular_function	0.03298	0.96065	1	250	2	19425	ENSCHIG00000022168
GO:0042427	serotonin biosynthetic process	biological_process	0.03298	0.96065	1	250	2	19425	ENSCHIG00000022168
GO:0042428	serotonin metabolic process	biological_process	0.03298	0.96065	1	250	2	19425	ENSCHIG00000022168
GO:0042435	indole-containing compound biosynthetic process	biological_process	0.03298	0.96065	1	250	2	19425	ENSCHIG00000022168
GO:1901160	primary amino compound metabolic process	biological_process	0.03298	0.96065	1	250	2	19425	ENSCHIG00000022168
GO:1901162	primary amino compound biosynthetic process	biological_process	0.03298	0.96065	1	250	2	19425	ENSCHIG00000022168
GO:0005887	integral to plasma membrane	cellular_component	0.033138	0.96065	9	250	300	19425	ENSCHIG00000012746,ENSCHIG00000024980,ENSCHIG00000027094,ENSCHIG00000014791,ENSCHIG00000017098,ENSCHIG00000018209,ENSCHIG00000023325,ENSCHIG00000025065,ENSCHIG00000016655
GO:0005520	insulin-like growth factor binding	molecular_function	0.033149	0.96065	2	250	22	19425	ENSCHIG00000014811,ENSCHIG00000011607
GO:0051270	regulation of cellular component movement	biological_process	0.033206	0.96065	3	250	54	19425	ENSCHIG00000022964,ENSCHIG00000014072,ENSCHIG00000011607
GO:0040012	regulation of locomotion	biological_process	0.033239	0.96065	3	250	56	19425	ENSCHIG00000022964,ENSCHIG00000011607,ENSCHIG00000014072
GO:0031343	positive regulation of cell killing	biological_process	0.033295	0.96065	1	250	3	19425	ENSCHIG00000022069
GO:0009725	response to hormone stimulus	biological_process	0.033379	0.96065	4	250	92	19425	ENSCHIG00000011607,ENSCHIG00000017334,ENSCHIG00000009664,ENSCHIG00000022964
GO:0004088	carbamoyl-phosphate synthase (glutamine-hydrolyzing) activity	molecular_function	0.033424	0.96065	1	250	2	19425	ENSCHIG00000025029
GO:0015232	heme transporter activity	molecular_function	0.034033	0.967	1	250	3	19425	ENSCHIG00000005461
GO:0002067	glandular epithelial cell differentiation	biological_process	0.034113	0.967	1	250	3	19425	ENSCHIG00000017334
GO:0003309	type B pancreatic cell differentiation	biological_process	0.034113	0.967	1	250	3	19425	ENSCHIG00000017334
GO:0035883	enteroendocrine cell differentiation	biological_process	0.034113	0.967	1	250	3	19425	ENSCHIG00000017334
GO:0044707	single-multicellular organism process	biological_process	0.034464	0.967	25	250	1565	19425	ENSCHIG00000007911,ENSCHIG00000011607,ENSCHIG00000017334,ENSCHIG00000016655,ENSCHIG00000014958,ENSCHIG00000024913,ENSCHIG00000013903,ENSCHIG00000020633,ENSCHIG00000014747,ENSCHIG00000011198,ENSCHIG00000010653,ENSCHIG00000019493,ENSCHIG00000022069,ENSCHIG00000026109,ENSCHIG00000021100,ENSCHIG00000018077,ENSCHIG00000008742,ENSCHIG00000015852,ENSCHIG00000020385,ENSCHIG00000024270,ENSCHIG00000008236,…
GO:0015020	glucuronosyltransferase activity	molecular_function	0.034556	0.967	2	250	19	19425	ENSCHIG00000015428,ENSCHIG00000009526
GO:0031960	response to corticosteroid stimulus	biological_process	0.034693	0.967	1	250	3	19425	ENSCHIG00000022964
GO:0051384	response to glucocorticoid stimulus	biological_process	0.034693	0.967	1	250	3	19425	ENSCHIG00000022964
GO:0071384	cellular response to corticosteroid stimulus	biological_process	0.034693	0.967	1	250	3	19425	ENSCHIG00000022964
GO:0071385	cellular response to glucocorticoid stimulus	biological_process	0.034693	0.967	1	250	3	19425	ENSCHIG00000022964
GO:0042626	ATPase activity, coupled to transmembrane movement of substances	molecular_function	0.035068	0.96704	5	250	124	19425	ENSCHIG00000026906,ENSCHIG00000012837,ENSCHIG00000014981,ENSCHIG00000021030,ENSCHIG00000022427
GO:0043492	ATPase activity, coupled to movement of substances	molecular_function	0.035068	0.96704	5	250	124	19425	ENSCHIG00000014981,ENSCHIG00000021030,ENSCHIG00000022427,ENSCHIG00000026906,ENSCHIG00000012837
GO:0043434	response to peptide hormone stimulus	biological_process	0.035264	0.96704	2	250	24	19425	ENSCHIG00000022964,ENSCHIG00000011607
GO:1901652	response to peptide	biological_process	0.035264	0.96704	2	250	24	19425	ENSCHIG00000022964,ENSCHIG00000011607
GO:0030335	positive regulation of cell migration	biological_process	0.035428	0.96704	2	250	25	19425	ENSCHIG00000014072,ENSCHIG00000022964
GO:0051272	positive regulation of cellular component movement	biological_process	0.035428	0.96704	2	250	25	19425	ENSCHIG00000022964,ENSCHIG00000014072
GO:2000147	positive regulation of cell motility	biological_process	0.035428	0.96704	2	250	25	19425	ENSCHIG00000014072,ENSCHIG00000022964
GO:0002705	positive regulation of leukocyte mediated immunity	biological_process	0.035806	0.97171	1	250	3	19425	ENSCHIG00000022069
GO:1901701	cellular response to oxygen-containing compound	biological_process	0.03581	0.97171	3	250	58	19425	ENSCHIG00000011607,ENSCHIG00000019452,ENSCHIG00000022964
GO:0071383	cellular response to steroid hormone stimulus	biological_process	0.036039	0.97389	3	250	51	19425	ENSCHIG00000017334,ENSCHIG00000009664,ENSCHIG00000022964
GO:0044767	single-organism developmental process	biological_process	0.036118	0.97389	10	250	377	19425	ENSCHIG00000011607,ENSCHIG00000012473,ENSCHIG00000017334,ENSCHIG00000020385,ENSCHIG00000008742,ENSCHIG00000015852,ENSCHIG00000018077,ENSCHIG00000020881,ENSCHIG00000026109,ENSCHIG00000022964
GO:0032501	multicellular organismal process	biological_process	0.036207	0.97389	26	250	1638	19425	ENSCHIG00000021100,ENSCHIG00000020385,ENSCHIG00000024270,ENSCHIG00000018077,ENSCHIG00000015852,ENSCHIG00000008742,ENSCHIG00000025491,ENSCHIG00000016930,ENSCHIG00000008236,ENSCHIG00000018253,ENSCHIG00000000103,ENSCHIG00000022964,ENSCHIG00000017334,ENSCHIG00000011607,ENSCHIG00000016655,ENSCHIG00000014958,ENSCHIG00000007911,ENSCHIG00000020633,ENSCHIG00000014747,ENSCHIG00000011198,ENSCHIG00000010653,…
GO:0022891	substrate-specific transmembrane transporter activity	molecular_function	0.037018	0.99282	16	250	709	19425	ENSCHIG00000023325,ENSCHIG00000020881,XLOC_134595,ENSCHIG00000018753,ENSCHIG00000016930,ENSCHIG00000000023,XLOC_124264,ENSCHIG00000019030,ENSCHIG00000024980,ENSCHIG00000018565,ENSCHIG00000018209,ENSCHIG00000021497,ENSCHIG00000015956,ENSCHIG00000000587,ENSCHIG00000008516,ENSCHIG00000009610
GO:0004478	methionine adenosyltransferase activity	molecular_function	0.037167	0.99392	1	250	3	19425	ENSCHIG00000009411
GO:0060537	muscle tissue development	biological_process	0.037704	1	2	250	24	19425	ENSCHIG00000011607,ENSCHIG00000022964
GO:0050863	regulation of T cell activation	biological_process	0.038044	1	2	250	26	19425	ENSCHIG00000022069,ENSCHIG00000009590
GO:0031226	intrinsic to plasma membrane	cellular_component	0.038181	1	9	250	308	19425	ENSCHIG00000024980,ENSCHIG00000012746,ENSCHIG00000014791,ENSCHIG00000027094,ENSCHIG00000017098,ENSCHIG00000016655,ENSCHIG00000025065,ENSCHIG00000023325,ENSCHIG00000018209
GO:0043903	regulation of symbiosis, encompassing mutualism through parasitism	biological_process	0.038381	1	1	250	4	19425	ENSCHIG00000022069
GO:0097306	cellular response to alcohol	biological_process	0.038925	1	1	250	4	19425	ENSCHIG00000022964
GO:0040017	positive regulation of locomotion	biological_process	0.039133	1	2	250	27	19425	ENSCHIG00000014072,ENSCHIG00000022964
GO:0007565	female pregnancy	biological_process	0.03919	1	1	250	3	19425	ENSCHIG00000011607
GO:0016810	hydrolase activity, acting on carbon-nitrogen (but not peptide) bonds	molecular_function	0.039278	1	4	250	85	19425	ENSCHIG00000022069,ENSCHIG00000000457,ENSCHIG00000025287,ENSCHIG00000025636
GO:0001910	regulation of leukocyte mediated cytotoxicity	biological_process	0.039407	1	1	250	3	19425	ENSCHIG00000022069
GO:0042692	muscle cell differentiation	biological_process	0.039572	1	2	250	25	19425	ENSCHIG00000011607,ENSCHIG00000022964
GO:0048286	lung alveolus development	biological_process	0.039938	1	1	250	3	19425	ENSCHIG00000011607
GO:0015459	potassium channel regulator activity	molecular_function	0.040286	1	1	250	3	19425	XLOC_124264
GO:0019870	potassium channel inhibitor activity	molecular_function	0.040286	1	1	250	3	19425	XLOC_124264
GO:0042302	structural constituent of cuticle	molecular_function	0.040286	1	1	250	3	19425	XLOC_124264
GO:0048545	response to steroid hormone stimulus	biological_process	0.040656	1	3	250	54	19425	ENSCHIG00000009664,ENSCHIG00000017334,ENSCHIG00000022964
GO:0002369	T cell cytokine production	biological_process	0.040871	1	1	250	3	19425	ENSCHIG00000022069
GO:0002724	regulation of T cell cytokine production	biological_process	0.040871	1	1	250	3	19425	ENSCHIG00000022069
GO:0031018	endocrine pancreas development	biological_process	0.041298	1	1	250	4	19425	ENSCHIG00000017334
GO:0015399	primary active transmembrane transporter activity	molecular_function	0.042238	1	5	250	132	19425	ENSCHIG00000012837,ENSCHIG00000026906,ENSCHIG00000021030,ENSCHIG00000022427,ENSCHIG00000014981
GO:0015405	P-P-bond-hydrolysis-driven transmembrane transporter activity	molecular_function	0.042238	1	5	250	132	19425	ENSCHIG00000012837,ENSCHIG00000026906,ENSCHIG00000021030,ENSCHIG00000022427,ENSCHIG00000014981
GO:0044710	single-organism metabolic process	biological_process	0.042482	1	33	250	1798	19425	ENSCHIG00000017850,ENSCHIG00000018123,ENSCHIG00000019344,ENSCHIG00000010431,ENSCHIG00000018129,ENSCHIG00000012809,ENSCHIG00000022069,ENSCHIG00000025783,ENSCHIG00000015315,ENSCHIG00000011337,ENSCHIG00000025029,ENSCHIG00000025577,ENSCHIG00000009411,ENSCHIG00000018565,ENSCHIG00000001171,ENSCHIG00000025853,ENSCHIG00000007645,ENSCHIG00000016895,ENSCHIG00000018212,ENSCHIG00000018871,ENSCHIG00000012163,…
GO:0043403	skeletal muscle tissue regeneration	biological_process	0.042517	1	1	250	4	19425	ENSCHIG00000022964
GO:0006955	immune response	biological_process	0.042884	1	8	250	340	19425	ENSCHIG00000017743,ENSCHIG00000021945,ENSCHIG00000000508,ENSCHIG00000010149,ENSCHIG00000014791,ENSCHIG00000022069,ENSCHIG00000014507,ENSCHIG00000018350
GO:0006547	histidine metabolic process	biological_process	0.04292	1	1	250	3	19425	ENSCHIG00000018871
GO:0052803	imidazole-containing compound metabolic process	biological_process	0.04292	1	1	250	3	19425	ENSCHIG00000018871
GO:0048009	insulin-like growth factor receptor signaling pathway	biological_process	0.042994	1	1	250	3	19425	ENSCHIG00000011607
GO:0019627	urea metabolic process	biological_process	0.043185	1	1	250	3	19425	ENSCHIG00000022069
GO:0001534	radial spoke	cellular_component	0.043802	1	1	250	3	19425	ENSCHIG00000012473
GO:0006879	cellular iron ion homeostasis	biological_process	0.044092	1	2	250	33	19425	ENSCHIG00000021497,ENSCHIG00000005461
GO:0071705	nitrogen compound transport	biological_process	0.044196	1	5	250	136	19425	ENSCHIG00000005461,ENSCHIG00000017334,ENSCHIG00000019030,ENSCHIG00000009995,ENSCHIG00000023325
GO:0015129	lactate transmembrane transporter activity	molecular_function	0.04424	1	1	250	4	19425	ENSCHIG00000018209
GO:0015727	lactate transport	biological_process	0.04424	1	1	250	4	19425	ENSCHIG00000018209
GO:0035873	lactate transmembrane transport	biological_process	0.04424	1	1	250	4	19425	ENSCHIG00000018209
GO:0006352	DNA-dependent transcription, initiation	biological_process	0.044278	1	3	250	69	19425	ENSCHIG00000008363,ENSCHIG00000010386,ENSCHIG00000008505
GO:0006869	lipid transport	biological_process	0.044882	1	5	250	138	19425	ENSCHIG00000024540,ENSCHIG00000014534,ENSCHIG00000012837,ENSCHIG00000016651,ENSCHIG00000010431
GO:0020037	heme binding	molecular_function	0.044952	1	5	250	149	19425	ENSCHIG00000025203,ENSCHIG00000009100,ENSCHIG00000025853,ENSCHIG00000023338,ENSCHIG00000001171
GO:0004111	creatine kinase activity	molecular_function	0.044973	1	1	250	4	19425	ENSCHIG00000017850
GO:0006599	phosphagen metabolic process	biological_process	0.044973	1	1	250	4	19425	ENSCHIG00000017850
GO:0006603	phosphocreatine metabolic process	biological_process	0.044973	1	1	250	4	19425	ENSCHIG00000017850
GO:0042396	phosphagen biosynthetic process	biological_process	0.044973	1	1	250	4	19425	ENSCHIG00000017850
GO:0046314	phosphocreatine biosynthetic process	biological_process	0.044973	1	1	250	4	19425	ENSCHIG00000017850
GO:0060333	interferon-gamma-mediated signaling pathway	biological_process	0.0452	1	1	250	4	19425	ENSCHIG00000022069
GO:0071346	cellular response to interferon-gamma	biological_process	0.0452	1	1	250	4	19425	ENSCHIG00000022069
GO:0048856	anatomical structure development	biological_process	0.045608	1	11	250	447	19425	ENSCHIG00000020881,ENSCHIG00000018077,ENSCHIG00000015852,ENSCHIG00000024913,ENSCHIG00000008742,ENSCHIG00000020385,ENSCHIG00000011607,ENSCHIG00000012473,ENSCHIG00000017334,ENSCHIG00000022964,ENSCHIG00000026109
GO:0016743	carboxyl- or carbamoyltransferase activity	molecular_function	0.045704	1	1	250	3	19425	ENSCHIG00000007645
GO:0045662	negative regulation of myoblast differentiation	biological_process	0.04583	1	1	250	5	19425	ENSCHIG00000022964
GO:0051148	negative regulation of muscle cell differentiation	biological_process	0.04583	1	1	250	5	19425	ENSCHIG00000022964
GO:0015091	ferric iron transmembrane transporter activity	molecular_function	0.04595	1	1	250	3	19425	ENSCHIG00000021497
GO:0072510	trivalent inorganic cation transmembrane transporter activity	molecular_function	0.04595	1	1	250	3	19425	ENSCHIG00000021497
GO:0072512	trivalent inorganic cation transport	biological_process	0.04595	1	1	250	3	19425	ENSCHIG00000021497
GO:0019805	quinolinate biosynthetic process	biological_process	0.046377	1	1	250	3	19425	ENSCHIG00000018212
GO:0043420	anthranilate metabolic process	biological_process	0.046377	1	1	250	3	19425	ENSCHIG00000018212
GO:0046874	quinolinate metabolic process	biological_process	0.046377	1	1	250	3	19425	ENSCHIG00000018212
GO:0002690	positive regulation of leukocyte chemotaxis	biological_process	0.046486	1	1	250	6	19425	ENSCHIG00000022964
GO:0060416	response to growth hormone stimulus	biological_process	0.046907	1	1	250	3	19425	ENSCHIG00000011607
GO:0001666	response to hypoxia	biological_process	0.04702	1	1	250	5	19425	ENSCHIG00000019452
GO:0036293	response to decreased oxygen levels	biological_process	0.04702	1	1	250	5	19425	ENSCHIG00000019452
GO:0036294	cellular response to decreased oxygen levels	biological_process	0.04702	1	1	250	5	19425	ENSCHIG00000019452
GO:0071456	cellular response to hypoxia	biological_process	0.04702	1	1	250	5	19425	ENSCHIG00000019452
GO:0001889	liver development	biological_process	0.047133	1	1	250	3	19425	ENSCHIG00000017334
GO:0061008	hepaticobiliary system development	biological_process	0.047133	1	1	250	3	19425	ENSCHIG00000017334
GO:0006562	proline catabolic process	biological_process	0.047193	1	1	250	3	19425	ENSCHIG00000018123
GO:1901681	sulfur compound binding	molecular_function	0.047597	1	2	250	25	19425	ENSCHIG00000010653,ENSCHIG00000022964
GO:0022607	cellular component assembly	biological_process	0.047695	1	11	250	489	19425	ENSCHIG00000000023,ENSCHIG00000014072,ENSCHIG00000022964,ENSCHIG00000000946,ENSCHIG00000016310,ENSCHIG00000018253,ENSCHIG00000014958,ENSCHIG00000015777,ENSCHIG00000020881,ENSCHIG00000014747,ENSCHIG00000020385
GO:0031341	regulation of cell killing	biological_process	0.04772	1	1	250	4	19425	ENSCHIG00000022069
GO:0016820	hydrolase activity, acting on acid anhydrides, catalyzing transmembrane movement of substances	molecular_function	0.047897	1	5	250	136	19425	ENSCHIG00000021030,ENSCHIG00000022427,ENSCHIG00000014981,ENSCHIG00000012837,ENSCHIG00000026906
GO:0046006	regulation of activated T cell proliferation	biological_process	0.048207	1	1	250	5	19425	ENSCHIG00000022069
GO:0050798	activated T cell proliferation	biological_process	0.048207	1	1	250	5	19425	ENSCHIG00000022069
GO:0016702	oxidoreductase activity, acting on single donors with incorporation of molecular oxygen, incorporation of two atoms of oxygen	molecular_function	0.048406	1	2	250	26	19425	ENSCHIG00000001171,ENSCHIG00000007158
GO:0005112	Notch binding	molecular_function	0.048631	1	1	250	3	19425	ENSCHIG00000024913
GO:0046872	metal ion binding	molecular_function	0.0489	1	47	250	2624	19425	ENSCHIG00000009078,ENSCHIG00000022736,ENSCHIG00000008742,ENSCHIG00000022168,ENSCHIG00000020059,XLOC_154928,ENSCHIG00000009100,ENSCHIG00000007158,ENSCHIG00000018662,ENSCHIG00000024109,ENSCHIG00000000103,ENSCHIG00000011339,ENSCHIG00000017334,ENSCHIG00000021497,ENSCHIG00000022382,ENSCHIG00000001171,ENSCHIG00000023338,ENSCHIG00000022014,ENSCHIG00000005461,ENSCHIG00000013903,ENSCHIG00000025853,ENSCHIG…
GO:0015198	oligopeptide transporter activity	molecular_function	0.048932	1	1	250	3	19425	ENSCHIG00000019030
GO:0035672	oligopeptide transmembrane transport	biological_process	0.048932	1	1	250	3	19425	ENSCHIG00000019030
GO:0035673	oligopeptide transmembrane transporter activity	molecular_function	0.048932	1	1	250	3	19425	ENSCHIG00000019030
GO:0006558	L-phenylalanine metabolic process	biological_process	0.049037	1	1	250	3	19425	ENSCHIG00000018129
GO:0006559	L-phenylalanine catabolic process	biological_process	0.049037	1	1	250	3	19425	ENSCHIG00000018129
GO:1902221	erythrose 4-phosphate/phosphoenolpyruvate family amino acid metabolic process	biological_process	0.049037	1	1	250	3	19425	ENSCHIG00000018129
GO:1902222	erythrose 4-phosphate/phosphoenolpyruvate family amino acid catabolic process	biological_process	0.049037	1	1	250	3	19425	ENSCHIG00000018129
GO:0030195	negative regulation of blood coagulation	biological_process	0.049109	1	1	250	4	19425	ENSCHIG00000011198
GO:1900047	negative regulation of hemostasis	biological_process	0.049109	1	1	250	4	19425	ENSCHIG00000011198
GO:1901565	organonitrogen compound catabolic process	biological_process	0.049294	1	7	250	223	19425	ENSCHIG00000025203,ENSCHIG00000018129,ENSCHIG00000018390,ENSCHIG00000001171,ENSCHIG00000018212,ENSCHIG00000018871,ENSCHIG00000018123
GO:0048662	negative regulation of smooth muscle cell proliferation	biological_process	0.049956	1	1	250	4	19425	ENSCHIG00000011607
GO:0005504	fatty acid binding	molecular_function	0.050109	1	1	250	6	19425	ENSCHIG00000019452
GO:0002709	regulation of T cell mediated immunity	biological_process	0.050348	1	1	250	4	19425	ENSCHIG00000022069
GO:0005221	intracellular cyclic nucleotide activated cation channel activity	molecular_function	0.050727	1	1	250	3	19425	ENSCHIG00000016930
GO:0043855	cyclic nucleotide-gated ion channel activity	molecular_function	0.050727	1	1	250	3	19425	ENSCHIG00000016930
GO:0055072	iron ion homeostasis	biological_process	0.050954	1	2	250	35	19425	ENSCHIG00000005461,ENSCHIG00000021497
GO:0046716	muscle cell cellular homeostasis	biological_process	0.051224	1	1	250	4	19425	ENSCHIG00000022964
GO:0046906	tetrapyrrole binding	molecular_function	0.051768	1	5	250	154	19425	ENSCHIG00000025853,ENSCHIG00000023338,ENSCHIG00000001171,ENSCHIG00000025203,ENSCHIG00000009100
GO:0071417	cellular response to organonitrogen compound	biological_process	0.051914	1	2	250	31	19425	ENSCHIG00000022964,ENSCHIG00000011607
GO:0060294	cilium movement involved in cell motility	biological_process	0.052256	1	1	250	4	19425	ENSCHIG00000012473
GO:0006556	S-adenosylmethionine biosynthetic process	biological_process	0.052334	1	1	250	4	19425	ENSCHIG00000009411
GO:0043169	cation binding	molecular_function	0.05277	1	47	250	2636	19425	ENSCHIG00000009100,ENSCHIG00000018662,ENSCHIG00000007158,XLOC_154928,ENSCHIG00000000103,ENSCHIG00000024109,ENSCHIG00000009078,ENSCHIG00000022168,ENSCHIG00000008742,ENSCHIG00000020059,ENSCHIG00000022736,ENSCHIG00000025203,ENSCHIG00000009664,ENSCHIG00000018764,ENSCHIG00000007728,ENSCHIG00000019614,ENSCHIG00000000457,ENSCHIG00000021497,ENSCHIG00000022382,ENSCHIG00000017334,ENSCHIG00000011339,ENSCHIG…
GO:0034341	response to interferon-gamma	biological_process	0.052941	1	1	250	5	19425	ENSCHIG00000022069
GO:0008982	protein-N(PI)-phosphohistidine-sugar phosphotransferase activity	molecular_function	0.053352	1	1	250	4	19425	XLOC_124264
GO:0030336	negative regulation of cell migration	biological_process	0.053361	1	1	250	5	19425	ENSCHIG00000011607
GO:0046916	cellular transition metal ion homeostasis	biological_process	0.05368	1	2	250	36	19425	ENSCHIG00000021497,ENSCHIG00000005461
GO:0016701	oxidoreductase activity, acting on single donors with incorporation of molecular oxygen	molecular_function	0.053911	1	2	250	28	19425	ENSCHIG00000001171,ENSCHIG00000007158
GO:0002367	cytokine production involved in immune response	biological_process	0.054297	1	1	250	4	19425	ENSCHIG00000022069
GO:0002700	regulation of production of molecular mediator of immune response	biological_process	0.054297	1	1	250	4	19425	ENSCHIG00000022069
GO:0002718	regulation of cytokine production involved in immune response	biological_process	0.054297	1	1	250	4	19425	ENSCHIG00000022069
GO:0031069	hair follicle morphogenesis	biological_process	0.054439	1	1	250	4	19425	ENSCHIG00000011607
GO:0048730	epidermis morphogenesis	biological_process	0.054439	1	1	250	4	19425	ENSCHIG00000011607
GO:0010876	lipid localization	biological_process	0.054456	1	5	250	147	19425	ENSCHIG00000016651,ENSCHIG00000010431,ENSCHIG00000012837,ENSCHIG00000014534,ENSCHIG00000024540
GO:0016491	oxidoreductase activity	molecular_function	0.054668	1	16	250	779	19425	ENSCHIG00000019344,ENSCHIG00000018129,ENSCHIG00000001171,ENSCHIG00000018123,ENSCHIG00000018212,ENSCHIG00000012163,ENSCHIG00000025577,ENSCHIG00000008405,ENSCHIG00000015315,ENSCHIG00000022168,ENSCHIG00000025030,ENSCHIG00000011337,XLOC_154928,ENSCHIG00000009100,ENSCHIG00000000023,ENSCHIG00000007158
GO:0016832	aldehyde-lyase activity	molecular_function	0.054828	1	1	250	5	19425	ENSCHIG00000003090
GO:0019838	growth factor binding	molecular_function	0.055139	1	2	250	28	19425	ENSCHIG00000014811,ENSCHIG00000011607
GO:0051249	regulation of lymphocyte activation	biological_process	0.055318	1	2	250	31	19425	ENSCHIG00000022069,ENSCHIG00000009590
GO:0010810	regulation of cell-substrate adhesion	biological_process	0.055375	1	1	250	4	19425	ENSCHIG00000014072
GO:0046627	negative regulation of insulin receptor signaling pathway	biological_process	0.055668	1	1	250	4	19425	ENSCHIG00000022964
GO:1900077	negative regulation of cellular response to insulin stimulus	biological_process	0.055668	1	1	250	4	19425	ENSCHIG00000022964
GO:0051130	positive regulation of cellular component organization	biological_process	0.05582	1	3	250	71	19425	ENSCHIG00000022964,ENSCHIG00000016310,ENSCHIG00000015777
GO:0048878	chemical homeostasis	biological_process	0.056096	1	4	250	108	19425	ENSCHIG00000005461,ENSCHIG00000011607,ENSCHIG00000017334,ENSCHIG00000021497
GO:0070482	response to oxygen levels	biological_process	0.056203	1	1	250	6	19425	ENSCHIG00000019452
GO:0071453	cellular response to oxygen levels	biological_process	0.056203	1	1	250	6	19425	ENSCHIG00000019452
GO:0031294	lymphocyte costimulation	biological_process	0.056332	1	1	250	4	19425	ENSCHIG00000009590
GO:0031295	T cell costimulation	biological_process	0.056332	1	1	250	4	19425	ENSCHIG00000009590
GO:0042542	response to hydrogen peroxide	biological_process	0.056609	1	1	250	5	19425	ENSCHIG00000019452
GO:0070301	cellular response to hydrogen peroxide	biological_process	0.056609	1	1	250	5	19425	ENSCHIG00000019452
GO:2000257	regulation of protein activation cascade	biological_process	0.056639	1	1	250	5	19425	ENSCHIG00000010653
GO:0005355	glucose transmembrane transporter activity	molecular_function	0.057103	1	1	250	4	19425	ENSCHIG00000008516
GO:0071396	cellular response to lipid	biological_process	0.05711	1	3	250	62	19425	ENSCHIG00000022964,ENSCHIG00000017334,ENSCHIG00000009664
GO:0055114	oxidation-reduction process	biological_process	0.057405	1	17	250	855	19425	ENSCHIG00000018212,ENSCHIG00000012163,ENSCHIG00000019344,ENSCHIG00000018129,ENSCHIG00000001171,ENSCHIG00000018123,ENSCHIG00000025853,XLOC_154928,ENSCHIG00000007158,ENSCHIG00000009100,ENSCHIG00000000023,ENSCHIG00000025577,ENSCHIG00000008405,ENSCHIG00000015315,ENSCHIG00000011337,ENSCHIG00000025030,ENSCHIG00000022168
GO:0016840	carbon-nitrogen lyase activity	molecular_function	0.05797	1	1	250	4	19425	ENSCHIG00000018871
GO:0045277	respiratory chain complex IV	cellular_component	0.058292	1	1	250	8	19425	ENSCHIG00000000023
GO:0016782	transferase activity, transferring sulfur-containing groups	molecular_function	0.058533	1	3	250	69	19425	ENSCHIG00000026131,ENSCHIG00000024955,ENSCHIG00000008922
GO:0035461	vitamin transmembrane transport	biological_process	0.058533	1	1	250	4	19425	ENSCHIG00000025126
GO:0090482	vitamin transmembrane transporter activity	molecular_function	0.058533	1	1	250	4	19425	ENSCHIG00000025126
GO:0061061	muscle structure development	biological_process	0.058689	1	2	250	32	19425	ENSCHIG00000011607,ENSCHIG00000022964
GO:0006536	glutamate metabolic process	biological_process	0.058795	1	1	250	4	19425	ENSCHIG00000018871
GO:0070327	thyroid hormone transport	biological_process	0.059326	1	1	250	4	19425	ENSCHIG00000009995
GO:0043650	dicarboxylic acid biosynthetic process	biological_process	0.059361	1	1	250	4	19425	ENSCHIG00000018212
GO:0005542	folic acid binding	molecular_function	0.05943	1	1	250	5	19425	ENSCHIG00000010407
GO:1901618	organic hydroxy compound transmembrane transporter activity	molecular_function	0.060094	1	1	250	5	19425	ENSCHIG00000018209
GO:0015886	heme transport	biological_process	0.060157	1	1	250	5	19425	ENSCHIG00000005461
GO:1901678	iron coordination entity transport	biological_process	0.060157	1	1	250	5	19425	ENSCHIG00000005461
GO:0040008	regulation of growth	biological_process	0.060366	1	2	250	34	19425	ENSCHIG00000022964,ENSCHIG00000011607
GO:0008655	pyrimidine-containing compound salvage	biological_process	0.060568	1	1	250	5	19425	ENSCHIG00000017869
GO:0010138	pyrimidine ribonucleotide salvage	biological_process	0.060568	1	1	250	5	19425	ENSCHIG00000017869
GO:0032262	pyrimidine nucleotide salvage	biological_process	0.060568	1	1	250	5	19425	ENSCHIG00000017869
GO:0044206	UMP salvage	biological_process	0.060568	1	1	250	5	19425	ENSCHIG00000017869
GO:0002698	negative regulation of immune effector process	biological_process	0.060649	1	1	250	5	19425	ENSCHIG00000022069
GO:0045667	regulation of osteoblast differentiation	biological_process	0.060666	1	1	250	6	19425	ENSCHIG00000011607
GO:0015016	[heparan sulfate]-glucosamine N-sulfotransferase activity	molecular_function	0.060956	1	1	250	4	19425	ENSCHIG00000024955
GO:0034483	heparan sulfate sulfotransferase activity	molecular_function	0.060956	1	1	250	4	19425	ENSCHIG00000024955
GO:0043149	stress fiber assembly	biological_process	0.061163	1	1	250	4	19425	ENSCHIG00000014072
GO:0051492	regulation of stress fiber assembly	biological_process	0.061163	1	1	250	4	19425	ENSCHIG00000014072
GO:0009620	response to fungus	biological_process	0.061189	1	1	250	5	19425	ENSCHIG00000022069
GO:0050832	defense response to fungus	biological_process	0.061189	1	1	250	5	19425	ENSCHIG00000022069
GO:0060285	ciliary cell motility	biological_process	0.061241	1	1	250	5	19425	ENSCHIG00000012473
GO:0004714	transmembrane receptor protein tyrosine kinase activity	molecular_function	0.061241	1	3	250	54	19425	ENSCHIG00000013969,ENSCHIG00000021066,ENSCHIG00000020380
GO:0002831	regulation of response to biotic stimulus	biological_process	0.061458	1	1	250	6	19425	ENSCHIG00000022069
GO:0042398	cellular modified amino acid biosynthetic process	biological_process	0.061686	1	2	250	30	19425	ENSCHIG00000009411,ENSCHIG00000017850
GO:0043589	skin morphogenesis	biological_process	0.061697	1	1	250	5	19425	ENSCHIG00000011607
GO:0034354	'de novo' NAD biosynthetic process from tryptophan	biological_process	0.061728	1	1	250	4	19425	ENSCHIG00000018212
GO:0034627	'de novo' NAD biosynthetic process	biological_process	0.061728	1	1	250	4	19425	ENSCHIG00000018212
GO:0032945	negative regulation of mononuclear cell proliferation	biological_process	0.061809	1	1	250	5	19425	ENSCHIG00000022069
GO:0042130	negative regulation of T cell proliferation	biological_process	0.061809	1	1	250	5	19425	ENSCHIG00000022069
GO:0050672	negative regulation of lymphocyte proliferation	biological_process	0.061809	1	1	250	5	19425	ENSCHIG00000022069
GO:0070664	negative regulation of leukocyte proliferation	biological_process	0.061809	1	1	250	5	19425	ENSCHIG00000022069
GO:0021782	glial cell development	biological_process	0.061857	1	1	250	5	19425	ENSCHIG00000015852
GO:0009157	deoxyribonucleoside monophosphate biosynthetic process	biological_process	0.061892	1	1	250	6	19425	ENSCHIG00000016895
GO:0033043	regulation of organelle organization	biological_process	0.062103	1	5	250	161	19425	ENSCHIG00000014072,ENSCHIG00000016310,ENSCHIG00000015777,ENSCHIG00000020881,ENSCHIG00000020385
GO:0034755	iron ion transmembrane transport	biological_process	0.062129	1	1	250	4	19425	ENSCHIG00000021497
GO:0005332	gamma-aminobutyric acid:sodium symporter activity	molecular_function	0.062334	1	1	250	4	19425	ENSCHIG00000023325
GO:0015185	gamma-aminobutyric acid transmembrane transporter activity	molecular_function	0.062334	1	1	250	4	19425	ENSCHIG00000023325
GO:0015812	gamma-aminobutyric acid transport	biological_process	0.062334	1	1	250	4	19425	ENSCHIG00000023325
GO:0002688	regulation of leukocyte chemotaxis	biological_process	0.062364	1	1	250	7	19425	ENSCHIG00000022964
GO:0002694	regulation of leukocyte activation	biological_process	0.062392	1	2	250	33	19425	ENSCHIG00000009590,ENSCHIG00000022069
GO:0003727	single-stranded RNA binding	molecular_function	0.062788	1	1	250	5	19425	ENSCHIG00000020411
GO:0046700	heterocycle catabolic process	biological_process	0.063302	1	7	250	236	19425	ENSCHIG00000025203,XLOC_124264,ENSCHIG00000018871,ENSCHIG00000018123,ENSCHIG00000017869,ENSCHIG00000001171,ENSCHIG00000018212
GO:0042110	T cell activation	biological_process	0.063792	1	2	250	34	19425	ENSCHIG00000009590,ENSCHIG00000022069
GO:0006857	oligopeptide transport	biological_process	0.064704	1	1	250	4	19425	ENSCHIG00000019030
GO:0007422	peripheral nervous system development	biological_process	0.064771	1	1	250	4	19425	ENSCHIG00000015852
GO:0050819	negative regulation of coagulation	biological_process	0.064881	1	1	250	5	19425	ENSCHIG00000011198
GO:0009914	hormone transport	biological_process	0.066001	1	2	250	30	19425	ENSCHIG00000009995,ENSCHIG00000017334
GO:0051184	cofactor transporter activity	molecular_function	0.066409	1	1	250	6	19425	ENSCHIG00000005461
GO:0042180	cellular ketone metabolic process	biological_process	0.066533	1	2	250	30	19425	ENSCHIG00000025203,ENSCHIG00000001171
GO:0050865	regulation of cell activation	biological_process	0.066934	1	2	250	34	19425	ENSCHIG00000022069,ENSCHIG00000009590
GO:0044272	sulfur compound biosynthetic process	biological_process	0.067158	1	2	250	29	19425	ENSCHIG00000009411,ENSCHIG00000009078
GO:0051897	positive regulation of protein kinase B signaling cascade	biological_process	0.067679	1	1	250	5	19425	ENSCHIG00000011607
GO:0097305	response to alcohol	biological_process	0.068102	1	1	250	6	19425	ENSCHIG00000022964
GO:0006220	pyrimidine nucleotide metabolic process	biological_process	0.068164	1	2	250	36	19425	ENSCHIG00000017869,XLOC_154928
GO:0007173	epidermal growth factor receptor signaling pathway	biological_process	0.068688	1	1	250	5	19425	ENSCHIG00000021066
GO:0038127	ERBB signaling pathway	biological_process	0.068688	1	1	250	5	19425	ENSCHIG00000021066
GO:0033993	response to lipid	biological_process	0.068837	1	3	250	67	19425	ENSCHIG00000022964,ENSCHIG00000009664,ENSCHIG00000017334
GO:0040013	negative regulation of locomotion	biological_process	0.069049	1	1	250	6	19425	ENSCHIG00000011607
GO:2000146	negative regulation of cell motility	biological_process	0.069049	1	1	250	6	19425	ENSCHIG00000011607
GO:0002699	positive regulation of immune effector process	biological_process	0.069092	1	1	250	6	19425	ENSCHIG00000022069
GO:0005201	extracellular matrix structural constituent	molecular_function	0.069101	1	2	250	29	19425	ENSCHIG00000015209,ENSCHIG00000020640
GO:0015721	bile acid and bile salt transport	biological_process	0.069377	1	1	250	5	19425	ENSCHIG00000021030
GO:0045010	actin nucleation	biological_process	0.069381	1	2	250	35	19425	ENSCHIG00000016310,ENSCHIG00000015777
GO:0042623	ATPase activity, coupled	molecular_function	0.069565	1	5	250	150	19425	ENSCHIG00000014981,ENSCHIG00000022427,ENSCHIG00000021030,ENSCHIG00000026906,ENSCHIG00000012837
GO:0034622	cellular macromolecular complex assembly	biological_process	0.069881	1	7	250	291	19425	ENSCHIG00000000023,ENSCHIG00000014958,ENSCHIG00000000946,ENSCHIG00000016310,ENSCHIG00000015777,ENSCHIG00000018253,ENSCHIG00000014747
GO:0002440	production of molecular mediator of immune response	biological_process	0.06998	1	1	250	5	19425	ENSCHIG00000022069
GO:0055076	transition metal ion homeostasis	biological_process	0.07029	1	2	250	40	19425	ENSCHIG00000005461,ENSCHIG00000021497
GO:0048659	smooth muscle cell proliferation	biological_process	0.070324	1	1	250	6	19425	ENSCHIG00000011607
GO:0048660	regulation of smooth muscle cell proliferation	biological_process	0.070324	1	1	250	6	19425	ENSCHIG00000011607
GO:1901700	response to oxygen-containing compound	biological_process	0.070405	1	3	250	75	19425	ENSCHIG00000019452,ENSCHIG00000011607,ENSCHIG00000022964
GO:0001909	leukocyte mediated cytotoxicity	biological_process	0.070508	1	1	250	5	19425	ENSCHIG00000022069
GO:0009162	deoxyribonucleoside monophosphate metabolic process	biological_process	0.070675	1	1	250	7	19425	ENSCHIG00000016895
GO:0009065	glutamine family amino acid catabolic process	biological_process	0.070699	1	1	250	5	19425	ENSCHIG00000018123
GO:0006811	ion transport	biological_process	0.070865	1	16	250	767	19425	ENSCHIG00000020881,XLOC_134595,ENSCHIG00000023325,ENSCHIG00000009995,ENSCHIG00000024980,ENSCHIG00000018565,ENSCHIG00000027094,ENSCHIG00000016930,ENSCHIG00000015956,ENSCHIG00000000587,ENSCHIG00000018209,ENSCHIG00000021497,ENSCHIG00000010431,XLOC_186054,ENSCHIG00000021030,ENSCHIG00000009610
GO:1901699	cellular response to nitrogen compound	biological_process	0.07096	1	2	250	37	19425	ENSCHIG00000011607,ENSCHIG00000022964
GO:0032231	regulation of actin filament bundle assembly	biological_process	0.071392	1	1	250	5	19425	ENSCHIG00000014072
GO:0030838	positive regulation of actin filament polymerization	biological_process	0.071528	1	2	250	36	19425	ENSCHIG00000016310,ENSCHIG00000015777
GO:0032273	positive regulation of protein polymerization	biological_process	0.071528	1	2	250	36	19425	ENSCHIG00000015777,ENSCHIG00000016310
GO:0005539	glycosaminoglycan binding	molecular_function	0.071752	1	2	250	32	19425	ENSCHIG00000022964,ENSCHIG00000010653
GO:0004497	monooxygenase activity	molecular_function	0.072113	1	4	250	109	19425	ENSCHIG00000018129,ENSCHIG00000009100,ENSCHIG00000022168,ENSCHIG00000018212
GO:0016053	organic acid biosynthetic process	biological_process	0.072123	1	4	250	113	19425	ENSCHIG00000009078,ENSCHIG00000009411,ENSCHIG00000017850,ENSCHIG00000018212
GO:0046394	carboxylic acid biosynthetic process	biological_process	0.072123	1	4	250	113	19425	ENSCHIG00000009078,ENSCHIG00000009411,ENSCHIG00000018212,ENSCHIG00000017850
GO:0031346	positive regulation of cell projection organization	biological_process	0.072452	1	1	250	6	19425	ENSCHIG00000022964
GO:0072528	pyrimidine-containing compound biosynthetic process	biological_process	0.072722	1	2	250	36	19425	ENSCHIG00000025029,ENSCHIG00000017869
GO:0048513	organ development	biological_process	0.073809	1	5	250	178	19425	ENSCHIG00000026109,ENSCHIG00000022964,ENSCHIG00000008742,ENSCHIG00000017334,ENSCHIG00000011607
GO:0002065	columnar/cuboidal epithelial cell differentiation	biological_process	0.073909	1	1	250	6	19425	ENSCHIG00000017334
GO:0005741	mitochondrial outer membrane	cellular_component	0.074117	1	2	250	38	19425	ENSCHIG00000018212,ENSCHIG00000020881
GO:0015833	peptide transport	biological_process	0.074485	1	2	250	31	19425	ENSCHIG00000017334,ENSCHIG00000019030
GO:0051014	actin filament severing	biological_process	0.075009	1	1	250	6	19425	ENSCHIG00000016310
GO:0007169	transmembrane receptor protein tyrosine kinase signaling pathway	biological_process	0.075039	1	4	250	108	19425	ENSCHIG00000011607,ENSCHIG00000022964,ENSCHIG00000021066,ENSCHIG00000013969
GO:0006865	amino acid transport	biological_process	0.075165	1	2	250	31	19425	ENSCHIG00000009995,ENSCHIG00000023325
GO:0007194	negative regulation of adenylate cyclase activity	biological_process	0.075241	1	1	250	6	19425	ENSCHIG00000025783
GO:0030800	negative regulation of cyclic nucleotide metabolic process	biological_process	0.075241	1	1	250	6	19425	ENSCHIG00000025783
GO:0030803	negative regulation of cyclic nucleotide biosynthetic process	biological_process	0.075241	1	1	250	6	19425	ENSCHIG00000025783
GO:0030815	negative regulation of cAMP metabolic process	biological_process	0.075241	1	1	250	6	19425	ENSCHIG00000025783
GO:0030818	negative regulation of cAMP biosynthetic process	biological_process	0.075241	1	1	250	6	19425	ENSCHIG00000025783
GO:0048037	cofactor binding	molecular_function	0.075754	1	6	250	209	19425	ENSCHIG00000022227,ENSCHIG00000018212,ENSCHIG00000015315,ENSCHIG00000018390,ENSCHIG00000008405,ENSCHIG00000025577
GO:0000902	cell morphogenesis	biological_process	0.076725	1	4	250	109	19425	ENSCHIG00000012473,ENSCHIG00000018077,ENSCHIG00000020881,ENSCHIG00000020385
GO:0030879	mammary gland development	biological_process	0.076874	1	1	250	6	19425	ENSCHIG00000011607
GO:0060443	mammary gland morphogenesis	biological_process	0.076874	1	1	250	6	19425	ENSCHIG00000011607
GO:0006207	'de novo' pyrimidine nucleobase biosynthetic process	biological_process	0.077629	1	1	250	5	19425	ENSCHIG00000025029
GO:0050868	negative regulation of T cell activation	biological_process	0.077748	1	1	250	6	19425	ENSCHIG00000022069
GO:0051250	negative regulation of lymphocyte activation	biological_process	0.077748	1	1	250	6	19425	ENSCHIG00000022069
GO:0002687	positive regulation of leukocyte migration	biological_process	0.078118	1	1	250	9	19425	ENSCHIG00000022964
GO:0008652	cellular amino acid biosynthetic process	biological_process	0.078296	1	3	250	73	19425	ENSCHIG00000009411,ENSCHIG00000009078,ENSCHIG00000017850
GO:0016556	mRNA modification	biological_process	0.078462	1	1	250	6	19425	ENSCHIG00000020411
GO:0001906	cell killing	biological_process	0.078552	1	1	250	6	19425	ENSCHIG00000022069
GO:0031968	organelle outer membrane	cellular_component	0.078919	1	2	250	39	19425	ENSCHIG00000020881,ENSCHIG00000018212
GO:0019871	sodium channel inhibitor activity	molecular_function	0.078956	1	1	250	6	19425	XLOC_124264
GO:0046626	regulation of insulin receptor signaling pathway	biological_process	0.07945	1	1	250	6	19425	ENSCHIG00000022964
GO:0005579	membrane attack complex	cellular_component	0.080242	1	1	250	5	19425	ENSCHIG00000014791
GO:0050777	negative regulation of immune response	biological_process	0.080851	1	1	250	7	19425	ENSCHIG00000022069
GO:0030154	cell differentiation	biological_process	0.080935	1	7	250	286	19425	ENSCHIG00000018077,ENSCHIG00000024913,ENSCHIG00000015852,ENSCHIG00000022964,ENSCHIG00000023194,ENSCHIG00000017334,ENSCHIG00000011607
GO:0002456	T cell mediated immunity	biological_process	0.081096	1	1	250	6	19425	ENSCHIG00000022069
GO:0042562	hormone binding	molecular_function	0.081878	1	1	250	6	19425	ENSCHIG00000009995
GO:0046943	carboxylic acid transmembrane transporter activity	molecular_function	0.082612	1	2	250	34	19425	ENSCHIG00000023325,ENSCHIG00000018209
GO:0031280	negative regulation of cyclase activity	biological_process	0.082689	1	1	250	7	19425	ENSCHIG00000025783
GO:0051350	negative regulation of lyase activity	biological_process	0.082689	1	1	250	7	19425	ENSCHIG00000025783
GO:0032956	regulation of actin cytoskeleton organization	biological_process	0.083071	1	3	250	77	19425	ENSCHIG00000014072,ENSCHIG00000015777,ENSCHIG00000016310
GO:0032970	regulation of actin filament-based process	biological_process	0.083071	1	3	250	77	19425	ENSCHIG00000014072,ENSCHIG00000016310,ENSCHIG00000015777
GO:0048520	positive regulation of behavior	biological_process	0.083187	1	1	250	9	19425	ENSCHIG00000022964
GO:0050921	positive regulation of chemotaxis	biological_process	0.083187	1	1	250	9	19425	ENSCHIG00000022964
GO:0043154	negative regulation of cysteine-type endopeptidase activity involved in apoptotic process	biological_process	0.083595	1	1	250	8	19425	ENSCHIG00000019452
GO:2000117	negative regulation of cysteine-type endopeptidase activity	biological_process	0.083595	1	1	250	8	19425	ENSCHIG00000019452
GO:0022612	gland morphogenesis	biological_process	0.083754	1	1	250	7	19425	ENSCHIG00000011607
GO:0072337	modified amino acid transport	biological_process	0.083804	1	1	250	6	19425	ENSCHIG00000009995
GO:0051271	negative regulation of cellular component movement	biological_process	0.084493	1	1	250	7	19425	ENSCHIG00000011607
GO:0048731	system development	biological_process	0.084679	1	8	250	332	19425	ENSCHIG00000011607,ENSCHIG00000017334,ENSCHIG00000015852,ENSCHIG00000024913,ENSCHIG00000008742,ENSCHIG00000018077,ENSCHIG00000022964,ENSCHIG00000026109
GO:0022604	regulation of cell morphogenesis	biological_process	0.08569	1	2	250	37	19425	ENSCHIG00000020881,ENSCHIG00000020385
GO:0002682	regulation of immune system process	biological_process	0.086341	1	4	250	138	19425	ENSCHIG00000009590,ENSCHIG00000022964,ENSCHIG00000022069,ENSCHIG00000017743
GO:1900076	regulation of cellular response to insulin stimulus	biological_process	0.086348	1	1	250	7	19425	ENSCHIG00000022964
GO:0051239	regulation of multicellular organismal process	biological_process	0.086468	1	5	250	179	19425	ENSCHIG00000010653,ENSCHIG00000011198,ENSCHIG00000022964,ENSCHIG00000022069,ENSCHIG00000011607
GO:0001942	hair follicle development	biological_process	0.086764	1	1	250	7	19425	ENSCHIG00000011607
GO:0022404	molting cycle process	biological_process	0.086764	1	1	250	7	19425	ENSCHIG00000011607
GO:0022405	hair cycle process	biological_process	0.086764	1	1	250	7	19425	ENSCHIG00000011607
GO:0042303	molting cycle	biological_process	0.086764	1	1	250	7	19425	ENSCHIG00000011607
GO:0042633	hair cycle	biological_process	0.086764	1	1	250	7	19425	ENSCHIG00000011607
GO:0005890	sodium:potassium-exchanging ATPase complex	cellular_component	0.086903	1	1	250	8	19425	ENSCHIG00000027094
GO:0001959	regulation of cytokine-mediated signaling pathway	biological_process	0.087057	1	1	250	8	19425	ENSCHIG00000022069
GO:0060759	regulation of response to cytokine stimulus	biological_process	0.087057	1	1	250	8	19425	ENSCHIG00000022069
GO:0005342	organic acid transmembrane transporter activity	molecular_function	0.087591	1	2	250	35	19425	ENSCHIG00000018209,ENSCHIG00000023325
GO:0071941	nitrogen cycle metabolic process	biological_process	0.087591	1	1	250	7	19425	ENSCHIG00000022069
GO:0035497	cAMP response element binding	molecular_function	0.08802	1	1	250	7	19425	ENSCHIG00000026228
GO:0015197	peptide transporter activity	molecular_function	0.088067	1	1	250	6	19425	ENSCHIG00000019030
GO:0002703	regulation of leukocyte mediated immunity	biological_process	0.088129	1	1	250	7	19425	ENSCHIG00000022069
GO:0002706	regulation of lymphocyte mediated immunity	biological_process	0.088129	1	1	250	7	19425	ENSCHIG00000022069
GO:0080134	regulation of response to stress	biological_process	0.08814	1	3	250	81	19425	ENSCHIG00000022069,ENSCHIG00000011198,ENSCHIG00000010653
GO:0008509	anion transmembrane transporter activity	molecular_function	0.08817	1	4	250	116	19425	ENSCHIG00000020881,ENSCHIG00000018209,ENSCHIG00000009610,ENSCHIG00000023325
GO:0006222	UMP biosynthetic process	biological_process	0.088413	1	1	250	7	19425	ENSCHIG00000017869
GO:0009173	pyrimidine ribonucleoside monophosphate metabolic process	biological_process	0.088413	1	1	250	7	19425	ENSCHIG00000017869
GO:0009174	pyrimidine ribonucleoside monophosphate biosynthetic process	biological_process	0.088413	1	1	250	7	19425	ENSCHIG00000017869
GO:0046049	UMP metabolic process	biological_process	0.088413	1	1	250	7	19425	ENSCHIG00000017869
GO:0051093	negative regulation of developmental process	biological_process	0.088767	1	2	250	37	19425	ENSCHIG00000011607,ENSCHIG00000022964
GO:0006560	proline metabolic process	biological_process	0.088929	1	1	250	7	19425	ENSCHIG00000018123
GO:0032989	cellular component morphogenesis	biological_process	0.089176	1	4	250	115	19425	ENSCHIG00000018077,ENSCHIG00000020881,ENSCHIG00000020385,ENSCHIG00000012473
GO:0042886	amide transport	biological_process	0.089336	1	2	250	34	19425	ENSCHIG00000017334,ENSCHIG00000019030
GO:0030323	respiratory tube development	biological_process	0.089535	1	1	250	7	19425	ENSCHIG00000011607
GO:0030324	lung development	biological_process	0.089535	1	1	250	7	19425	ENSCHIG00000011607
GO:0060541	respiratory system development	biological_process	0.089535	1	1	250	7	19425	ENSCHIG00000011607
GO:0031334	positive regulation of protein complex assembly	biological_process	0.089667	1	2	250	42	19425	ENSCHIG00000016310,ENSCHIG00000015777
GO:0002250	adaptive immune response	biological_process	0.090302	1	2	250	42	19425	ENSCHIG00000022069,ENSCHIG00000018350
GO:0010243	response to organonitrogen compound	biological_process	0.090303	1	2	250	42	19425	ENSCHIG00000022964,ENSCHIG00000011607
GO:0002822	regulation of adaptive immune response based on somatic recombination of immune receptors built from immunoglobulin superfamily domains	biological_process	0.090468	1	1	250	7	19425	ENSCHIG00000022069
GO:0050660	flavin adenine dinucleotide binding	molecular_function	0.09069	1	3	250	71	19425	ENSCHIG00000025577,ENSCHIG00000008405,ENSCHIG00000018212
GO:0001818	negative regulation of cytokine production	biological_process	0.091198	1	1	250	8	19425	ENSCHIG00000022069
GO:0045661	regulation of myoblast differentiation	biological_process	0.091711	1	1	250	9	19425	ENSCHIG00000022964
GO:0044422	organelle part	cellular_component	0.092213	1	31	250	1971	19425	ENSCHIG00000008505,ENSCHIG00000008363,ENSCHIG00000018150,ENSCHIG00000007534,ENSCHIG00000010386,ENSCHIG00000024266,ENSCHIG00000018212,ENSCHIG00000001191,ENSCHIG00000026733,ENSCHIG00000016876,ENSCHIG00000009421,ENSCHIG00000019452,ENSCHIG00000011209,ENSCHIG00000012473,ENSCHIG00000011608,ENSCHIG00000014944,ENSCHIG00000007655,ENSCHIG00000009751,ENSCHIG00000015120,ENSCHIG00000015777,ENSCHIG00000020881,…
GO:0030809	negative regulation of nucleotide biosynthetic process	biological_process	0.092332	1	1	250	7	19425	ENSCHIG00000025783
GO:0045980	negative regulation of nucleotide metabolic process	biological_process	0.092332	1	1	250	7	19425	ENSCHIG00000025783
GO:1900372	negative regulation of purine nucleotide biosynthetic process	biological_process	0.092332	1	1	250	7	19425	ENSCHIG00000025783
GO:1900543	negative regulation of purine nucleotide metabolic process	biological_process	0.092332	1	1	250	7	19425	ENSCHIG00000025783
GO:0042572	retinol metabolic process	biological_process	0.092439	1	1	250	7	19425	ENSCHIG00000009995
GO:0046500	S-adenosylmethionine metabolic process	biological_process	0.09245	1	1	250	7	19425	ENSCHIG00000009411
GO:0033002	muscle cell proliferation	biological_process	0.092565	1	1	250	8	19425	ENSCHIG00000011607
GO:0043900	regulation of multi-organism process	biological_process	0.092943	1	1	250	10	19425	ENSCHIG00000022069
GO:0033293	monocarboxylic acid binding	molecular_function	0.093272	1	1	250	10	19425	ENSCHIG00000019452
GO:0042246	tissue regeneration	biological_process	0.093518	1	1	250	9	19425	ENSCHIG00000022964
GO:0006953	acute-phase response	biological_process	0.094907	1	1	250	9	19425	ENSCHIG00000024270
GO:0016775	phosphotransferase activity, nitrogenous group as acceptor	molecular_function	0.095935	1	1	250	8	19425	ENSCHIG00000017850
GO:0046849	bone remodeling	biological_process	0.096777	1	1	250	8	19425	ENSCHIG00000021100
GO:0051181	cofactor transport	biological_process	0.096952	1	1	250	8	19425	ENSCHIG00000005461
GO:0007601	visual perception	biological_process	0.097359	1	2	250	41	19425	ENSCHIG00000016930,ENSCHIG00000008236
GO:0044703	multi-organism reproductive process	biological_process	0.09743	1	1	250	8	19425	ENSCHIG00000011607
GO:0030814	regulation of cAMP metabolic process	biological_process	0.097502	1	1	250	8	19425	ENSCHIG00000025783
GO:0030817	regulation of cAMP biosynthetic process	biological_process	0.097502	1	1	250	8	19425	ENSCHIG00000025783
GO:0045761	regulation of adenylate cyclase activity	biological_process	0.097502	1	1	250	8	19425	ENSCHIG00000025783
GO:0055088	lipid homeostasis	biological_process	0.097537	1	1	250	9	19425	ENSCHIG00000017334
GO:0001649	osteoblast differentiation	biological_process	0.097746	1	1	250	9	19425	ENSCHIG00000011607
GO:0008514	organic anion transmembrane transporter activity	molecular_function	0.097793	1	2	250	37	19425	ENSCHIG00000018209,ENSCHIG00000023325
GO:0009124	nucleoside monophosphate biosynthetic process	biological_process	0.098284	1	2	250	39	19425	ENSCHIG00000016895,ENSCHIG00000017869
GO:1901293	nucleoside phosphate biosynthetic process	biological_process	0.098427	1	5	250	195	19425	ENSCHIG00000018212,ENSCHIG00000018565,ENSCHIG00000017869,ENSCHIG00000025783,ENSCHIG00000016895
GO:0051495	positive regulation of cytoskeleton organization	biological_process	0.099917	1	2	250	43	19425	ENSCHIG00000016310,ENSCHIG00000015777
GO:0006525	arginine metabolic process	biological_process	0.10018	1	1	250	8	19425	ENSCHIG00000022069
GO:0046080	dUTP metabolic process	biological_process	0.10036	1	1	250	9	19425	XLOC_154928
GO:0004175	endopeptidase activity	molecular_function	0.10041	1	9	250	417	19425	ENSCHIG00000017743,ENSCHIG00000013903,ENSCHIG00000014811,ENSCHIG00000020663,ENSCHIG00000011198,ENSCHIG00000024270,ENSCHIG00000023858,ENSCHIG00000019493,ENSCHIG00000000103
GO:0048742	regulation of skeletal muscle fiber development	biological_process	0.10047	1	1	250	10	19425	ENSCHIG00000022964
GO:0002274	myeloid leukocyte activation	biological_process	0.10207	1	1	250	9	19425	ENSCHIG00000015852
GO:0002695	negative regulation of leukocyte activation	biological_process	0.10219	1	1	250	8	19425	ENSCHIG00000022069
GO:0050866	negative regulation of cell activation	biological_process	0.10219	1	1	250	8	19425	ENSCHIG00000022069
GO:0032870	cellular response to hormone stimulus	biological_process	0.10234	1	3	250	84	19425	ENSCHIG00000022964,ENSCHIG00000009664,ENSCHIG00000017334
GO:0008172	S-methyltransferase activity	molecular_function	0.10308	1	1	250	7	19425	ENSCHIG00000009078
GO:0019842	vitamin binding	molecular_function	0.10424	1	2	250	37	19425	ENSCHIG00000025126,ENSCHIG00000010407
GO:0019199	transmembrane receptor protein kinase activity	molecular_function	0.10513	1	3	250	70	19425	ENSCHIG00000013969,ENSCHIG00000021066,ENSCHIG00000020380
GO:0048870	cell motility	biological_process	0.10521	1	4	250	144	19425	ENSCHIG00000014072,ENSCHIG00000011607,ENSCHIG00000012473,ENSCHIG00000022964
GO:0051674	localization of cell	biological_process	0.10521	1	4	250	144	19425	ENSCHIG00000022964,ENSCHIG00000014072,ENSCHIG00000012473,ENSCHIG00000011607
GO:0044706	multi-multicellular organism process	biological_process	0.10555	1	1	250	8	19425	ENSCHIG00000011607
GO:0035270	endocrine system development	biological_process	0.10626	1	1	250	10	19425	ENSCHIG00000017334
GO:0050953	sensory perception of light stimulus	biological_process	0.10627	1	2	250	43	19425	ENSCHIG00000016930,ENSCHIG00000008236
GO:0016011	dystroglycan complex	cellular_component	0.10728	1	1	250	7	19425	ENSCHIG00000011097
GO:0016012	sarcoglycan complex	cellular_component	0.10728	1	1	250	7	19425	ENSCHIG00000011097
GO:0009211	pyrimidine deoxyribonucleoside triphosphate metabolic process	biological_process	0.10764	1	1	250	10	19425	XLOC_154928
GO:0031099	regeneration	biological_process	0.10855	1	1	250	10	19425	ENSCHIG00000022964
GO:0048638	regulation of developmental growth	biological_process	0.10929	1	1	250	11	19425	ENSCHIG00000022964
GO:0005833	hemoglobin complex	cellular_component	0.11058	1	1	250	15	19425	ENSCHIG00000023338
GO:0034614	cellular response to reactive oxygen species	biological_process	0.1109	1	1	250	10	19425	ENSCHIG00000019452
GO:0001539	ciliary or bacterial-type flagellar motility	biological_process	0.11134	1	1	250	9	19425	ENSCHIG00000012473
GO:0009163	nucleoside biosynthetic process	biological_process	0.11194	1	3	250	100	19425	ENSCHIG00000018565,ENSCHIG00000017869,ENSCHIG00000009411
GO:0042455	ribonucleoside biosynthetic process	biological_process	0.11194	1	3	250	100	19425	ENSCHIG00000018565,ENSCHIG00000017869,ENSCHIG00000009411
GO:0050920	regulation of chemotaxis	biological_process	0.11285	1	1	250	11	19425	ENSCHIG00000022964
GO:0009968	negative regulation of signal transduction	biological_process	0.1134	1	3	250	93	19425	ENSCHIG00000022964,ENSCHIG00000022069,ENSCHIG00000011607
GO:0010648	negative regulation of cell communication	biological_process	0.1134	1	3	250	93	19425	ENSCHIG00000022964,ENSCHIG00000022069,ENSCHIG00000011607
GO:0023057	negative regulation of signaling	biological_process	0.1134	1	3	250	93	19425	ENSCHIG00000022964,ENSCHIG00000022069,ENSCHIG00000011607
GO:0031016	pancreas development	biological_process	0.11397	1	1	250	10	19425	ENSCHIG00000017334
GO:0006206	pyrimidine nucleobase metabolic process	biological_process	0.1148	1	1	250	8	19425	ENSCHIG00000025029
GO:0019856	pyrimidine nucleobase biosynthetic process	biological_process	0.1148	1	1	250	8	19425	ENSCHIG00000025029
GO:0044085	cellular component biogenesis	biological_process	0.11507	1	11	250	586	19425	ENSCHIG00000018253,ENSCHIG00000000946,ENSCHIG00000022964,ENSCHIG00000016310,ENSCHIG00000000023,ENSCHIG00000014072,ENSCHIG00000020881,ENSCHIG00000015777,ENSCHIG00000020385,ENSCHIG00000014747,ENSCHIG00000014958
GO:0045445	myoblast differentiation	biological_process	0.11507	1	1	250	12	19425	ENSCHIG00000022964
GO:0051153	regulation of striated muscle cell differentiation	biological_process	0.11541	1	1	250	11	19425	ENSCHIG00000022964
GO:0001523	retinoid metabolic process	biological_process	0.11666	1	1	250	10	19425	ENSCHIG00000009995
GO:0016101	diterpenoid metabolic process	biological_process	0.11666	1	1	250	10	19425	ENSCHIG00000009995
GO:0017080	sodium channel regulator activity	molecular_function	0.11686	1	1	250	9	19425	XLOC_124264
GO:1901659	glycosyl compound biosynthetic process	biological_process	0.11694	1	3	250	102	19425	ENSCHIG00000009411,ENSCHIG00000018565,ENSCHIG00000017869
GO:0005283	sodium:amino acid symporter activity	molecular_function	0.11696	1	1	250	8	19425	ENSCHIG00000023325
GO:0005416	cation:amino acid symporter activity	molecular_function	0.11696	1	1	250	8	19425	ENSCHIG00000023325
GO:0071495	cellular response to endogenous stimulus	biological_process	0.11713	1	4	250	139	19425	ENSCHIG00000017334,ENSCHIG00000011607,ENSCHIG00000009664,ENSCHIG00000022964
GO:0030595	leukocyte chemotaxis	biological_process	0.11743	1	1	250	13	19425	ENSCHIG00000022964
GO:1901698	response to nitrogen compound	biological_process	0.11806	1	2	250	49	19425	ENSCHIG00000022964,ENSCHIG00000011607
GO:0042887	amide transmembrane transporter activity	molecular_function	0.11897	1	1	250	8	19425	ENSCHIG00000019030
GO:0009200	deoxyribonucleoside triphosphate metabolic process	biological_process	0.11946	1	1	250	11	19425	XLOC_154928
GO:0048641	regulation of skeletal muscle tissue development	biological_process	0.11951	1	1	250	12	19425	ENSCHIG00000022964
GO:0072341	modified amino acid binding	molecular_function	0.11952	1	1	250	9	19425	ENSCHIG00000010407
GO:0044446	intracellular organelle part	cellular_component	0.12057	1	30	250	1960	19425	ENSCHIG00000009751,ENSCHIG00000014944,ENSCHIG00000007655,ENSCHIG00000020881,ENSCHIG00000009758,ENSCHIG00000015777,ENSCHIG00000015120,ENSCHIG00000011209,ENSCHIG00000019452,ENSCHIG00000011608,ENSCHIG00000007673,ENSCHIG00000026388,ENSCHIG00000000946,ENSCHIG00000007924,ENSCHIG00000010723,ENSCHIG00000008842,ENSCHIG00000008236,ENSCHIG00000020411,ENSCHIG00000022466,ENSCHIG00000018150,ENSCHIG00000008505,…
GO:0043603	cellular amide metabolic process	biological_process	0.12067	1	2	250	46	19425	ENSCHIG00000018871,ENSCHIG00000022069
GO:0008645	hexose transport	biological_process	0.12068	1	1	250	10	19425	ENSCHIG00000018753
GO:0014074	response to purine-containing compound	biological_process	0.12159	1	1	250	10	19425	ENSCHIG00000011607
GO:0046683	response to organophosphorus	biological_process	0.12159	1	1	250	10	19425	ENSCHIG00000011607
GO:0051147	regulation of muscle cell differentiation	biological_process	0.12313	1	1	250	12	19425	ENSCHIG00000022964
GO:0008285	negative regulation of cell proliferation	biological_process	0.12379	1	2	250	48	19425	ENSCHIG00000022069,ENSCHIG00000011607
GO:0009086	methionine biosynthetic process	biological_process	0.12401	1	1	250	9	19425	ENSCHIG00000009078
GO:0046649	lymphocyte activation	biological_process	0.12457	1	2	250	49	19425	ENSCHIG00000009590,ENSCHIG00000022069
GO:0030799	regulation of cyclic nucleotide metabolic process	biological_process	0.12751	1	1	250	12	19425	ENSCHIG00000025783
GO:0030802	regulation of cyclic nucleotide biosynthetic process	biological_process	0.12751	1	1	250	12	19425	ENSCHIG00000025783
GO:0031279	regulation of cyclase activity	biological_process	0.12751	1	1	250	12	19425	ENSCHIG00000025783
GO:0051339	regulation of lyase activity	biological_process	0.12751	1	1	250	12	19425	ENSCHIG00000025783
GO:0008289	lipid binding	molecular_function	0.12771	1	6	250	242	19425	ENSCHIG00000014534,ENSCHIG00000025126,ENSCHIG00000009821,ENSCHIG00000019452,ENSCHIG00000024540,ENSCHIG00000016310
GO:0019206	nucleoside kinase activity	molecular_function	0.12823	1	1	250	9	19425	ENSCHIG00000016895
GO:0009219	pyrimidine deoxyribonucleotide metabolic process	biological_process	0.12825	1	1	250	12	19425	XLOC_154928
GO:0051183	vitamin transporter activity	molecular_function	0.12899	1	1	250	10	19425	ENSCHIG00000025126
GO:0016811	hydrolase activity, acting on carbon-nitrogen (but not peptide) bonds, in linear amides	molecular_function	0.12991	1	2	250	42	19425	ENSCHIG00000000457,ENSCHIG00000025636
GO:0040011	locomotion	biological_process	0.1304	1	5	250	212	19425	ENSCHIG00000014072,ENSCHIG00000011607,ENSCHIG00000012473,ENSCHIG00000022964,ENSCHIG00000018077
GO:0030036	actin cytoskeleton organization	biological_process	0.13051	1	5	250	193	19425	ENSCHIG00000025001,ENSCHIG00000014072,ENSCHIG00000015777,ENSCHIG00000008742,ENSCHIG00000016310
GO:0097367	carbohydrate derivative binding	molecular_function	0.13064	1	2	250	46	19425	ENSCHIG00000010653,ENSCHIG00000022964
GO:0010001	glial cell differentiation	biological_process	0.13135	1	1	250	12	19425	ENSCHIG00000015852
GO:0019867	outer membrane	cellular_component	0.13165	1	2	250	51	19425	ENSCHIG00000020881,ENSCHIG00000018212
GO:0007272	ensheathment of neurons	biological_process	0.13287	1	1	250	10	19425	ENSCHIG00000015852
GO:0008366	axon ensheathment	biological_process	0.13287	1	1	250	10	19425	ENSCHIG00000015852
GO:0042552	myelination	biological_process	0.13287	1	1	250	10	19425	ENSCHIG00000015852
GO:0009129	pyrimidine nucleoside monophosphate metabolic process	biological_process	0.13353	1	1	250	12	19425	ENSCHIG00000017869
GO:0009130	pyrimidine nucleoside monophosphate biosynthetic process	biological_process	0.13353	1	1	250	12	19425	ENSCHIG00000017869
GO:0006555	methionine metabolic process	biological_process	0.13493	1	1	250	10	19425	ENSCHIG00000009078
GO:0071702	organic substance transport	biological_process	0.13509	1	13	250	678	19425	ENSCHIG00000009995,ENSCHIG00000016651,ENSCHIG00000017334,ENSCHIG00000010431,ENSCHIG00000023325,ENSCHIG00000018209,ENSCHIG00000012837,ENSCHIG00000014534,ENSCHIG00000018753,ENSCHIG00000005461,ENSCHIG00000024540,ENSCHIG00000019030,ENSCHIG00000021030
GO:0030029	actin filament-based process	biological_process	0.13544	1	5	250	195	19425	ENSCHIG00000025001,ENSCHIG00000014072,ENSCHIG00000015777,ENSCHIG00000016310,ENSCHIG00000008742
GO:0002685	regulation of leukocyte migration	biological_process	0.13611	1	1	250	14	19425	ENSCHIG00000022964
GO:0044270	cellular nitrogen compound catabolic process	biological_process	0.13635	1	6	250	234	19425	ENSCHIG00000018871,ENSCHIG00000017869,ENSCHIG00000001171,ENSCHIG00000018212,ENSCHIG00000025203,XLOC_124264
GO:0009435	NAD biosynthetic process	biological_process	0.13667	1	1	250	11	19425	ENSCHIG00000018212
GO:0005344	oxygen transporter activity	molecular_function	0.1373	1	1	250	18	19425	ENSCHIG00000023338
GO:0015669	gas transport	biological_process	0.1373	1	1	250	18	19425	ENSCHIG00000023338
GO:0015671	oxygen transport	biological_process	0.1373	1	1	250	18	19425	ENSCHIG00000023338
GO:0000097	sulfur amino acid biosynthetic process	biological_process	0.13763	1	1	250	10	19425	ENSCHIG00000009078
GO:0048518	positive regulation of biological process	biological_process	0.13815	1	9	250	460	19425	ENSCHIG00000022069,ENSCHIG00000014072,ENSCHIG00000022964,ENSCHIG00000016310,ENSCHIG00000011607,ENSCHIG00000017743,ENSCHIG00000026228,ENSCHIG00000009590,ENSCHIG00000015777
GO:0043173	nucleotide salvage	biological_process	0.13849	1	1	250	11	19425	ENSCHIG00000017869
GO:0030968	endoplasmic reticulum unfolded protein response	biological_process	0.13862	1	1	250	13	19425	ENSCHIG00000026228
GO:0034620	cellular response to unfolded protein	biological_process	0.13862	1	1	250	13	19425	ENSCHIG00000026228
GO:0034976	response to endoplasmic reticulum stress	biological_process	0.13862	1	1	250	13	19425	ENSCHIG00000026228
GO:0035967	cellular response to topologically incorrect protein	biological_process	0.13862	1	1	250	13	19425	ENSCHIG00000026228
GO:0006461	protein complex assembly	biological_process	0.1389	1	6	250	274	19425	ENSCHIG00000014747,ENSCHIG00000018253,ENSCHIG00000015777,ENSCHIG00000016310,ENSCHIG00000014958,ENSCHIG00000000023
GO:0050793	regulation of developmental process	biological_process	0.13894	1	4	250	150	19425	ENSCHIG00000022964,ENSCHIG00000020881,ENSCHIG00000020385,ENSCHIG00000011607
GO:0005452	inorganic anion exchanger activity	molecular_function	0.13973	1	1	250	10	19425	ENSCHIG00000009610
GO:0070271	protein complex biogenesis	biological_process	0.1399	1	6	250	275	19425	ENSCHIG00000014747,ENSCHIG00000018253,ENSCHIG00000015777,ENSCHIG00000016310,ENSCHIG00000014958,ENSCHIG00000000023
GO:0009394	2'-deoxyribonucleotide metabolic process	biological_process	0.14013	1	1	250	13	19425	XLOC_154928
GO:0019692	deoxyribose phosphate metabolic process	biological_process	0.14013	1	1	250	13	19425	XLOC_154928
GO:0070887	cellular response to chemical stimulus	biological_process	0.14126	1	7	250	339	19425	ENSCHIG00000009664,ENSCHIG00000011607,ENSCHIG00000017334,ENSCHIG00000022069,ENSCHIG00000019452,ENSCHIG00000022964,ENSCHIG00000026228
GO:0030808	regulation of nucleotide biosynthetic process	biological_process	0.14364	1	1	250	13	19425	ENSCHIG00000025783
GO:1900371	regulation of purine nucleotide biosynthetic process	biological_process	0.14364	1	1	250	13	19425	ENSCHIG00000025783
GO:0009719	response to endogenous stimulus	biological_process	0.14421	1	4	250	152	19425	ENSCHIG00000022964,ENSCHIG00000009664,ENSCHIG00000017334,ENSCHIG00000011607
GO:0050795	regulation of behavior	biological_process	0.14474	1	1	250	15	19425	ENSCHIG00000022964
GO:0015749	monosaccharide transport	biological_process	0.14501	1	1	250	12	19425	ENSCHIG00000018753
GO:0042127	regulation of cell proliferation	biological_process	0.14518	1	3	250	102	19425	ENSCHIG00000022069,ENSCHIG00000011607,ENSCHIG00000015852
GO:0030278	regulation of ossification	biological_process	0.14567	1	1	250	14	19425	ENSCHIG00000011607
GO:0002819	regulation of adaptive immune response	biological_process	0.14609	1	1	250	13	19425	ENSCHIG00000022069
GO:0003810	protein-glutamine gamma-glutamyltransferase activity	molecular_function	0.14627	1	1	250	10	19425	ENSCHIG00000020633
GO:0015026	coreceptor activity	molecular_function	0.14628	1	1	250	12	19425	ENSCHIG00000009590
GO:0051180	vitamin transport	biological_process	0.1466	1	1	250	11	19425	ENSCHIG00000025126
GO:0090407	organophosphate biosynthetic process	biological_process	0.14677	1	6	250	276	19425	ENSCHIG00000016895,ENSCHIG00000025783,ENSCHIG00000017869,ENSCHIG00000018565,ENSCHIG00000018212,ENSCHIG00000017850
GO:0010638	positive regulation of organelle organization	biological_process	0.1469	1	2	250	54	19425	ENSCHIG00000016310,ENSCHIG00000015777
GO:0016757	transferase activity, transferring glycosyl groups	molecular_function	0.14699	1	6	250	264	19425	ENSCHIG00000017869,ENSCHIG00000015428,ENSCHIG00000009526,ENSCHIG00000025600,ENSCHIG00000022466,ENSCHIG00000015323
GO:0001508	regulation of action potential	biological_process	0.14736	1	1	250	11	19425	ENSCHIG00000015852
GO:0019228	regulation of action potential in neuron	biological_process	0.14736	1	1	250	11	19425	ENSCHIG00000015852
GO:0042063	gliogenesis	biological_process	0.14756	1	1	250	14	19425	ENSCHIG00000015852
GO:0005381	iron ion transmembrane transporter activity	molecular_function	0.14763	1	1	250	11	19425	ENSCHIG00000021497
GO:0016010	dystrophin-associated glycoprotein complex	cellular_component	0.14842	1	1	250	10	19425	ENSCHIG00000011097
GO:0051213	dioxygenase activity	molecular_function	0.1487	1	2	250	47	19425	ENSCHIG00000007158,ENSCHIG00000001171
GO:0040007	growth	biological_process	0.14932	1	2	250	55	19425	ENSCHIG00000022964,ENSCHIG00000011607
GO:0050662	coenzyme binding	molecular_function	0.14954	1	4	250	145	19425	ENSCHIG00000015315,ENSCHIG00000018212,ENSCHIG00000008405,ENSCHIG00000025577
GO:0016813	hydrolase activity, acting on carbon-nitrogen (but not peptide) bonds, in linear amidines	molecular_function	0.14987	1	1	250	11	19425	ENSCHIG00000022069
GO:0009888	tissue development	biological_process	0.15037	1	3	250	104	19425	ENSCHIG00000017334,ENSCHIG00000011607,ENSCHIG00000022964
GO:0048732	gland development	biological_process	0.15063	1	1	250	13	19425	ENSCHIG00000011607
GO:0008286	insulin receptor signaling pathway	biological_process	0.15088	1	1	250	13	19425	ENSCHIG00000022964
GO:0043401	steroid hormone mediated signaling pathway	biological_process	0.15155	1	2	250	47	19425	ENSCHIG00000017334,ENSCHIG00000009664
GO:0009605	response to external stimulus	biological_process	0.15204	1	4	250	177	19425	ENSCHIG00000018077,ENSCHIG00000022964,ENSCHIG00000011198,ENSCHIG00000010653
GO:0016410	N-acyltransferase activity	molecular_function	0.15267	1	2	250	53	19425	ENSCHIG00000016391,ENSCHIG00000013375
GO:0006984	ER-nucleus signaling pathway	biological_process	0.15292	1	1	250	14	19425	ENSCHIG00000026228
GO:0010817	regulation of hormone levels	biological_process	0.1531	1	2	250	50	19425	ENSCHIG00000017334,ENSCHIG00000009995
GO:0000302	response to reactive oxygen species	biological_process	0.15356	1	1	250	13	19425	ENSCHIG00000019452
GO:0009653	anatomical structure morphogenesis	biological_process	0.15391	1	5	250	198	19425	ENSCHIG00000012473,ENSCHIG00000011607,ENSCHIG00000020881,ENSCHIG00000018077,ENSCHIG00000020385
GO:0005248	voltage-gated sodium channel activity	molecular_function	0.15463	1	1	250	10	19425	ENSCHIG00000024980
GO:0016202	regulation of striated muscle tissue development	biological_process	0.15486	1	1	250	15	19425	ENSCHIG00000022964
GO:0048634	regulation of muscle organ development	biological_process	0.15486	1	1	250	15	19425	ENSCHIG00000022964
GO:0048585	negative regulation of response to stimulus	biological_process	0.15592	1	3	250	108	19425	ENSCHIG00000022069,ENSCHIG00000011607,ENSCHIG00000022964
GO:0050870	positive regulation of T cell activation	biological_process	0.15616	1	1	250	14	19425	ENSCHIG00000009590
GO:1901575	organic substance catabolic process	biological_process	0.15673	1	12	250	613	19425	ENSCHIG00000001171,ENSCHIG00000018123,ENSCHIG00000013899,ENSCHIG00000010431,ENSCHIG00000018129,ENSCHIG00000018390,ENSCHIG00000018212,ENSCHIG00000018871,ENSCHIG00000017869,XLOC_124264,ENSCHIG00000025203,ENSCHIG00000003090
GO:0071310	cellular response to organic substance	biological_process	0.1581	1	6	250	276	19425	ENSCHIG00000026228,ENSCHIG00000022964,ENSCHIG00000022069,ENSCHIG00000011607,ENSCHIG00000017334,ENSCHIG00000009664
GO:0048741	skeletal muscle fiber development	biological_process	0.15814	1	1	250	15	19425	ENSCHIG00000022964
GO:0048747	muscle fiber development	biological_process	0.15814	1	1	250	15	19425	ENSCHIG00000022964
GO:0005343	organic acid:sodium symporter activity	molecular_function	0.15984	1	1	250	11	19425	ENSCHIG00000023325
GO:0018149	peptide cross-linking	biological_process	0.16023	1	1	250	11	19425	ENSCHIG00000020633
GO:0034599	cellular response to oxidative stress	biological_process	0.16029	1	1	250	14	19425	ENSCHIG00000019452
GO:0042592	homeostatic process	biological_process	0.16108	1	5	250	217	19425	ENSCHIG00000022964,ENSCHIG00000005461,ENSCHIG00000021497,ENSCHIG00000011607,ENSCHIG00000017334
GO:0019359	nicotinamide nucleotide biosynthetic process	biological_process	0.1611	1	1	250	13	19425	ENSCHIG00000018212
GO:0019363	pyridine nucleotide biosynthetic process	biological_process	0.1611	1	1	250	13	19425	ENSCHIG00000018212
GO:0019674	NAD metabolic process	biological_process	0.1611	1	1	250	13	19425	ENSCHIG00000018212
GO:0034754	cellular hormone metabolic process	biological_process	0.16198	1	1	250	14	19425	ENSCHIG00000009995
GO:0006928	cellular component movement	biological_process	0.16308	1	6	250	260	19425	ENSCHIG00000022964,ENSCHIG00000018077,ENSCHIG00000014072,ENSCHIG00000017710,ENSCHIG00000011607,ENSCHIG00000012473
GO:0009123	nucleoside monophosphate metabolic process	biological_process	0.16468	1	2	250	53	19425	ENSCHIG00000017869,ENSCHIG00000016895
GO:0015850	organic hydroxy compound transport	biological_process	0.16481	1	1	250	13	19425	ENSCHIG00000018209
GO:0070469	respiratory chain	cellular_component	0.16509	1	2	250	79	19425	ENSCHIG00000025853,ENSCHIG00000000023
GO:0008535	respiratory chain complex IV assembly	biological_process	0.16599	1	1	250	16	19425	ENSCHIG00000000023
GO:0035295	tube development	biological_process	0.16603	1	1	250	14	19425	ENSCHIG00000011607
GO:0006986	response to unfolded protein	biological_process	0.16605	1	1	250	15	19425	ENSCHIG00000026228
GO:0035966	response to topologically incorrect protein	biological_process	0.16605	1	1	250	15	19425	ENSCHIG00000026228
GO:0002526	acute inflammatory response	biological_process	0.16649	1	1	250	15	19425	ENSCHIG00000024270
GO:0007167	enzyme linked receptor protein signaling pathway	biological_process	0.16772	1	4	250	147	19425	ENSCHIG00000011607,ENSCHIG00000021066,ENSCHIG00000013969,ENSCHIG00000022964
GO:0002449	lymphocyte mediated immunity	biological_process	0.16807	1	1	250	14	19425	ENSCHIG00000022069
GO:0046112	nucleobase biosynthetic process	biological_process	0.16868	1	1	250	13	19425	ENSCHIG00000025029
GO:0031532	actin cytoskeleton reorganization	biological_process	0.16895	1	1	250	11	19425	ENSCHIG00000025001
GO:0006790	sulfur compound metabolic process	biological_process	0.16938	1	2	250	52	19425	ENSCHIG00000009411,ENSCHIG00000009078
GO:0016477	cell migration	biological_process	0.1695	1	3	250	118	19425	ENSCHIG00000022964,ENSCHIG00000011607,ENSCHIG00000014072
GO:0007155	cell adhesion	biological_process	0.16952	1	6	250	244	19425	ENSCHIG00000024913,ENSCHIG00000018764,ENSCHIG00000018077,ENSCHIG00000014072,ENSCHIG00000025001,ENSCHIG00000018662
GO:0022610	biological adhesion	biological_process	0.16952	1	6	250	244	19425	ENSCHIG00000024913,ENSCHIG00000018764,ENSCHIG00000018077,ENSCHIG00000018662,ENSCHIG00000014072,ENSCHIG00000025001
GO:0002696	positive regulation of leukocyte activation	biological_process	0.17021	1	1	250	15	19425	ENSCHIG00000009590
GO:0050867	positive regulation of cell activation	biological_process	0.17021	1	1	250	15	19425	ENSCHIG00000009590
GO:0051251	positive regulation of lymphocyte activation	biological_process	0.17021	1	1	250	15	19425	ENSCHIG00000009590
GO:0030170	pyridoxal phosphate binding	molecular_function	0.17026	1	2	250	51	19425	ENSCHIG00000022227,ENSCHIG00000018390
GO:0044283	small molecule biosynthetic process	biological_process	0.17082	1	4	250	157	19425	ENSCHIG00000009411,ENSCHIG00000009078,ENSCHIG00000018212,ENSCHIG00000017850
GO:0003341	cilium movement	biological_process	0.17102	1	1	250	12	19425	ENSCHIG00000012473
GO:0050796	regulation of insulin secretion	biological_process	0.17108	1	1	250	14	19425	ENSCHIG00000017334
GO:0008199	ferric iron binding	molecular_function	0.1712	1	1	250	21	19425	ENSCHIG00000021497
GO:0002504	antigen processing and presentation of peptide or polysaccharide antigen via MHC class II	biological_process	0.17133	1	1	250	17	19425	ENSCHIG00000018350
GO:0010181	FMN binding	molecular_function	0.1716	1	1	250	13	19425	ENSCHIG00000015315
GO:0055001	muscle cell development	biological_process	0.17211	1	1	250	16	19425	ENSCHIG00000022964
GO:0055002	striated muscle cell development	biological_process	0.17211	1	1	250	16	19425	ENSCHIG00000022964
GO:0051493	regulation of cytoskeleton organization	biological_process	0.17228	1	3	250	106	19425	ENSCHIG00000016310,ENSCHIG00000015777,ENSCHIG00000014072
GO:0006875	cellular metal ion homeostasis	biological_process	0.1725	1	2	250	63	19425	ENSCHIG00000005461,ENSCHIG00000021497
GO:0002697	regulation of immune effector process	biological_process	0.17292	1	1	250	16	19425	ENSCHIG00000022069
GO:0042129	regulation of T cell proliferation	biological_process	0.17334	1	1	250	16	19425	ENSCHIG00000022069
GO:0003707	steroid hormone receptor activity	molecular_function	0.17363	1	2	250	51	19425	ENSCHIG00000009664,ENSCHIG00000017334
GO:0042157	lipoprotein metabolic process	biological_process	0.17429	1	2	250	61	19425	ENSCHIG00000014534,ENSCHIG00000024540
GO:0019825	oxygen binding	molecular_function	0.17435	1	1	250	21	19425	ENSCHIG00000023338
GO:0044447	axoneme part	cellular_component	0.17454	1	1	250	13	19425	ENSCHIG00000012473
GO:0048468	cell development	biological_process	0.17478	1	4	250	158	19425	ENSCHIG00000015852,ENSCHIG00000022964,ENSCHIG00000018077,ENSCHIG00000017334
GO:0009055	electron carrier activity	molecular_function	0.17525	1	2	250	65	19425	XLOC_124264,ENSCHIG00000025853
GO:0043281	regulation of cysteine-type endopeptidase activity involved in apoptotic process	biological_process	0.17562	1	1	250	16	19425	ENSCHIG00000019452
GO:2000116	regulation of cysteine-type endopeptidase activity	biological_process	0.17562	1	1	250	16	19425	ENSCHIG00000019452
GO:0032869	cellular response to insulin stimulus	biological_process	0.17577	1	1	250	16	19425	ENSCHIG00000022964
GO:0050482	arachidonic acid secretion	biological_process	0.17613	1	1	250	16	19425	ENSCHIG00000010431
GO:0006873	cellular ion homeostasis	biological_process	0.17671	1	2	250	64	19425	ENSCHIG00000005461,ENSCHIG00000021497
GO:0030003	cellular cation homeostasis	biological_process	0.17671	1	2	250	64	19425	ENSCHIG00000005461,ENSCHIG00000021497
GO:0009755	hormone-mediated signaling pathway	biological_process	0.17708	1	2	250	55	19425	ENSCHIG00000009664,ENSCHIG00000017334
GO:0006721	terpenoid metabolic process	biological_process	0.17769	1	1	250	15	19425	ENSCHIG00000009995
GO:0032502	developmental process	biological_process	0.17824	1	12	250	666	19425	ENSCHIG00000022964,ENSCHIG00000026109,ENSCHIG00000024913,ENSCHIG00000015852,ENSCHIG00000008742,ENSCHIG00000020881,ENSCHIG00000018077,ENSCHIG00000023194,ENSCHIG00000020385,ENSCHIG00000011607,ENSCHIG00000012473,ENSCHIG00000017334
GO:0016887	ATPase activity	molecular_function	0.17831	1	5	250	203	19425	ENSCHIG00000026906,ENSCHIG00000012837,ENSCHIG00000014981,ENSCHIG00000021030,ENSCHIG00000022427
GO:0002443	leukocyte mediated immunity	biological_process	0.17863	1	1	250	15	19425	ENSCHIG00000022069
GO:0072525	pyridine-containing compound biosynthetic process	biological_process	0.18035	1	1	250	15	19425	ENSCHIG00000018212
GO:0071822	protein complex subunit organization	biological_process	0.18221	1	7	250	361	19425	ENSCHIG00000000023,ENSCHIG00000014072,ENSCHIG00000014958,ENSCHIG00000016310,ENSCHIG00000015777,ENSCHIG00000018253,ENSCHIG00000014747
GO:0004407	histone deacetylase activity	molecular_function	0.18245	1	1	250	12	19425	ENSCHIG00000000457
GO:0044711	single-organism biosynthetic process	biological_process	0.18264	1	4	250	161	19425	ENSCHIG00000017850,ENSCHIG00000018212,ENSCHIG00000009411,ENSCHIG00000009078
GO:0008308	voltage-gated anion channel activity	molecular_function	0.18319	1	1	250	15	19425	ENSCHIG00000020881
GO:0015301	anion:anion antiporter activity	molecular_function	0.18369	1	1	250	14	19425	ENSCHIG00000009610
GO:0002791	regulation of peptide secretion	biological_process	0.18484	1	1	250	15	19425	ENSCHIG00000017334
GO:0090087	regulation of peptide transport	biological_process	0.18484	1	1	250	15	19425	ENSCHIG00000017334
GO:0090276	regulation of peptide hormone secretion	biological_process	0.18484	1	1	250	15	19425	ENSCHIG00000017334
GO:0032103	positive regulation of response to external stimulus	biological_process	0.185	1	1	250	20	19425	ENSCHIG00000022964
GO:0008200	ion channel inhibitor activity	molecular_function	0.1859	1	1	250	15	19425	XLOC_124264
GO:0016248	channel inhibitor activity	molecular_function	0.1859	1	1	250	15	19425	XLOC_124264
GO:0043178	alcohol binding	molecular_function	0.18663	1	1	250	12	19425	ENSCHIG00000025126
GO:0004713	protein tyrosine kinase activity	molecular_function	0.18679	1	3	250	92	19425	ENSCHIG00000020380,ENSCHIG00000013969,ENSCHIG00000021066
GO:0046915	transition metal ion transmembrane transporter activity	molecular_function	0.18686	1	1	250	15	19425	ENSCHIG00000021497
GO:0032944	regulation of mononuclear cell proliferation	biological_process	0.18711	1	1	250	17	19425	ENSCHIG00000022069
GO:0050670	regulation of lymphocyte proliferation	biological_process	0.18711	1	1	250	17	19425	ENSCHIG00000022069
GO:0042613	MHC class II protein complex	cellular_component	0.18761	1	1	250	18	19425	ENSCHIG00000018350
GO:0006541	glutamine metabolic process	biological_process	0.18791	1	1	250	14	19425	ENSCHIG00000025029
GO:0005930	axoneme	cellular_component	0.18825	1	1	250	14	19425	ENSCHIG00000012473
GO:0032309	icosanoid secretion	biological_process	0.18843	1	1	250	17	19425	ENSCHIG00000010431
GO:0071715	icosanoid transport	biological_process	0.18843	1	1	250	17	19425	ENSCHIG00000010431
GO:1901571	fatty acid derivative transport	biological_process	0.18843	1	1	250	17	19425	ENSCHIG00000010431
GO:0051017	actin filament bundle assembly	biological_process	0.18885	1	1	250	13	19425	ENSCHIG00000014072
GO:0001518	voltage-gated sodium channel complex	cellular_component	0.18944	1	1	250	13	19425	ENSCHIG00000024980
GO:0034706	sodium channel complex	cellular_component	0.18944	1	1	250	13	19425	ENSCHIG00000024980
GO:0030246	carbohydrate binding	molecular_function	0.1906	1	4	250	164	19425	ENSCHIG00000000508,ENSCHIG00000022466,ENSCHIG00000003690,ENSCHIG00000014507
GO:0005217	intracellular ligand-gated ion channel activity	molecular_function	0.19116	1	1	250	11	19425	ENSCHIG00000016930
GO:0002460	adaptive immune response based on somatic recombination of immune receptors built from immunoglobulin superfamily domains	biological_process	0.19204	1	1	250	16	19425	ENSCHIG00000022069
GO:0009262	deoxyribonucleotide metabolic process	biological_process	0.1928	1	1	250	18	19425	XLOC_154928
GO:0003824	catalytic activity	molecular_function	0.19599	1	78	250	5156	19425	ENSCHIG00000023858,ENSCHIG00000025600,ENSCHIG00000018871,ENSCHIG00000021030,ENSCHIG00000013969,ENSCHIG00000022211,ENSCHIG00000026906,ENSCHIG00000020380,ENSCHIG00000022496,ENSCHIG00000007645,ENSCHIG00000024955,ENSCHIG00000005365,ENSCHIG00000000023,XLOC_124264,ENSCHIG00000000103,ENSCHIG00000025287,ENSCHIG00000018390,ENSCHIG00000022168,ENSCHIG00000010407,ENSCHIG00000010585,ENSCHIG00000018739,ENSCHIG…
GO:0044391	ribosomal subunit	cellular_component	0.19603	1	2	250	96	19425	ENSCHIG00000014944,ENSCHIG00000018150
GO:0016575	histone deacetylation	biological_process	0.19634	1	1	250	13	19425	ENSCHIG00000000457
GO:0008021	synaptic vesicle	cellular_component	0.19643	1	1	250	15	19425	ENSCHIG00000026328
GO:0009218	pyrimidine ribonucleotide metabolic process	biological_process	0.19645	1	1	250	17	19425	ENSCHIG00000017869
GO:0009220	pyrimidine ribonucleotide biosynthetic process	biological_process	0.19645	1	1	250	17	19425	ENSCHIG00000017869
GO:0046132	pyrimidine ribonucleoside biosynthetic process	biological_process	0.19645	1	1	250	17	19425	ENSCHIG00000017869
GO:0046134	pyrimidine nucleoside biosynthetic process	biological_process	0.19645	1	1	250	17	19425	ENSCHIG00000017869
GO:0015002	heme-copper terminal oxidase activity	molecular_function	0.19659	1	2	250	76	19425	XLOC_154928,ENSCHIG00000000023
GO:0055086	nucleobase-containing small molecule metabolic process	biological_process	0.19673	1	8	250	402	19425	ENSCHIG00000018212,ENSCHIG00000018565,ENSCHIG00000017869,XLOC_154928,ENSCHIG00000025783,ENSCHIG00000025029,ENSCHIG00000016895,ENSCHIG00000009411
GO:0043604	amide biosynthetic process	biological_process	0.19682	1	1	250	17	19425	ENSCHIG00000022069
GO:0030833	regulation of actin filament polymerization	biological_process	0.19785	1	2	250	63	19425	ENSCHIG00000015777,ENSCHIG00000016310
GO:0032271	regulation of protein polymerization	biological_process	0.19785	1	2	250	63	19425	ENSCHIG00000015777,ENSCHIG00000016310
GO:0002683	negative regulation of immune system process	biological_process	0.1996	1	1	250	18	19425	ENSCHIG00000022069
GO:0008283	cell proliferation	biological_process	0.20008	1	3	250	120	19425	ENSCHIG00000015852,ENSCHIG00000011607,ENSCHIG00000022069
GO:0032868	response to insulin stimulus	biological_process	0.20021	1	1	250	19	19425	ENSCHIG00000022964
GO:0016884	carbon-nitrogen ligase activity, with glutamine as amido-N-donor	molecular_function	0.20053	1	1	250	17	19425	ENSCHIG00000025029
GO:0070663	regulation of leukocyte proliferation	biological_process	0.20128	1	1	250	18	19425	ENSCHIG00000022069
GO:0005885	Arp2/3 protein complex	cellular_component	0.20152	1	1	250	21	19425	ENSCHIG00000015777
GO:0042098	T cell proliferation	biological_process	0.20222	1	1	250	19	19425	ENSCHIG00000022069
GO:0007420	brain development	biological_process	0.20258	1	1	250	21	19425	ENSCHIG00000026109
GO:0007399	nervous system development	biological_process	0.20473	1	4	250	166	19425	ENSCHIG00000024913,ENSCHIG00000015852,ENSCHIG00000018077,ENSCHIG00000026109
GO:0016043	cellular component organization	biological_process	0.20521	1	21	250	1283	19425	ENSCHIG00000025001,ENSCHIG00000014072,ENSCHIG00000000023,ENSCHIG00000018253,ENSCHIG00000022964,ENSCHIG00000016310,ENSCHIG00000000946,ENSCHIG00000012473,ENSCHIG00000006565,ENSCHIG00000020385,ENSCHIG00000020881,ENSCHIG00000018077,ENSCHIG00000015777,ENSCHIG00000015852,ENSCHIG00000008742,ENSCHIG00000000457,ENSCHIG00000023143,ENSCHIG00000011607,ENSCHIG00000014958,ENSCHIG00000014747,ENSCHIG00000022140
GO:0015075	ion transmembrane transporter activity	molecular_function	0.20588	1	12	250	663	19425	ENSCHIG00000000023,ENSCHIG00000016930,ENSCHIG00000009610,ENSCHIG00000018565,ENSCHIG00000024980,ENSCHIG00000021497,ENSCHIG00000023325,ENSCHIG00000018209,XLOC_134595,ENSCHIG00000000587,ENSCHIG00000015956,ENSCHIG00000020881
GO:0046717	acid secretion	biological_process	0.2062	1	1	250	19	19425	ENSCHIG00000010431
GO:0033558	protein deacetylase activity	molecular_function	0.20621	1	1	250	14	19425	ENSCHIG00000000457
GO:0055065	metal ion homeostasis	biological_process	0.20652	1	2	250	69	19425	ENSCHIG00000021497,ENSCHIG00000005461
GO:0061572	actin filament bundle organization	biological_process	0.20828	1	1	250	15	19425	ENSCHIG00000014072
GO:0007015	actin filament organization	biological_process	0.20832	1	3	250	120	19425	ENSCHIG00000014072,ENSCHIG00000015777,ENSCHIG00000016310
GO:0000096	sulfur amino acid metabolic process	biological_process	0.20847	1	1	250	16	19425	ENSCHIG00000009078
GO:0070925	organelle assembly	biological_process	0.20931	1	2	250	66	19425	ENSCHIG00000020385,ENSCHIG00000020881
GO:0046883	regulation of hormone secretion	biological_process	0.20966	1	1	250	18	19425	ENSCHIG00000017334
GO:0008064	regulation of actin polymerization or depolymerization	biological_process	0.20981	1	2	250	66	19425	ENSCHIG00000015777,ENSCHIG00000016310
GO:0030832	regulation of actin filament length	biological_process	0.20981	1	2	250	66	19425	ENSCHIG00000015777,ENSCHIG00000016310
GO:0007519	skeletal muscle tissue development	biological_process	0.21029	1	1	250	19	19425	ENSCHIG00000022964
GO:0060538	skeletal muscle organ development	biological_process	0.21029	1	1	250	19	19425	ENSCHIG00000022964
GO:0009067	aspartate family amino acid biosynthetic process	biological_process	0.21183	1	1	250	18	19425	ENSCHIG00000009078
GO:0007009	plasma membrane organization	biological_process	0.21189	1	1	250	16	19425	ENSCHIG00000015852
GO:0065003	macromolecular complex assembly	biological_process	0.2121	1	7	250	391	19425	ENSCHIG00000014958,ENSCHIG00000000023,ENSCHIG00000014747,ENSCHIG00000016310,ENSCHIG00000000946,ENSCHIG00000015777,ENSCHIG00000018253
GO:0006171	cAMP biosynthetic process	biological_process	0.21251	1	1	250	16	19425	ENSCHIG00000025783
GO:0046058	cAMP metabolic process	biological_process	0.21251	1	1	250	16	19425	ENSCHIG00000025783
GO:0005506	iron ion binding	molecular_function	0.21282	1	4	250	179	19425	ENSCHIG00000022168,ENSCHIG00000021497,ENSCHIG00000018129,ENSCHIG00000009100
GO:0003674	molecular_function	molecular_function	0.21365	1	207	250	15572	19425	ENSCHIG00000019493,ENSCHIG00000008922,ENSCHIG00000024683,ENSCHIG00000017850,ENSCHIG00000020633,ENSCHIG00000018123,ENSCHIG00000020663,ENSCHIG00000014095,ENSCHIG00000024980,ENSCHIG00000015571,ENSCHIG00000019452,ENSCHIG00000009411,ENSCHIG00000025126,ENSCHIG00000015315,ENSCHIG00000021066,ENSCHIG00000017098,ENSCHIG00000017192,ENSCHIG00000014791,ENSCHIG00000011241,ENSCHIG00000001191,ENSCHIG00000018212,…
GO:0010033	response to organic substance	biological_process	0.21508	1	6	250	306	19425	ENSCHIG00000009664,ENSCHIG00000011607,ENSCHIG00000017334,ENSCHIG00000022069,ENSCHIG00000022964,ENSCHIG00000026228
GO:0016705	oxidoreductase activity, acting on paired donors, with incorporation or reduction of molecular oxygen	molecular_function	0.21557	1	4	250	168	19425	ENSCHIG00000018129,ENSCHIG00000009100,ENSCHIG00000022168,ENSCHIG00000018212
GO:0030041	actin filament polymerization	biological_process	0.21609	1	2	250	66	19425	ENSCHIG00000015777,ENSCHIG00000016310
GO:0007507	heart development	biological_process	0.21644	1	1	250	20	19425	ENSCHIG00000008742
GO:0015909	long-chain fatty acid transport	biological_process	0.21666	1	1	250	20	19425	ENSCHIG00000010431
GO:0006213	pyrimidine nucleoside metabolic process	biological_process	0.21703	1	1	250	19	19425	ENSCHIG00000017869
GO:0046131	pyrimidine ribonucleoside metabolic process	biological_process	0.21703	1	1	250	19	19425	ENSCHIG00000017869
GO:0017148	negative regulation of translation	biological_process	0.21742	1	1	250	17	19425	ENSCHIG00000011607
GO:0006730	one-carbon metabolic process	biological_process	0.21885	1	1	250	19	19425	ENSCHIG00000009411
GO:0022008	neurogenesis	biological_process	0.21915	1	3	250	115	19425	ENSCHIG00000018077,ENSCHIG00000024913,ENSCHIG00000015852
GO:0001558	regulation of cell growth	biological_process	0.22032	1	1	250	19	19425	ENSCHIG00000011607
GO:0007160	cell-matrix adhesion	biological_process	0.22082	1	1	250	16	19425	ENSCHIG00000014072
GO:0009165	nucleotide biosynthetic process	biological_process	0.2217	1	4	250	193	19425	ENSCHIG00000025783,ENSCHIG00000017869,ENSCHIG00000018212,ENSCHIG00000018565
GO:0009112	nucleobase metabolic process	biological_process	0.22282	1	1	250	18	19425	ENSCHIG00000025029
GO:0071375	cellular response to peptide hormone stimulus	biological_process	0.2241	1	1	250	20	19425	ENSCHIG00000022964
GO:1901653	cellular response to peptide	biological_process	0.2241	1	1	250	20	19425	ENSCHIG00000022964
GO:0032879	regulation of localization	biological_process	0.22545	1	5	250	240	19425	ENSCHIG00000011607,ENSCHIG00000017334,ENSCHIG00000014072,ENSCHIG00000024980,ENSCHIG00000022964
GO:0032535	regulation of cellular component size	biological_process	0.22558	1	2	250	70	19425	ENSCHIG00000016310,ENSCHIG00000015777
GO:0002064	epithelial cell development	biological_process	0.228	1	1	250	19	19425	ENSCHIG00000017334
GO:0009108	coenzyme biosynthetic process	biological_process	0.22855	1	2	250	67	19425	ENSCHIG00000018212,ENSCHIG00000009411
GO:0009260	ribonucleotide biosynthetic process	biological_process	0.22855	1	3	250	134	19425	ENSCHIG00000025783,ENSCHIG00000017869,ENSCHIG00000018565
GO:0046390	ribose phosphate biosynthetic process	biological_process	0.22855	1	3	250	134	19425	ENSCHIG00000017869,ENSCHIG00000018565,ENSCHIG00000025783
GO:0051817	modification of morphology or physiology of other organism involved in symbiotic interaction	biological_process	0.22967	1	1	250	19	19425	ENSCHIG00000022069
GO:0010741	negative regulation of intracellular protein kinase cascade	biological_process	0.22967	1	1	250	25	19425	ENSCHIG00000022964
GO:0048522	positive regulation of cellular process	biological_process	0.23039	1	7	250	385	19425	ENSCHIG00000026228,ENSCHIG00000009590,ENSCHIG00000022964,ENSCHIG00000016310,ENSCHIG00000015777,ENSCHIG00000014072,ENSCHIG00000011607
GO:0072522	purine-containing compound biosynthetic process	biological_process	0.2304	1	3	250	135	19425	ENSCHIG00000018565,ENSCHIG00000025783,ENSCHIG00000009411
GO:0016645	oxidoreductase activity, acting on the CH-NH group of donors	molecular_function	0.23117	1	1	250	19	19425	ENSCHIG00000018123
GO:0008643	carbohydrate transport	biological_process	0.232	1	1	250	20	19425	ENSCHIG00000018753
GO:0032943	mononuclear cell proliferation	biological_process	0.23266	1	1	250	22	19425	ENSCHIG00000022069
GO:0046651	lymphocyte proliferation	biological_process	0.23266	1	1	250	22	19425	ENSCHIG00000022069
GO:0050900	leukocyte migration	biological_process	0.23399	1	1	250	24	19425	ENSCHIG00000022964
GO:0030234	enzyme regulator activity	molecular_function	0.23425	1	10	250	537	19425	ENSCHIG00000020257,ENSCHIG00000010653,ENSCHIG00000027014,ENSCHIG00000025471,ENSCHIG00000016541,ENSCHIG00000011373,ENSCHIG00000024683,ENSCHIG00000021115,ENSCHIG00000022850,ENSCHIG00000023762
GO:0004623	phospholipase A2 activity	molecular_function	0.23483	1	1	250	21	19425	ENSCHIG00000010431
GO:0035821	modification of morphology or physiology of other organism	biological_process	0.23634	1	1	250	20	19425	ENSCHIG00000022069
GO:0043094	cellular metabolic compound salvage	biological_process	0.23638	1	1	250	19	19425	ENSCHIG00000017869
GO:0022900	electron transport chain	biological_process	0.23648	1	3	250	151	19425	XLOC_154928,ENSCHIG00000000023,ENSCHIG00000025853
GO:0006476	protein deacetylation	biological_process	0.23699	1	1	250	17	19425	ENSCHIG00000000457
GO:0016755	transferase activity, transferring amino-acyl groups	molecular_function	0.23746	1	1	250	19	19425	ENSCHIG00000020633
GO:0005496	steroid binding	molecular_function	0.23813	1	1	250	18	19425	ENSCHIG00000025126
GO:0005044	scavenger receptor activity	molecular_function	0.2383	1	2	250	62	19425	ENSCHIG00000000508,ENSCHIG00000014507
GO:0001503	ossification	biological_process	0.23887	1	1	250	24	19425	ENSCHIG00000011607
GO:0015267	channel activity	molecular_function	0.23903	1	7	250	347	19425	ENSCHIG00000015956,ENSCHIG00000020881,XLOC_134595,ENSCHIG00000000587,ENSCHIG00000024980,ENSCHIG00000011928,ENSCHIG00000016930
GO:0022803	passive transmembrane transporter activity	molecular_function	0.23903	1	7	250	347	19425	ENSCHIG00000016930,ENSCHIG00000011928,ENSCHIG00000024980,XLOC_134595,ENSCHIG00000000587,ENSCHIG00000015956,ENSCHIG00000020881
GO:0019213	deacetylase activity	molecular_function	0.23917	1	1	250	17	19425	ENSCHIG00000000457
GO:0009066	aspartate family amino acid metabolic process	biological_process	0.23954	1	1	250	21	19425	ENSCHIG00000009078
GO:0022603	regulation of anatomical structure morphogenesis	biological_process	0.23999	1	2	250	69	19425	ENSCHIG00000020881,ENSCHIG00000020385
GO:0009147	pyrimidine nucleoside triphosphate metabolic process	biological_process	0.24009	1	1	250	23	19425	XLOC_154928
GO:0045087	innate immune response	biological_process	0.24094	1	2	250	83	19425	ENSCHIG00000022069,ENSCHIG00000017743
GO:0033500	carbohydrate homeostasis	biological_process	0.2418	1	1	250	17	19425	ENSCHIG00000011607
GO:0042593	glucose homeostasis	biological_process	0.2418	1	1	250	17	19425	ENSCHIG00000011607
GO:0043254	regulation of protein complex assembly	biological_process	0.24278	1	2	250	73	19425	ENSCHIG00000016310,ENSCHIG00000015777
GO:0005829	cytosol	cellular_component	0.24543	1	3	250	155	19425	ENSCHIG00000008236,ENSCHIG00000019452,ENSCHIG00000023338
GO:0070661	leukocyte proliferation	biological_process	0.24604	1	1	250	23	19425	ENSCHIG00000022069
GO:0006956	complement activation	biological_process	0.24636	1	1	250	22	19425	ENSCHIG00000017743
GO:0048589	developmental growth	biological_process	0.24717	1	1	250	24	19425	ENSCHIG00000022964
GO:0035601	protein deacylation	biological_process	0.24813	1	1	250	18	19425	ENSCHIG00000000457
GO:0048729	tissue morphogenesis	biological_process	0.24821	1	1	250	21	19425	ENSCHIG00000011607
GO:0042445	hormone metabolic process	biological_process	0.24906	1	1	250	21	19425	ENSCHIG00000009995
GO:0008544	epidermis development	biological_process	0.24979	1	1	250	25	19425	ENSCHIG00000011607
GO:0016740	transferase activity	molecular_function	0.25128	1	28	250	1723	19425	ENSCHIG00000008922,ENSCHIG00000013969,ENSCHIG00000022227,ENSCHIG00000025600,ENSCHIG00000020633,ENSCHIG00000017850,ENSCHIG00000024955,ENSCHIG00000015428,ENSCHIG00000013375,ENSCHIG00000007645,ENSCHIG00000022496,ENSCHIG00000020380,ENSCHIG00000016895,ENSCHIG00000016391,ENSCHIG00000022211,ENSCHIG00000016017,ENSCHIG00000009526,ENSCHIG00000017869,ENSCHIG00000026131,XLOC_124264,ENSCHIG00000022466,ENSCHIG…
GO:0009056	catabolic process	biological_process	0.25137	1	12	250	685	19425	ENSCHIG00000018129,ENSCHIG00000018390,ENSCHIG00000013899,ENSCHIG00000010431,ENSCHIG00000018123,ENSCHIG00000001171,ENSCHIG00000003090,ENSCHIG00000025203,XLOC_124264,ENSCHIG00000018871,ENSCHIG00000017869,ENSCHIG00000018212
GO:1901135	carbohydrate derivative metabolic process	biological_process	0.25403	1	10	250	572	19425	ENSCHIG00000025600,ENSCHIG00000022466,ENSCHIG00000023762,ENSCHIG00000025783,XLOC_154928,ENSCHIG00000022850,ENSCHIG00000017869,ENSCHIG00000024683,ENSCHIG00000018565,ENSCHIG00000009411
GO:0030155	regulation of cell adhesion	biological_process	0.25415	1	1	250	19	19425	ENSCHIG00000014072
GO:0043933	macromolecular complex subunit organization	biological_process	0.25429	1	8	250	481	19425	ENSCHIG00000018253,ENSCHIG00000016310,ENSCHIG00000000946,ENSCHIG00000000023,ENSCHIG00000014072,ENSCHIG00000015777,ENSCHIG00000014747,ENSCHIG00000014958
GO:0044248	cellular catabolic process	biological_process	0.25521	1	10	250	555	19425	XLOC_124264,ENSCHIG00000025203,ENSCHIG00000018212,ENSCHIG00000017869,ENSCHIG00000018871,ENSCHIG00000013899,ENSCHIG00000018129,ENSCHIG00000018390,ENSCHIG00000001171,ENSCHIG00000018123
GO:0019362	pyridine nucleotide metabolic process	biological_process	0.25555	1	1	250	22	19425	ENSCHIG00000018212
GO:0046496	nicotinamide nucleotide metabolic process	biological_process	0.25555	1	1	250	22	19425	ENSCHIG00000018212
GO:0043588	skin development	biological_process	0.25556	1	1	250	26	19425	ENSCHIG00000011607
GO:0014706	striated muscle tissue development	biological_process	0.25556	1	1	250	23	19425	ENSCHIG00000022964
GO:0055082	cellular chemical homeostasis	biological_process	0.25785	1	2	250	78	19425	ENSCHIG00000021497,ENSCHIG00000005461
GO:0038024	cargo receptor activity	molecular_function	0.25896	1	2	250	66	19425	ENSCHIG00000000508,ENSCHIG00000014507
GO:0007179	transforming growth factor beta receptor signaling pathway	biological_process	0.25925	1	1	250	20	19425	ENSCHIG00000022964
GO:0071559	response to transforming growth factor beta stimulus	biological_process	0.25925	1	1	250	20	19425	ENSCHIG00000022964
GO:0071560	cellular response to transforming growth factor beta stimulus	biological_process	0.25925	1	1	250	20	19425	ENSCHIG00000022964
GO:0005244	voltage-gated ion channel activity	molecular_function	0.26205	1	3	250	130	19425	ENSCHIG00000020881,ENSCHIG00000000587,ENSCHIG00000024980
GO:0022832	voltage-gated channel activity	molecular_function	0.26205	1	3	250	130	19425	ENSCHIG00000024980,ENSCHIG00000020881,ENSCHIG00000000587
GO:0010035	response to inorganic substance	biological_process	0.26541	1	1	250	24	19425	ENSCHIG00000019452
GO:0006954	inflammatory response	biological_process	0.26565	1	2	250	88	19425	ENSCHIG00000026913,ENSCHIG00000024270
GO:0008154	actin polymerization or depolymerization	biological_process	0.26571	1	2	250	77	19425	ENSCHIG00000016310,ENSCHIG00000015777
GO:0031589	cell-substrate adhesion	biological_process	0.266	1	1	250	20	19425	ENSCHIG00000014072
GO:0008373	sialyltransferase activity	molecular_function	0.26768	1	1	250	21	19425	ENSCHIG00000025600
GO:0005227	calcium activated cation channel activity	molecular_function	0.26771	1	1	250	20	19425	ENSCHIG00000000587
GO:0005272	sodium channel activity	molecular_function	0.26786	1	1	250	20	19425	ENSCHIG00000024980
GO:0008194	UDP-glycosyltransferase activity	molecular_function	0.26852	1	2	250	74	19425	ENSCHIG00000009526,ENSCHIG00000015428
GO:0004890	GABA-A receptor activity	molecular_function	0.27007	1	1	250	19	19425	ENSCHIG00000015956
GO:0030073	insulin secretion	biological_process	0.27053	1	1	250	22	19425	ENSCHIG00000017334
GO:0071897	DNA biosynthetic process	biological_process	0.27056	1	1	250	21	19425	ENSCHIG00000016895
GO:0005326	neurotransmitter transporter activity	molecular_function	0.27129	1	1	250	20	19425	ENSCHIG00000023325
GO:0005328	neurotransmitter:sodium symporter activity	molecular_function	0.27129	1	1	250	20	19425	ENSCHIG00000023325
GO:0015935	small ribosomal subunit	cellular_component	0.272	1	1	250	36	19425	ENSCHIG00000014944
GO:0072524	pyridine-containing compound metabolic process	biological_process	0.27264	1	1	250	24	19425	ENSCHIG00000018212
GO:0045595	regulation of cell differentiation	biological_process	0.27311	1	2	250	84	19425	ENSCHIG00000022964,ENSCHIG00000011607
GO:0030215	semaphorin receptor binding	molecular_function	0.27338	1	1	250	20	19425	ENSCHIG00000015571
GO:0034314	Arp2/3 complex-mediated actin nucleation	biological_process	0.27391	1	1	250	28	19425	ENSCHIG00000015777
GO:0045088	regulation of innate immune response	biological_process	0.27427	1	1	250	25	19425	ENSCHIG00000022069
GO:1901981	phosphatidylinositol phosphate binding	molecular_function	0.27493	1	1	250	20	19425	ENSCHIG00000016310
GO:0006814	sodium ion transport	biological_process	0.277	1	2	250	68	19425	ENSCHIG00000027094,ENSCHIG00000024980
GO:0052689	carboxylic ester hydrolase activity	molecular_function	0.27817	1	2	250	75	19425	ENSCHIG00000010431,ENSCHIG00000012809
GO:0055080	cation homeostasis	biological_process	0.27925	1	2	250	81	19425	ENSCHIG00000005461,ENSCHIG00000021497
GO:0042451	purine nucleoside biosynthetic process	biological_process	0.27966	1	2	250	91	19425	ENSCHIG00000009411,ENSCHIG00000018565
GO:0046129	purine ribonucleoside biosynthetic process	biological_process	0.27966	1	2	250	91	19425	ENSCHIG00000009411,ENSCHIG00000018565
GO:0007517	muscle organ development	biological_process	0.28131	1	1	250	27	19425	ENSCHIG00000022964
GO:0019725	cellular homeostasis	biological_process	0.28193	1	3	250	143	19425	ENSCHIG00000021497,ENSCHIG00000022964,ENSCHIG00000005461
GO:0002790	peptide secretion	biological_process	0.28265	1	1	250	23	19425	ENSCHIG00000017334
GO:0030072	peptide hormone secretion	biological_process	0.28265	1	1	250	23	19425	ENSCHIG00000017334
GO:0015908	fatty acid transport	biological_process	0.28284	1	1	250	26	19425	ENSCHIG00000010431
GO:1901137	carbohydrate derivative biosynthetic process	biological_process	0.28389	1	6	250	348	19425	ENSCHIG00000025600,ENSCHIG00000022466,ENSCHIG00000009411,ENSCHIG00000025783,ENSCHIG00000017869,ENSCHIG00000018565
GO:0016247	channel regulator activity	molecular_function	0.28561	1	1	250	25	19425	XLOC_124264
GO:0022836	gated channel activity	molecular_function	0.2861	1	5	250	243	19425	ENSCHIG00000016930,ENSCHIG00000024980,ENSCHIG00000000587,ENSCHIG00000020881,ENSCHIG00000015956
GO:0022839	ion gated channel activity	molecular_function	0.2861	1	5	250	243	19425	ENSCHIG00000024980,ENSCHIG00000015956,ENSCHIG00000020881,ENSCHIG00000000587,ENSCHIG00000016930
GO:0006221	pyrimidine nucleotide biosynthetic process	biological_process	0.28656	1	1	250	29	19425	ENSCHIG00000017869
GO:0048646	anatomical structure formation involved in morphogenesis	biological_process	0.28779	1	2	250	77	19425	ENSCHIG00000020881,ENSCHIG00000020385
GO:0015171	amino acid transmembrane transporter activity	molecular_function	0.28814	1	1	250	23	19425	ENSCHIG00000023325
GO:0008827	cytochrome o ubiquinol oxidase activity	molecular_function	0.29027	1	1	250	25	19425	XLOC_154928
GO:0033673	negative regulation of kinase activity	biological_process	0.29047	1	1	250	34	19425	ENSCHIG00000022964
GO:0016712	oxidoreductase activity, acting on paired donors, with incorporation or reduction of molecular oxygen, reduced flavin or flavoprotein as one donor, and incorporation of one atom of oxygen	molecular_function	0.29057	1	1	250	25	19425	ENSCHIG00000009100
GO:0071840	cellular component organization or biogenesis	biological_process	0.29097	1	21	250	1379	19425	ENSCHIG00000000457,ENSCHIG00000022140,ENSCHIG00000014747,ENSCHIG00000011607,ENSCHIG00000023143,ENSCHIG00000014958,ENSCHIG00000018253,ENSCHIG00000016310,ENSCHIG00000022964,ENSCHIG00000000946,ENSCHIG00000000023,ENSCHIG00000025001,ENSCHIG00000014072,ENSCHIG00000020881,ENSCHIG00000018077,ENSCHIG00000015777,ENSCHIG00000008742,ENSCHIG00000015852,ENSCHIG00000020385,ENSCHIG00000006565,ENSCHIG00000012473
GO:0050801	ion homeostasis	biological_process	0.2939	1	2	250	84	19425	ENSCHIG00000005461,ENSCHIG00000021497
GO:0046930	pore complex	cellular_component	0.29531	1	1	250	23	19425	ENSCHIG00000014791
GO:0022904	respiratory electron transport chain	biological_process	0.29736	1	1	250	32	19425	ENSCHIG00000000023
GO:0051188	cofactor biosynthetic process	biological_process	0.29796	1	2	250	81	19425	ENSCHIG00000018212,ENSCHIG00000009411
GO:0051348	negative regulation of transferase activity	biological_process	0.29797	1	1	250	35	19425	ENSCHIG00000022964
GO:0051693	actin filament capping	biological_process	0.29861	1	1	250	24	19425	ENSCHIG00000016310
GO:0045263	proton-transporting ATP synthase complex, coupling factor F(o)	cellular_component	0.29862	1	1	250	38	19425	ENSCHIG00000018565
GO:0016709	oxidoreductase activity, acting on paired donors, with incorporation or reduction of molecular oxygen, NAD(P)H as one donor, and incorporation of one atom of oxygen	molecular_function	0.29957	1	1	250	23	19425	ENSCHIG00000018212
GO:0005102	receptor binding	molecular_function	0.3004	1	8	250	536	19425	ENSCHIG00000015571,ENSCHIG00000018253,XLOC_186979,ENSCHIG00000022964,ENSCHIG00000014747,ENSCHIG00000024913,ENSCHIG00000026913,ENSCHIG00000014958
GO:0016758	transferase activity, transferring hexosyl groups	molecular_function	0.30067	1	3	250	152	19425	ENSCHIG00000015428,ENSCHIG00000009526,ENSCHIG00000015323
GO:0004879	ligand-activated sequence-specific DNA binding RNA polymerase II transcription factor activity	molecular_function	0.30091	1	1	250	22	19425	ENSCHIG00000009664
GO:0046879	hormone secretion	biological_process	0.3045	1	1	250	26	19425	ENSCHIG00000017334
GO:0002252	immune effector process	biological_process	0.30555	1	2	250	109	19425	ENSCHIG00000017743,ENSCHIG00000022069
GO:0006826	iron ion transport	biological_process	0.30583	1	1	250	33	19425	ENSCHIG00000021497
GO:0016917	GABA receptor activity	molecular_function	0.30864	1	1	250	22	19425	ENSCHIG00000015956
GO:0016682	oxidoreductase activity, acting on diphenols and related substances as donors, oxygen as acceptor	molecular_function	0.30949	1	1	250	27	19425	XLOC_154928
GO:0030835	negative regulation of actin filament depolymerization	biological_process	0.31028	1	1	250	25	19425	ENSCHIG00000016310
GO:0010627	regulation of intracellular protein kinase cascade	biological_process	0.31098	1	2	250	88	19425	ENSCHIG00000022964,ENSCHIG00000011607
GO:0043168	anion binding	molecular_function	0.31218	1	33	250	2076	19425	ENSCHIG00000010407,ENSCHIG00000019462,ENSCHIG00000010585,ENSCHIG00000018390,ENSCHIG00000008405,ENSCHIG00000022964,ENSCHIG00000016017,ENSCHIG00000017710,ENSCHIG00000007645,ENSCHIG00000022211,ENSCHIG00000016895,ENSCHIG00000012837,ENSCHIG00000020380,ENSCHIG00000026906,ENSCHIG00000021030,ENSCHIG00000018212,ENSCHIG00000026733,ENSCHIG00000013969,ENSCHIG00000011241,ENSCHIG00000015777,ENSCHIG00000025029,…
GO:0030837	negative regulation of actin filament polymerization	biological_process	0.3176	1	1	250	26	19425	ENSCHIG00000016310
GO:0032272	negative regulation of protein polymerization	biological_process	0.3176	1	1	250	26	19425	ENSCHIG00000016310
GO:0051015	actin filament binding	molecular_function	0.31764	1	2	250	72	19425	ENSCHIG00000026733,ENSCHIG00000016310
GO:0007417	central nervous system development	biological_process	0.31911	1	1	250	33	19425	ENSCHIG00000026109
GO:0005488	binding	molecular_function	0.32074	1	146	250	10592	19425	ENSCHIG00000012979,ENSCHIG00000023692,ENSCHIG00000009821,ENSCHIG00000003690,ENSCHIG00000010431,ENSCHIG00000011607,ENSCHIG00000012809,ENSCHIG00000017743,ENSCHIG00000022227,ENSCHIG00000020680,ENSCHIG00000012699,ENSCHIG00000010386,ENSCHIG00000015777,ENSCHIG00000025577,ENSCHIG00000024913,ENSCHIG00000005461,ENSCHIG00000007645,ENSCHIG00000014958,ENSCHIG00000020380,ENSCHIG00000026906,ENSCHIG00000011339,…
GO:0030834	regulation of actin filament depolymerization	biological_process	0.32136	1	1	250	27	19425	ENSCHIG00000016310
GO:0043242	negative regulation of protein complex disassembly	biological_process	0.3219	1	1	250	26	19425	ENSCHIG00000016310
GO:1901880	negative regulation of protein depolymerization	biological_process	0.3219	1	1	250	26	19425	ENSCHIG00000016310
GO:0050776	regulation of immune response	biological_process	0.32458	1	2	250	94	19425	ENSCHIG00000022069,ENSCHIG00000017743
GO:0016787	hydrolase activity	molecular_function	0.32467	1	33	250	2189	19425	ENSCHIG00000022069,ENSCHIG00000019493,ENSCHIG00000018739,ENSCHIG00000022427,ENSCHIG00000010431,ENSCHIG00000017743,ENSCHIG00000012809,ENSCHIG00000020663,ENSCHIG00000023692,ENSCHIG00000000508,ENSCHIG00000008236,ENSCHIG00000024270,ENSCHIG00000014981,ENSCHIG00000025636,ENSCHIG00000011241,ENSCHIG00000023858,ENSCHIG00000026733,ENSCHIG00000000457,ENSCHIG00000021030,ENSCHIG00000026906,ENSCHIG00000012837,…
GO:0009060	aerobic respiration	biological_process	0.32726	1	1	250	29	19425	ENSCHIG00000000023
GO:0015081	sodium ion transmembrane transporter activity	molecular_function	0.32748	1	2	250	75	19425	ENSCHIG00000023325,ENSCHIG00000024980
GO:0016049	cell growth	biological_process	0.32748	1	1	250	30	19425	ENSCHIG00000011607
GO:0090066	regulation of anatomical structure size	biological_process	0.32759	1	2	250	93	19425	ENSCHIG00000015777,ENSCHIG00000016310
GO:0042995	cell projection	cellular_component	0.32782	1	2	250	79	19425	ENSCHIG00000012473,ENSCHIG00000020385
GO:0007605	sensory perception of sound	biological_process	0.32871	1	1	250	25	19425	ENSCHIG00000020385
GO:0050954	sensory perception of mechanical stimulus	biological_process	0.32871	1	1	250	25	19425	ENSCHIG00000020385
GO:0031333	negative regulation of protein complex assembly	biological_process	0.32894	1	1	250	27	19425	ENSCHIG00000016310
GO:0030111	regulation of Wnt receptor signaling pathway	biological_process	0.33471	1	1	250	31	19425	ENSCHIG00000020385
GO:0007411	axon guidance	biological_process	0.33477	1	1	250	25	19425	ENSCHIG00000018077
GO:0006959	humoral immune response	biological_process	0.33497	1	1	250	31	19425	ENSCHIG00000017743
GO:0006720	isoprenoid metabolic process	biological_process	0.33554	1	1	250	31	19425	ENSCHIG00000009995
GO:0048583	regulation of response to stimulus	biological_process	0.33566	1	8	250	478	19425	ENSCHIG00000011198,ENSCHIG00000010653,ENSCHIG00000020385,ENSCHIG00000011607,ENSCHIG00000017743,ENSCHIG00000022964,ENSCHIG00000022069,ENSCHIG00000018662
GO:0045893	positive regulation of transcription, DNA-dependent	biological_process	0.33811	1	2	250	91	19425	ENSCHIG00000026228,ENSCHIG00000022964
GO:0006091	generation of precursor metabolites and energy	biological_process	0.33824	1	4	250	246	19425	ENSCHIG00000003090,ENSCHIG00000000023,XLOC_154928,ENSCHIG00000025853
GO:0032787	monocarboxylic acid metabolic process	biological_process	0.33841	1	2	250	85	19425	ENSCHIG00000018212,ENSCHIG00000018871
GO:0007610	behavior	biological_process	0.33967	1	1	250	34	19425	ENSCHIG00000022964
GO:0001817	regulation of cytokine production	biological_process	0.34161	1	1	250	34	19425	ENSCHIG00000022069
GO:0030522	intracellular receptor signaling pathway	biological_process	0.34162	1	1	250	27	19425	ENSCHIG00000009664
GO:0004114	3',5'-cyclic-nucleotide phosphodiesterase activity	molecular_function	0.34174	1	1	250	25	19425	ENSCHIG00000008236
GO:0006334	nucleosome assembly	biological_process	0.34241	1	1	250	42	19425	ENSCHIG00000000946
GO:0031497	chromatin assembly	biological_process	0.34241	1	1	250	42	19425	ENSCHIG00000000946
GO:0097485	neuron projection guidance	biological_process	0.34418	1	1	250	26	19425	ENSCHIG00000018077
GO:0048584	positive regulation of response to stimulus	biological_process	0.34517	1	3	250	167	19425	ENSCHIG00000022964,ENSCHIG00000017743,ENSCHIG00000011607
GO:0017111	nucleoside-triphosphatase activity	molecular_function	0.34673	1	11	250	674	19425	ENSCHIG00000010585,ENSCHIG00000014981,ENSCHIG00000023692,ENSCHIG00000026906,ENSCHIG00000012837,ENSCHIG00000026733,ENSCHIG00000022427,ENSCHIG00000021030,ENSCHIG00000017710,ENSCHIG00000011241,ENSCHIG00000018739
GO:0006935	chemotaxis	biological_process	0.34683	1	2	250	109	19425	ENSCHIG00000022964,ENSCHIG00000018077
GO:0042330	taxis	biological_process	0.34683	1	2	250	109	19425	ENSCHIG00000018077,ENSCHIG00000022964
GO:0004112	cyclic-nucleotide phosphodiesterase activity	molecular_function	0.34814	1	1	250	26	19425	ENSCHIG00000008236
GO:0005216	ion channel activity	molecular_function	0.34916	1	6	250	327	19425	ENSCHIG00000015956,ENSCHIG00000020881,XLOC_134595,ENSCHIG00000000587,ENSCHIG00000024980,ENSCHIG00000016930
GO:0006952	defense response	biological_process	0.34996	1	4	250	281	19425	ENSCHIG00000024270,ENSCHIG00000022069,ENSCHIG00000026913,ENSCHIG00000017743
GO:0006733	oxidoreduction coenzyme metabolic process	biological_process	0.35001	1	1	250	31	19425	ENSCHIG00000018212
GO:0022838	substrate-specific channel activity	molecular_function	0.35211	1	6	250	328	19425	ENSCHIG00000016930,ENSCHIG00000024980,ENSCHIG00000000587,XLOC_134595,ENSCHIG00000015956,ENSCHIG00000020881
GO:0060249	anatomical structure homeostasis	biological_process	0.3525	1	1	250	33	19425	ENSCHIG00000022964
GO:0030042	actin filament depolymerization	biological_process	0.35279	1	1	250	31	19425	ENSCHIG00000016310
GO:0051254	positive regulation of RNA metabolic process	biological_process	0.35325	1	2	250	95	19425	ENSCHIG00000026228,ENSCHIG00000022964
GO:1901879	regulation of protein depolymerization	biological_process	0.35403	1	1	250	30	19425	ENSCHIG00000016310
GO:0015698	inorganic anion transport	biological_process	0.3545	1	2	250	86	19425	ENSCHIG00000009610,ENSCHIG00000020881
GO:0034728	nucleosome organization	biological_process	0.35556	1	1	250	44	19425	ENSCHIG00000000946
GO:0006096	glycolysis	biological_process	0.35568	1	1	250	34	19425	ENSCHIG00000003090
GO:0001816	cytokine production	biological_process	0.35765	1	1	250	37	19425	ENSCHIG00000022069
GO:0004129	cytochrome-c oxidase activity	molecular_function	0.36303	1	1	250	49	19425	ENSCHIG00000000023
GO:0016675	oxidoreductase activity, acting on a heme group of donors	molecular_function	0.36303	1	1	250	49	19425	ENSCHIG00000000023
GO:0016676	oxidoreductase activity, acting on a heme group of donors, oxygen as acceptor	molecular_function	0.36303	1	1	250	49	19425	ENSCHIG00000000023
GO:0015370	solute:sodium symporter activity	molecular_function	0.36349	1	1	250	29	19425	ENSCHIG00000023325
GO:0006333	chromatin assembly or disassembly	biological_process	0.36353	1	1	250	45	19425	ENSCHIG00000000946
GO:0048519	negative regulation of biological process	biological_process	0.36388	1	7	250	457	19425	ENSCHIG00000016310,ENSCHIG00000022964,ENSCHIG00000011198,ENSCHIG00000011607,ENSCHIG00000022069,ENSCHIG00000019452,ENSCHIG00000025783
GO:0052652	cyclic purine nucleotide metabolic process	biological_process	0.36773	1	1	250	32	19425	ENSCHIG00000025783
GO:0009887	organ morphogenesis	biological_process	0.36839	1	1	250	35	19425	ENSCHIG00000011607
GO:0008083	growth factor activity	molecular_function	0.36855	1	2	250	103	19425	XLOC_186979,ENSCHIG00000022964
GO:0051494	negative regulation of cytoskeleton organization	biological_process	0.36948	1	1	250	32	19425	ENSCHIG00000016310
GO:0006732	coenzyme metabolic process	biological_process	0.3704	1	2	250	96	19425	ENSCHIG00000009411,ENSCHIG00000018212
GO:0010628	positive regulation of gene expression	biological_process	0.37081	1	2	250	99	19425	ENSCHIG00000022964,ENSCHIG00000026228
GO:0070011	peptidase activity, acting on L-amino acid peptides	molecular_function	0.37464	1	9	250	576	19425	ENSCHIG00000020663,ENSCHIG00000014811,ENSCHIG00000013903,ENSCHIG00000024270,ENSCHIG00000011198,ENSCHIG00000017743,ENSCHIG00000000103,ENSCHIG00000019493,ENSCHIG00000023858
GO:0016679	oxidoreductase activity, acting on diphenols and related substances as donors	molecular_function	0.37469	1	1	250	37	19425	XLOC_154928
GO:0000041	transition metal ion transport	biological_process	0.37485	1	1	250	42	19425	ENSCHIG00000021497
GO:0009156	ribonucleoside monophosphate biosynthetic process	biological_process	0.37516	1	1	250	33	19425	ENSCHIG00000017869
GO:0007156	homophilic cell adhesion	biological_process	0.37552	1	2	250	87	19425	ENSCHIG00000018662,ENSCHIG00000018764
GO:0005634	nucleus	cellular_component	0.37893	1	28	250	2086	19425	ENSCHIG00000016876,ENSCHIG00000001191,ENSCHIG00000009421,ENSCHIG00000011232,ENSCHIG00000024266,ENSCHIG00000010386,ENSCHIG00000009664,ENSCHIG00000007534,ENSCHIG00000007972,ENSCHIG00000023143,ENSCHIG00000017334,ENSCHIG00000008505,ENSCHIG00000018588,ENSCHIG00000008363,ENSCHIG00000007673,ENSCHIG00000018295,ENSCHIG00000000946,ENSCHIG00000007924,ENSCHIG00000010723,ENSCHIG00000008842,ENSCHIG00000020411,…
GO:0010563	negative regulation of phosphorus metabolic process	biological_process	0.37946	1	1	250	45	19425	ENSCHIG00000025783
GO:0045936	negative regulation of phosphate metabolic process	biological_process	0.37946	1	1	250	45	19425	ENSCHIG00000025783
GO:0007275	multicellular organismal development	biological_process	0.37965	1	8	250	516	19425	ENSCHIG00000018077,ENSCHIG00000024913,ENSCHIG00000015852,ENSCHIG00000008742,ENSCHIG00000011607,ENSCHIG00000017334,ENSCHIG00000026109,ENSCHIG00000022964
GO:0006338	chromatin remodeling	biological_process	0.38141	1	1	250	33	19425	ENSCHIG00000023143
GO:0016462	pyrophosphatase activity	molecular_function	0.38162	1	11	250	695	19425	ENSCHIG00000026733,ENSCHIG00000022427,ENSCHIG00000021030,ENSCHIG00000011241,ENSCHIG00000017710,ENSCHIG00000018739,ENSCHIG00000014981,ENSCHIG00000010585,ENSCHIG00000023692,ENSCHIG00000026906,ENSCHIG00000012837
GO:0051261	protein depolymerization	biological_process	0.38395	1	1	250	34	19425	ENSCHIG00000016310
GO:0015985	energy coupled proton transport, down electrochemical gradient	biological_process	0.38403	1	1	250	51	19425	ENSCHIG00000018565
GO:0015986	ATP synthesis coupled proton transport	biological_process	0.38403	1	1	250	51	19425	ENSCHIG00000018565
GO:0060326	cell chemotaxis	biological_process	0.38497	1	1	250	52	19425	ENSCHIG00000022964
GO:0030182	neuron differentiation	biological_process	0.38611	1	2	250	95	19425	ENSCHIG00000024913,ENSCHIG00000018077
GO:0045935	positive regulation of nucleobase-containing compound metabolic process	biological_process	0.38814	1	2	250	102	19425	ENSCHIG00000026228,ENSCHIG00000022964
GO:0006979	response to oxidative stress	biological_process	0.38875	1	1	250	39	19425	ENSCHIG00000019452
GO:0007283	spermatogenesis	biological_process	0.3889	1	1	250	40	19425	ENSCHIG00000025491
GO:0048232	male gamete generation	biological_process	0.3889	1	1	250	40	19425	ENSCHIG00000025491
GO:0015934	large ribosomal subunit	cellular_component	0.39422	1	1	250	60	19425	ENSCHIG00000018150
GO:0043244	regulation of protein complex disassembly	biological_process	0.39441	1	1	250	35	19425	ENSCHIG00000016310
GO:0030855	epithelial cell differentiation	biological_process	0.39557	1	1	250	40	19425	ENSCHIG00000017334
GO:0016830	carbon-carbon lyase activity	molecular_function	0.39558	1	1	250	36	19425	ENSCHIG00000003090
GO:0016818	hydrolase activity, acting on acid anhydrides, in phosphorus-containing anhydrides	molecular_function	0.39678	1	11	250	704	19425	ENSCHIG00000023692,ENSCHIG00000014981,ENSCHIG00000010585,ENSCHIG00000012837,ENSCHIG00000026906,ENSCHIG00000021030,ENSCHIG00000022427,ENSCHIG00000026733,ENSCHIG00000018739,ENSCHIG00000017710,ENSCHIG00000011241
GO:0006323	DNA packaging	biological_process	0.40146	1	1	250	49	19425	ENSCHIG00000000946
GO:0010557	positive regulation of macromolecule biosynthetic process	biological_process	0.40236	1	2	250	106	19425	ENSCHIG00000022964,ENSCHIG00000026228
GO:0044403	symbiosis, encompassing mutualism through parasitism	biological_process	0.40254	1	2	250	105	19425	XLOC_154928,ENSCHIG00000022069
GO:0044419	interspecies interaction between organisms	biological_process	0.40254	1	2	250	105	19425	XLOC_154928,ENSCHIG00000022069
GO:0048523	negative regulation of cellular process	biological_process	0.40339	1	6	250	407	19425	ENSCHIG00000016310,ENSCHIG00000022964,ENSCHIG00000011607,ENSCHIG00000025783,ENSCHIG00000019452,ENSCHIG00000022069
GO:0051173	positive regulation of nitrogen compound metabolic process	biological_process	0.40368	1	2	250	106	19425	ENSCHIG00000022964,ENSCHIG00000026228
GO:0016209	antioxidant activity	molecular_function	0.40389	1	1	250	43	19425	ENSCHIG00000019452
GO:0045259	proton-transporting ATP synthase complex	cellular_component	0.40396	1	1	250	55	19425	ENSCHIG00000018565
GO:0031347	regulation of defense response	biological_process	0.40406	1	1	250	42	19425	ENSCHIG00000022069
GO:0010740	positive regulation of intracellular protein kinase cascade	biological_process	0.40603	1	1	250	41	19425	ENSCHIG00000011607
GO:0006754	ATP biosynthetic process	biological_process	0.41205	1	1	250	54	19425	ENSCHIG00000018565
GO:0009891	positive regulation of biosynthetic process	biological_process	0.41367	1	2	250	109	19425	ENSCHIG00000026228,ENSCHIG00000022964
GO:0031328	positive regulation of cellular biosynthetic process	biological_process	0.41367	1	2	250	109	19425	ENSCHIG00000026228,ENSCHIG00000022964
GO:0008233	peptidase activity	molecular_function	0.41712	1	9	250	597	19425	ENSCHIG00000017743,ENSCHIG00000024270,ENSCHIG00000011198,ENSCHIG00000020663,ENSCHIG00000013903,ENSCHIG00000014811,ENSCHIG00000019493,ENSCHIG00000023858,ENSCHIG00000000103
GO:0009161	ribonucleoside monophosphate metabolic process	biological_process	0.41751	1	1	250	38	19425	ENSCHIG00000017869
GO:0007409	axonogenesis	biological_process	0.41761	1	1	250	36	19425	ENSCHIG00000018077
GO:0005507	copper ion binding	molecular_function	0.41876	1	1	250	41	19425	ENSCHIG00000019344
GO:0042803	protein homodimerization activity	molecular_function	0.41961	1	1	250	39	19425	ENSCHIG00000022964
GO:0060284	regulation of cell development	biological_process	0.41999	1	1	250	44	19425	ENSCHIG00000022964
GO:0009190	cyclic nucleotide biosynthetic process	biological_process	0.42222	1	1	250	38	19425	ENSCHIG00000025783
GO:0005882	intermediate filament	cellular_component	0.4225	1	2	250	141	19425	ENSCHIG00000026388,ENSCHIG00000015120
GO:0045111	intermediate filament cytoskeleton	cellular_component	0.4225	1	2	250	141	19425	ENSCHIG00000026388,ENSCHIG00000015120
GO:0006753	nucleoside phosphate metabolic process	biological_process	0.42278	1	6	250	375	19425	ENSCHIG00000016895,XLOC_154928,ENSCHIG00000025783,ENSCHIG00000017869,ENSCHIG00000018212,ENSCHIG00000018565
GO:0006508	proteolysis	biological_process	0.42418	1	10	250	668	19425	ENSCHIG00000024270,ENSCHIG00000011198,ENSCHIG00000020663,ENSCHIG00000014811,ENSCHIG00000013903,ENSCHIG00000013899,ENSCHIG00000017743,ENSCHIG00000000103,ENSCHIG00000019493,ENSCHIG00000023858
GO:0005739	mitochondrion	cellular_component	0.4247	1	6	250	457	19425	ENSCHIG00000025853,ENSCHIG00000020881,ENSCHIG00000013375,ENSCHIG00000018212,ENSCHIG00000016391,ENSCHIG00000000023
GO:0006818	hydrogen transport	biological_process	0.42491	1	1	250	56	19425	ENSCHIG00000018565
GO:0015992	proton transport	biological_process	0.42491	1	1	250	56	19425	ENSCHIG00000018565
GO:0030136	clathrin-coated vesicle	cellular_component	0.42603	1	1	250	37	19425	ENSCHIG00000026328
GO:0048699	generation of neurons	biological_process	0.42642	1	2	250	104	19425	ENSCHIG00000024913,ENSCHIG00000018077
GO:0009187	cyclic nucleotide metabolic process	biological_process	0.42784	1	1	250	39	19425	ENSCHIG00000025783
GO:0019226	transmission of nerve impulse	biological_process	0.42851	1	2	250	102	19425	ENSCHIG00000015852,ENSCHIG00000016655
GO:0006007	glucose catabolic process	biological_process	0.42895	1	1	250	43	19425	ENSCHIG00000003090
GO:0033177	proton-transporting two-sector ATPase complex, proton-transporting domain	cellular_component	0.42907	1	1	250	54	19425	ENSCHIG00000018565
GO:0016023	cytoplasmic membrane-bounded vesicle	cellular_component	0.43122	1	2	250	101	19425	ENSCHIG00000008236,ENSCHIG00000026328
GO:0005929	cilium	cellular_component	0.43136	1	1	250	38	19425	ENSCHIG00000020385
GO:0015294	solute:cation symporter activity	molecular_function	0.43374	1	1	250	36	19425	ENSCHIG00000023325
GO:0035637	multicellular organismal signaling	biological_process	0.43419	1	2	250	103	19425	ENSCHIG00000015852,ENSCHIG00000016655
GO:0019320	hexose catabolic process	biological_process	0.43465	1	1	250	44	19425	ENSCHIG00000003090
GO:0016337	cell-cell adhesion	biological_process	0.43732	1	2	250	100	19425	ENSCHIG00000018764,ENSCHIG00000018662
GO:0042391	regulation of membrane potential	biological_process	0.43784	1	1	250	41	19425	ENSCHIG00000015852
GO:0048667	cell morphogenesis involved in neuron differentiation	biological_process	0.43816	1	1	250	38	19425	ENSCHIG00000018077
GO:0016817	hydrolase activity, acting on acid anhydrides	molecular_function	0.44053	1	11	250	728	19425	ENSCHIG00000012837,ENSCHIG00000026906,ENSCHIG00000023692,ENSCHIG00000014981,ENSCHIG00000010585,ENSCHIG00000018739,ENSCHIG00000011241,ENSCHIG00000017710,ENSCHIG00000022427,ENSCHIG00000021030,ENSCHIG00000026733
GO:0044463	cell projection part	cellular_component	0.44076	1	1	250	40	19425	ENSCHIG00000012473
GO:0015629	actin cytoskeleton	cellular_component	0.44076	1	2	250	104	19425	ENSCHIG00000026733,ENSCHIG00000015777
GO:0031988	membrane-bounded vesicle	cellular_component	0.44251	1	2	250	103	19425	ENSCHIG00000026328,ENSCHIG00000008236
GO:0061564	axon development	biological_process	0.44257	1	1	250	40	19425	ENSCHIG00000018077
GO:0046365	monosaccharide catabolic process	biological_process	0.44405	1	1	250	45	19425	ENSCHIG00000003090
GO:0009628	response to abiotic stimulus	biological_process	0.4447	1	1	250	46	19425	ENSCHIG00000019452
GO:0018108	peptidyl-tyrosine phosphorylation	biological_process	0.445	1	2	250	96	19425	ENSCHIG00000013969,ENSCHIG00000020380
GO:0006325	chromatin organization	biological_process	0.44564	1	3	250	189	19425	ENSCHIG00000000946,ENSCHIG00000000457,ENSCHIG00000023143
GO:0016746	transferase activity, transferring acyl groups	molecular_function	0.44605	1	3	250	181	19425	ENSCHIG00000013375,ENSCHIG00000020633,ENSCHIG00000016391
GO:0007178	transmembrane receptor protein serine/threonine kinase signaling pathway	biological_process	0.44623	1	1	250	41	19425	ENSCHIG00000022964
GO:0007018	microtubule-based movement	biological_process	0.44644	1	2	250	94	19425	ENSCHIG00000017710,ENSCHIG00000012473
GO:0016765	transferase activity, transferring alkyl or aryl (other than methyl) groups	molecular_function	0.44652	1	1	250	44	19425	ENSCHIG00000009411
GO:0005253	anion channel activity	molecular_function	0.44782	1	1	250	41	19425	ENSCHIG00000020881
GO:0005319	lipid transporter activity	molecular_function	0.44892	1	1	250	41	19425	ENSCHIG00000016651
GO:0022414	reproductive process	biological_process	0.44998	1	2	250	118	19425	ENSCHIG00000025491,ENSCHIG00000011607
GO:0016763	transferase activity, transferring pentosyl groups	molecular_function	0.45015	1	1	250	43	19425	ENSCHIG00000017869
GO:0009152	purine ribonucleotide biosynthetic process	biological_process	0.45179	1	2	250	125	19425	ENSCHIG00000025783,ENSCHIG00000018565
GO:0018212	peptidyl-tyrosine modification	biological_process	0.45552	1	2	250	98	19425	ENSCHIG00000013969,ENSCHIG00000020380
GO:0006401	RNA catabolic process	biological_process	0.45577	1	1	250	44	19425	XLOC_124264
GO:0006164	purine nucleotide biosynthetic process	biological_process	0.45733	1	2	250	126	19425	ENSCHIG00000018565,ENSCHIG00000025783
GO:0003682	chromatin binding	molecular_function	0.45852	1	1	250	48	19425	ENSCHIG00000019452
GO:0005125	cytokine activity	molecular_function	0.46114	1	2	250	162	19425	ENSCHIG00000022964,ENSCHIG00000026913
GO:0016741	transferase activity, transferring one-carbon groups	molecular_function	0.46167	1	3	250	187	19425	ENSCHIG00000009078,ENSCHIG00000015940,ENSCHIG00000007645
GO:0044724	single-organism carbohydrate catabolic process	biological_process	0.46316	1	1	250	48	19425	ENSCHIG00000003090
GO:0009145	purine nucleoside triphosphate biosynthetic process	biological_process	0.46416	1	1	250	62	19425	ENSCHIG00000018565
GO:0009206	purine ribonucleoside triphosphate biosynthetic process	biological_process	0.46416	1	1	250	62	19425	ENSCHIG00000018565
GO:0043624	cellular protein complex disassembly	biological_process	0.46438	1	1	250	45	19425	ENSCHIG00000016310
GO:0051186	cofactor metabolic process	biological_process	0.46506	1	2	250	117	19425	ENSCHIG00000009411,ENSCHIG00000018212
GO:0051046	regulation of secretion	biological_process	0.4651	1	1	250	48	19425	ENSCHIG00000017334
GO:0008324	cation transmembrane transporter activity	molecular_function	0.46643	1	7	250	481	19425	ENSCHIG00000024980,ENSCHIG00000018565,ENSCHIG00000000587,ENSCHIG00000021497,ENSCHIG00000000023,ENSCHIG00000016930,ENSCHIG00000023325
GO:0031327	negative regulation of cellular biosynthetic process	biological_process	0.47058	1	2	250	131	19425	ENSCHIG00000011607,ENSCHIG00000025783
GO:0031410	cytoplasmic vesicle	cellular_component	0.47362	1	2	250	110	19425	ENSCHIG00000026328,ENSCHIG00000008236
GO:0046034	ATP metabolic process	biological_process	0.47636	1	1	250	61	19425	ENSCHIG00000018565
GO:0010646	regulation of cell communication	biological_process	0.47639	1	6	250	388	19425	ENSCHIG00000011607,ENSCHIG00000017334,ENSCHIG00000022069,ENSCHIG00000018662,ENSCHIG00000020385,ENSCHIG00000022964
GO:0009890	negative regulation of biosynthetic process	biological_process	0.47649	1	2	250	133	19425	ENSCHIG00000011607,ENSCHIG00000025783
GO:0015291	secondary active transmembrane transporter activity	molecular_function	0.47838	1	2	250	103	19425	ENSCHIG00000009610,ENSCHIG00000023325
GO:0016052	carbohydrate catabolic process	biological_process	0.47912	1	1	250	50	19425	ENSCHIG00000003090
GO:0007243	intracellular protein kinase cascade	biological_process	0.47956	1	2	250	126	19425	ENSCHIG00000022964,ENSCHIG00000011607
GO:0012506	vesicle membrane	cellular_component	0.48075	1	1	250	46	19425	ENSCHIG00000008236
GO:0030659	cytoplasmic vesicle membrane	cellular_component	0.48075	1	1	250	46	19425	ENSCHIG00000008236
GO:0048812	neuron projection morphogenesis	biological_process	0.48146	1	1	250	44	19425	ENSCHIG00000018077
GO:0060429	epithelium development	biological_process	0.48258	1	1	250	52	19425	ENSCHIG00000017334
GO:0043241	protein complex disassembly	biological_process	0.48601	1	1	250	48	19425	ENSCHIG00000016310
GO:0015276	ligand-gated ion channel activity	molecular_function	0.48678	1	2	250	108	19425	ENSCHIG00000015956,ENSCHIG00000016930
GO:0022834	ligand-gated channel activity	molecular_function	0.48678	1	2	250	108	19425	ENSCHIG00000016930,ENSCHIG00000015956
GO:0003001	generation of a signal involved in cell-cell signaling	biological_process	0.48753	1	1	250	45	19425	ENSCHIG00000017334
GO:0023061	signal release	biological_process	0.48753	1	1	250	45	19425	ENSCHIG00000017334
GO:0006417	regulation of translation	biological_process	0.48922	1	1	250	48	19425	ENSCHIG00000011607
GO:0023051	regulation of signaling	biological_process	0.49234	1	6	250	394	19425	ENSCHIG00000022069,ENSCHIG00000017334,ENSCHIG00000011607,ENSCHIG00000018662,ENSCHIG00000020385,ENSCHIG00000022964
GO:0015297	antiporter activity	molecular_function	0.49278	1	1	250	43	19425	ENSCHIG00000009610
GO:0032984	macromolecular complex disassembly	biological_process	0.49456	1	1	250	49	19425	ENSCHIG00000016310
GO:0019205	nucleobase-containing compound kinase activity	molecular_function	0.49469	1	1	250	50	19425	ENSCHIG00000016895
GO:0006836	neurotransmitter transport	biological_process	0.49493	1	1	250	44	19425	ENSCHIG00000023325
GO:0010639	negative regulation of organelle organization	biological_process	0.49534	1	1	250	48	19425	ENSCHIG00000016310
GO:0015078	hydrogen ion transmembrane transporter activity	molecular_function	0.49675	1	2	250	154	19425	ENSCHIG00000000023,ENSCHIG00000018565
GO:0097159	organic cyclic compound binding	molecular_function	0.49883	1	66	250	5086	19425	ENSCHIG00000020380,ENSCHIG00000026906,ENSCHIG00000022211,ENSCHIG00000023338,ENSCHIG00000025853,ENSCHIG00000009664,ENSCHIG00000024266,ENSCHIG00000016876,ENSCHIG00000013969,ENSCHIG00000000237,ENSCHIG00000021030,ENSCHIG00000009421,ENSCHIG00000010585,ENSCHIG00000007655,ENSCHIG00000020521,ENSCHIG00000010407,ENSCHIG00000019462,ENSCHIG00000008842,XLOC_124264,ENSCHIG00000010723,ENSCHIG00000020411,ENSCHIG…
GO:0009201	ribonucleoside triphosphate biosynthetic process	biological_process	0.49945	1	1	250	67	19425	ENSCHIG00000018565
GO:0031982	vesicle	cellular_component	0.50015	1	2	250	116	19425	ENSCHIG00000008236,ENSCHIG00000026328
GO:0000904	cell morphogenesis involved in differentiation	biological_process	0.50313	1	1	250	47	19425	ENSCHIG00000018077
GO:1901607	alpha-amino acid biosynthetic process	biological_process	0.50383	1	1	250	54	19425	ENSCHIG00000009078
GO:0009142	nucleoside triphosphate biosynthetic process	biological_process	0.50589	1	1	250	68	19425	ENSCHIG00000018565
GO:0002253	activation of immune response	biological_process	0.50605	1	1	250	55	19425	ENSCHIG00000017743
GO:0035725	sodium ion transmembrane transport	biological_process	0.50911	1	1	250	44	19425	ENSCHIG00000024980
GO:0032269	negative regulation of cellular protein metabolic process	biological_process	0.50971	1	1	250	62	19425	ENSCHIG00000011607
GO:0019637	organophosphate metabolic process	biological_process	0.51043	1	8	250	553	19425	ENSCHIG00000018565,ENSCHIG00000018212,ENSCHIG00000017869,XLOC_154928,ENSCHIG00000025783,ENSCHIG00000017850,ENSCHIG00000010431,ENSCHIG00000016895
GO:0022411	cellular component disassembly	biological_process	0.5109	1	1	250	52	19425	ENSCHIG00000016310
GO:0043066	negative regulation of apoptotic process	biological_process	0.51427	1	1	250	61	19425	ENSCHIG00000019452
GO:0043069	negative regulation of programmed cell death	biological_process	0.51427	1	1	250	61	19425	ENSCHIG00000019452
GO:0045944	positive regulation of transcription from RNA polymerase II promoter	biological_process	0.51505	1	1	250	55	19425	ENSCHIG00000026228
GO:0044445	cytosolic part	cellular_component	0.51783	1	1	250	77	19425	ENSCHIG00000023338
GO:0044433	cytoplasmic vesicle part	cellular_component	0.51825	1	1	250	51	19425	ENSCHIG00000008236
GO:0034220	ion transmembrane transport	biological_process	0.51991	1	6	250	407	19425	ENSCHIG00000021497,ENSCHIG00000018209,ENSCHIG00000000587,ENSCHIG00000015956,ENSCHIG00000018565,ENSCHIG00000024980
GO:0016747	transferase activity, transferring acyl groups other than amino-acyl groups	molecular_function	0.52158	1	2	250	130	19425	ENSCHIG00000013375,ENSCHIG00000016391
GO:0060548	negative regulation of cell death	biological_process	0.52196	1	1	250	63	19425	ENSCHIG00000019452
GO:0015293	symporter activity	molecular_function	0.5233	1	1	250	47	19425	ENSCHIG00000023325
GO:0065004	protein-DNA complex assembly	biological_process	0.52416	1	1	250	66	19425	ENSCHIG00000000946
GO:0006897	endocytosis	biological_process	0.52494	1	2	250	116	19425	ENSCHIG00000014507,ENSCHIG00000000508
GO:0003779	actin binding	molecular_function	0.5255	1	4	250	258	19425	ENSCHIG00000008742,ENSCHIG00000016310,ENSCHIG00000026733,ENSCHIG00000025001
GO:0007267	cell-cell signaling	biological_process	0.5258	1	2	250	125	19425	ENSCHIG00000017334,ENSCHIG00000016655
GO:0006807	nitrogen compound metabolic process	biological_process	0.5261	1	41	250	3147	19425	ENSCHIG00000008505,ENSCHIG00000007972,ENSCHIG00000018129,ENSCHIG00000008363,ENSCHIG00000017850,ENSCHIG00000018123,ENSCHIG00000025783,ENSCHIG00000022069,ENSCHIG00000011232,ENSCHIG00000010386,ENSCHIG00000024683,ENSCHIG00000009411,ENSCHIG00000025029,ENSCHIG00000022850,ENSCHIG00000023762,ENSCHIG00000026423,ENSCHIG00000018565,ENSCHIG00000000946,ENSCHIG00000014619,ENSCHIG00000017334,ENSCHIG00000016895,…
GO:0016459	myosin complex	cellular_component	0.52863	1	1	250	44	19425	ENSCHIG00000026733
GO:0043231	intracellular membrane-bounded organelle	cellular_component	0.52921	1	40	250	3177	19425	ENSCHIG00000011232,ENSCHIG00000010386,ENSCHIG00000007534,ENSCHIG00000007972,ENSCHIG00000023143,ENSCHIG00000008505,ENSCHIG00000018588,ENSCHIG00000008363,ENSCHIG00000016391,ENSCHIG00000018295,ENSCHIG00000000946,ENSCHIG00000022466,ENSCHIG00000008236,ENSCHIG00000020385,ENSCHIG00000011209,ENSCHIG00000012473,ENSCHIG00000019452,ENSCHIG00000011608,ENSCHIG00000018212,ENSCHIG00000001191,ENSCHIG00000016876,…
GO:0043227	membrane-bounded organelle	cellular_component	0.53035	1	40	250	3178	19425	ENSCHIG00000011232,ENSCHIG00000007534,ENSCHIG00000010386,ENSCHIG00000018588,ENSCHIG00000008505,ENSCHIG00000023143,ENSCHIG00000007972,ENSCHIG00000016391,ENSCHIG00000008363,ENSCHIG00000008236,ENSCHIG00000022466,ENSCHIG00000018295,ENSCHIG00000000946,ENSCHIG00000019452,ENSCHIG00000011209,ENSCHIG00000012473,ENSCHIG00000011608,ENSCHIG00000020385,ENSCHIG00000025600,ENSCHIG00000009664,ENSCHIG00000024266,…
GO:0051248	negative regulation of protein metabolic process	biological_process	0.53049	1	1	250	66	19425	ENSCHIG00000011607
GO:0004620	phospholipase activity	molecular_function	0.53143	1	1	250	51	19425	ENSCHIG00000010431
GO:0042802	identical protein binding	molecular_function	0.53268	1	1	250	54	19425	ENSCHIG00000022964
GO:0000975	regulatory region DNA binding	molecular_function	0.5328	1	1	250	59	19425	ENSCHIG00000026228
GO:0001067	regulatory region nucleic acid binding	molecular_function	0.5328	1	1	250	59	19425	ENSCHIG00000026228
GO:0044212	transcription regulatory region DNA binding	molecular_function	0.5328	1	1	250	59	19425	ENSCHIG00000026228
GO:0006006	glucose metabolic process	biological_process	0.53281	1	1	250	60	19425	ENSCHIG00000003090
GO:0071824	protein-DNA complex subunit organization	biological_process	0.53369	1	1	250	68	19425	ENSCHIG00000000946
GO:0045095	keratin filament	cellular_component	0.53565	1	1	250	79	19425	ENSCHIG00000015120
GO:0006486	protein glycosylation	biological_process	0.53618	1	2	250	136	19425	ENSCHIG00000025600,ENSCHIG00000022466
GO:0043413	macromolecule glycosylation	biological_process	0.53618	1	2	250	136	19425	ENSCHIG00000022466,ENSCHIG00000025600
GO:0060341	regulation of cellular localization	biological_process	0.53906	1	1	250	60	19425	ENSCHIG00000017334
GO:0050778	positive regulation of immune response	biological_process	0.54408	1	1	250	63	19425	ENSCHIG00000017743
GO:0032403	protein complex binding	molecular_function	0.54622	1	1	250	55	19425	ENSCHIG00000026388
GO:0005261	cation channel activity	molecular_function	0.54638	1	3	250	198	19425	ENSCHIG00000016930,ENSCHIG00000024980,ENSCHIG00000000587
GO:0070085	glycosylation	biological_process	0.54859	1	2	250	139	19425	ENSCHIG00000025600,ENSCHIG00000022466
GO:0051704	multi-organism process	biological_process	0.54906	1	4	250	327	19425	XLOC_154928,ENSCHIG00000022069,ENSCHIG00000011607,XLOC_124264
GO:0045333	cellular respiration	biological_process	0.54947	1	1	250	64	19425	ENSCHIG00000000023
GO:1901363	heterocyclic compound binding	molecular_function	0.55068	1	65	250	5079	19425	ENSCHIG00000011209,ENSCHIG00000009411,ENSCHIG00000014981,ENSCHIG00000015315,ENSCHIG00000018295,ENSCHIG00000000946,ENSCHIG00000023143,ENSCHIG00000007972,ENSCHIG00000008505,ENSCHIG00000017850,ENSCHIG00000011232,ENSCHIG00000007534,ENSCHIG00000008405,ENSCHIG00000009751,ENSCHIG00000026228,ENSCHIG00000009758,ENSCHIG00000007924,XLOC_154928,ENSCHIG00000017710,ENSCHIG00000009100,ENSCHIG00000007673,ENSCHIG…
GO:0009101	glycoprotein biosynthetic process	biological_process	0.55115	1	2	250	139	19425	ENSCHIG00000025600,ENSCHIG00000022466
GO:0019028	viral capsid	cellular_component	0.55512	1	1	250	59	19425	XLOC_154928
GO:0051129	negative regulation of cellular component organization	biological_process	0.55518	1	1	250	57	19425	ENSCHIG00000016310
GO:0009100	glycoprotein metabolic process	biological_process	0.56107	1	2	250	141	19425	ENSCHIG00000022466,ENSCHIG00000025600
GO:0030135	coated vesicle	cellular_component	0.56357	1	1	250	55	19425	ENSCHIG00000026328
GO:0016568	chromatin modification	biological_process	0.57188	1	2	250	135	19425	ENSCHIG00000000457,ENSCHIG00000023143
GO:0015077	monovalent inorganic cation transmembrane transporter activity	molecular_function	0.57265	1	4	250	321	19425	ENSCHIG00000018565,ENSCHIG00000024980,ENSCHIG00000023325,ENSCHIG00000000023
GO:0006479	protein methylation	biological_process	0.57915	1	1	250	61	19425	ENSCHIG00000015940
GO:0008213	protein alkylation	biological_process	0.57915	1	1	250	61	19425	ENSCHIG00000015940
GO:0071363	cellular response to growth factor stimulus	biological_process	0.5837	1	1	250	62	19425	ENSCHIG00000022964
GO:0072358	cardiovascular system development	biological_process	0.58411	1	1	250	64	19425	ENSCHIG00000008742
GO:0072359	circulatory system development	biological_process	0.58411	1	1	250	64	19425	ENSCHIG00000008742
GO:0009966	regulation of signal transduction	biological_process	0.58752	1	5	250	361	19425	ENSCHIG00000022964,ENSCHIG00000020385,ENSCHIG00000018662,ENSCHIG00000022069,ENSCHIG00000011607
GO:0031175	neuron projection development	biological_process	0.58801	1	1	250	61	19425	ENSCHIG00000018077
GO:0070848	response to growth factor stimulus	biological_process	0.59052	1	1	250	63	19425	ENSCHIG00000022964
GO:0000981	sequence-specific DNA binding RNA polymerase II transcription factor activity	molecular_function	0.59138	1	1	250	66	19425	ENSCHIG00000009664
GO:0009117	nucleotide metabolic process	biological_process	0.59337	1	5	250	372	19425	XLOC_154928,ENSCHIG00000025783,ENSCHIG00000017869,ENSCHIG00000018212,ENSCHIG00000018565
GO:0007010	cytoskeleton organization	biological_process	0.59484	1	5	250	373	19425	ENSCHIG00000014072,ENSCHIG00000025001,ENSCHIG00000008742,ENSCHIG00000016310,ENSCHIG00000015777
GO:0016614	oxidoreductase activity, acting on CH-OH group of donors	molecular_function	0.60029	1	1	250	69	19425	ENSCHIG00000008405
GO:0003774	motor activity	molecular_function	0.60258	1	2	250	128	19425	ENSCHIG00000017710,ENSCHIG00000026733
GO:0016469	proton-transporting two-sector ATPase complex	cellular_component	0.60499	1	1	250	87	19425	ENSCHIG00000018565
GO:0031324	negative regulation of cellular metabolic process	biological_process	0.6058	1	2	250	174	19425	ENSCHIG00000025783,ENSCHIG00000011607
GO:0005886	plasma membrane	cellular_component	0.60781	1	16	250	1481	19425	ENSCHIG00000023325,ENSCHIG00000021945,ENSCHIG00000017098,ENSCHIG00000027094,ENSCHIG00000018662,ENSCHIG00000024980,ENSCHIG00000016655,ENSCHIG00000025065,ENSCHIG00000007911,ENSCHIG00000011097,ENSCHIG00000018209,ENSCHIG00000014791,ENSCHIG00000010149,ENSCHIG00000018350,ENSCHIG00000018764,ENSCHIG00000012746
GO:0010608	posttranscriptional regulation of gene expression	biological_process	0.61415	1	1	250	70	19425	ENSCHIG00000011607
GO:0044699	single-organism process	biological_process	0.61508	1	85	250	6700	19425	ENSCHIG00000015956,ENSCHIG00000024540,ENSCHIG00000024913,ENSCHIG00000005461,ENSCHIG00000023338,ENSCHIG00000018209,ENSCHIG00000026906,ENSCHIG00000014958,ENSCHIG00000026913,ENSCHIG00000021030,ENSCHIG00000026109,ENSCHIG00000013969,ENSCHIG00000009610,ENSCHIG00000009664,ENSCHIG00000020881,ENSCHIG00000008742,ENSCHIG00000021100,ENSCHIG00000009995,ENSCHIG00000000103,ENSCHIG00000018253,ENSCHIG00000022964,…
GO:0007276	gamete generation	biological_process	0.61592	1	1	250	76	19425	ENSCHIG00000025491
GO:0022890	inorganic cation transmembrane transporter activity	molecular_function	0.61872	1	5	250	404	19425	ENSCHIG00000018565,ENSCHIG00000024980,ENSCHIG00000023325,ENSCHIG00000000023,ENSCHIG00000021497
GO:0016298	lipase activity	molecular_function	0.62114	1	1	250	65	19425	ENSCHIG00000010431
GO:0034703	cation channel complex	cellular_component	0.62561	1	1	250	68	19425	ENSCHIG00000024980
GO:0015672	monovalent inorganic cation transport	biological_process	0.63248	1	3	250	246	19425	ENSCHIG00000027094,ENSCHIG00000024980,ENSCHIG00000018565
GO:0016021	integral to membrane	cellular_component	0.63432	1	70	250	5647	19425	ENSCHIG00000026070,ENSCHIG00000017192,ENSCHIG00000000293,ENSCHIG00000017098,ENSCHIG00000014981,ENSCHIG00000016930,ENSCHIG00000022466,ENSCHIG00000008247,ENSCHIG00000018565,ENSCHIG00000024980,ENSCHIG00000007037,ENSCHIG00000020663,ENSCHIG00000025700,ENSCHIG00000019838,ENSCHIG00000008922,ENSCHIG00000024421,ENSCHIG00000008405,ENSCHIG00000018077,ENSCHIG00000014132,ENSCHIG00000009100,ENSCHIG00000018662,…
GO:0016829	lyase activity	molecular_function	0.6391	1	2	250	155	19425	ENSCHIG00000003090,ENSCHIG00000018871
GO:0043234	protein complex	cellular_component	0.64306	1	20	250	1669	19425	ENSCHIG00000026388,ENSCHIG00000018253,ENSCHIG00000018565,ENSCHIG00000024980,ENSCHIG00000000023,ENSCHIG00000020411,ENSCHIG00000027094,ENSCHIG00000015120,ENSCHIG00000015777,ENSCHIG00000021945,ENSCHIG00000012473,ENSCHIG00000018350,ENSCHIG00000026733,ENSCHIG00000010149,ENSCHIG00000014791,ENSCHIG00000014747,ENSCHIG00000023338,ENSCHIG00000011097,ENSCHIG00000014958,ENSCHIG00000011607
GO:0031224	intrinsic to membrane	cellular_component	0.64454	1	70	250	5662	19425	ENSCHIG00000025783,ENSCHIG00000022398,ENSCHIG00000022427,ENSCHIG00000025065,ENSCHIG00000003690,ENSCHIG00000019344,ENSCHIG00000016655,ENSCHIG00000007911,ENSCHIG00000000587,ENSCHIG00000000508,ENSCHIG00000009526,ENSCHIG00000009959,ENSCHIG00000025577,ENSCHIG00000012965,ENSCHIG00000023325,ENSCHIG00000018753,ENSCHIG00000021945,ENSCHIG00000010149,ENSCHIG00000009610,ENSCHIG00000023858,ENSCHIG00000025600,…
GO:0032259	methylation	biological_process	0.64556	1	2	250	165	19425	ENSCHIG00000015940,ENSCHIG00000009078
GO:0004519	endonuclease activity	molecular_function	0.6532	1	1	250	87	19425	XLOC_124264
GO:0044271	cellular nitrogen compound biosynthetic process	biological_process	0.65382	1	22	250	1834	19425	ENSCHIG00000008505,ENSCHIG00000017334,ENSCHIG00000007972,ENSCHIG00000008363,ENSCHIG00000016895,ENSCHIG00000020877,ENSCHIG00000022069,ENSCHIG00000025783,ENSCHIG00000011232,ENSCHIG00000009664,ENSCHIG00000010386,ENSCHIG00000018212,ENSCHIG00000009411,ENSCHIG00000026228,ENSCHIG00000020521,ENSCHIG00000022168,ENSCHIG00000017724,ENSCHIG00000025029,XLOC_124264,ENSCHIG00000018565,ENSCHIG00000022964,ENSCHIG…
GO:0003924	GTPase activity	molecular_function	0.65511	1	3	250	267	19425	ENSCHIG00000023692,ENSCHIG00000011241,ENSCHIG00000018739
GO:0046903	secretion	biological_process	0.65638	1	2	250	161	19425	ENSCHIG00000010431,ENSCHIG00000017334
GO:0015980	energy derivation by oxidation of organic compounds	biological_process	0.6567	1	1	250	85	19425	ENSCHIG00000000023
GO:0010604	positive regulation of macromolecule metabolic process	biological_process	0.65888	1	2	250	172	19425	ENSCHIG00000022964,ENSCHIG00000026228
GO:0036094	small molecule binding	molecular_function	0.66021	1	27	250	1991	19425	ENSCHIG00000026733,ENSCHIG00000018212,ENSCHIG00000013969,ENSCHIG00000022427,ENSCHIG00000021030,ENSCHIG00000011241,ENSCHIG00000018739,ENSCHIG00000017850,ENSCHIG00000023692,ENSCHIG00000026906,ENSCHIG00000020380,ENSCHIG00000012837,ENSCHIG00000016895,ENSCHIG00000022211,ENSCHIG00000016017,ENSCHIG00000017710,ENSCHIG00000010585,ENSCHIG00000015315,ENSCHIG00000014981,ENSCHIG00000015777,ENSCHIG00000019462,…
GO:0048609	multicellular organismal reproductive process	biological_process	0.66083	1	1	250	85	19425	ENSCHIG00000025491
GO:0044456	synapse part	cellular_component	0.66119	1	1	250	67	19425	ENSCHIG00000026328
GO:0000375	RNA splicing, via transesterification reactions	biological_process	0.66523	1	1	250	89	19425	ENSCHIG00000024109
GO:0000377	RNA splicing, via transesterification reactions with bulged adenosine as nucleophile	biological_process	0.66523	1	1	250	89	19425	ENSCHIG00000024109
GO:0000398	mRNA splicing, via spliceosome	biological_process	0.66523	1	1	250	89	19425	ENSCHIG00000024109
GO:0005515	protein binding	molecular_function	0.66589	1	61	250	4571	19425	ENSCHIG00000024913,ENSCHIG00000011339,ENSCHIG00000020380,ENSCHIG00000026913,ENSCHIG00000014958,ENSCHIG00000009421,ENSCHIG00000001191,ENSCHIG00000016876,ENSCHIG00000026733,ENSCHIG00000007728,ENSCHIG00000019614,ENSCHIG00000024266,ENSCHIG00000013848,ENSCHIG00000014791,ENSCHIG00000018077,ENSCHIG00000009758,ENSCHIG00000014811,ENSCHIG00000008742,ENSCHIG00000009751,ENSCHIG00000023970,ENSCHIG00000007655,…
GO:0016579	protein deubiquitination	biological_process	0.6675	1	1	250	75	19425	ENSCHIG00000013899
GO:0071944	cell periphery	cellular_component	0.67018	1	16	250	1529	19425	ENSCHIG00000007911,ENSCHIG00000018209,ENSCHIG00000011097,ENSCHIG00000016655,ENSCHIG00000025065,ENSCHIG00000012746,ENSCHIG00000018764,ENSCHIG00000018350,ENSCHIG00000014791,ENSCHIG00000010149,ENSCHIG00000017098,ENSCHIG00000021945,ENSCHIG00000023325,ENSCHIG00000024980,ENSCHIG00000027094,ENSCHIG00000018662
GO:0008081	phosphoric diester hydrolase activity	molecular_function	0.6709	1	1	250	70	19425	ENSCHIG00000008236
GO:0044423	virion part	cellular_component	0.6713	1	1	250	81	19425	XLOC_154928
GO:0048666	neuron development	biological_process	0.67174	1	1	250	76	19425	ENSCHIG00000018077
GO:0009892	negative regulation of metabolic process	biological_process	0.67289	1	2	250	193	19425	ENSCHIG00000011607,ENSCHIG00000025783
GO:0031325	positive regulation of cellular metabolic process	biological_process	0.67296	1	2	250	177	19425	ENSCHIG00000022964,ENSCHIG00000026228
GO:0009119	ribonucleoside metabolic process	biological_process	0.67624	1	3	250	244	19425	ENSCHIG00000009411,ENSCHIG00000017869,ENSCHIG00000018565
GO:0044723	single-organism carbohydrate metabolic process	biological_process	0.67919	1	3	250	264	19425	ENSCHIG00000022466,ENSCHIG00000025600,ENSCHIG00000003090
GO:0008168	methyltransferase activity	molecular_function	0.68024	1	2	250	175	19425	ENSCHIG00000009078,ENSCHIG00000015940
GO:0000003	reproduction	biological_process	0.68122	1	2	250	176	19425	ENSCHIG00000025491,ENSCHIG00000011607
GO:0009405	pathogenesis	biological_process	0.6846	1	1	250	84	19425	XLOC_124264
GO:0051276	chromosome organization	biological_process	0.68501	1	3	250	264	19425	ENSCHIG00000000946,ENSCHIG00000000457,ENSCHIG00000023143
GO:0070646	protein modification by small protein removal	biological_process	0.68618	1	1	250	80	19425	ENSCHIG00000013899
GO:0005230	extracellular ligand-gated ion channel activity	molecular_function	0.68634	1	1	250	74	19425	ENSCHIG00000015956
GO:0003777	microtubule motor activity	molecular_function	0.68709	1	1	250	71	19425	ENSCHIG00000017710
GO:0019221	cytokine-mediated signaling pathway	biological_process	0.68814	1	1	250	92	19425	ENSCHIG00000022069
GO:0034702	ion channel complex	cellular_component	0.69144	1	1	250	82	19425	ENSCHIG00000024980
GO:0016044	cellular membrane organization	biological_process	0.69172	1	1	250	82	19425	ENSCHIG00000015852
GO:0019012	virion	cellular_component	0.69317	1	1	250	86	19425	XLOC_154928
GO:0009893	positive regulation of metabolic process	biological_process	0.69333	1	2	250	184	19425	ENSCHIG00000022964,ENSCHIG00000026228
GO:0009451	RNA modification	biological_process	0.69599	1	1	250	93	19425	ENSCHIG00000020411
GO:0016055	Wnt receptor signaling pathway	biological_process	0.69769	1	1	250	90	19425	ENSCHIG00000020385
GO:0032504	multicellular organism reproduction	biological_process	0.70572	1	1	250	95	19425	ENSCHIG00000025491
GO:0019318	hexose metabolic process	biological_process	0.70575	1	1	250	91	19425	ENSCHIG00000003090
GO:0035091	phosphatidylinositol binding	molecular_function	0.70624	1	1	250	80	19425	ENSCHIG00000016310
GO:0031966	mitochondrial membrane	cellular_component	0.70759	1	2	250	224	19425	ENSCHIG00000020881,ENSCHIG00000018212
GO:0051049	regulation of transport	biological_process	0.70812	1	2	250	183	19425	ENSCHIG00000024980,ENSCHIG00000017334
GO:0045202	synapse	cellular_component	0.70911	1	1	250	76	19425	ENSCHIG00000026328
GO:0071103	DNA conformation change	biological_process	0.70923	1	1	250	97	19425	ENSCHIG00000000946
GO:0004386	helicase activity	molecular_function	0.70989	1	1	250	84	19425	ENSCHIG00000010585
GO:0016032	viral process	biological_process	0.71028	1	1	250	94	19425	XLOC_154928
GO:0009967	positive regulation of signal transduction	biological_process	0.71047	1	1	250	96	19425	ENSCHIG00000011607
GO:0018130	heterocycle biosynthetic process	biological_process	0.71085	1	21	250	1811	19425	ENSCHIG00000017869,ENSCHIG00000022964,ENSCHIG00000018565,XLOC_124264,ENSCHIG00000025029,ENSCHIG00000017724,ENSCHIG00000022168,ENSCHIG00000020521,ENSCHIG00000026228,ENSCHIG00000009411,ENSCHIG00000018212,ENSCHIG00000010386,ENSCHIG00000009664,ENSCHIG00000011232,ENSCHIG00000025783,ENSCHIG00000020877,ENSCHIG00000016895,ENSCHIG00000008363,ENSCHIG00000007972,ENSCHIG00000017334,ENSCHIG00000008505
GO:0051246	regulation of protein metabolic process	biological_process	0.71213	1	2	250	199	19425	ENSCHIG00000010653,ENSCHIG00000011607
GO:0043549	regulation of kinase activity	biological_process	0.71347	1	1	250	101	19425	ENSCHIG00000022964
GO:0023056	positive regulation of signaling	biological_process	0.71483	1	1	250	97	19425	ENSCHIG00000011607
GO:0006812	cation transport	biological_process	0.71664	1	5	250	441	19425	ENSCHIG00000018565,ENSCHIG00000024980,ENSCHIG00000000587,ENSCHIG00000021497,ENSCHIG00000027094
GO:0006996	organelle organization	biological_process	0.72001	1	10	250	852	19425	ENSCHIG00000020385,ENSCHIG00000008742,ENSCHIG00000015777,ENSCHIG00000020881,ENSCHIG00000023143,ENSCHIG00000000457,ENSCHIG00000000946,ENSCHIG00000016310,ENSCHIG00000014072,ENSCHIG00000025001
GO:0051338	regulation of transferase activity	biological_process	0.72023	1	1	250	103	19425	ENSCHIG00000022964
GO:0010647	positive regulation of cell communication	biological_process	0.7203	1	1	250	99	19425	ENSCHIG00000011607
GO:0044764	multi-organism cellular process	biological_process	0.72201	1	1	250	97	19425	XLOC_154928
GO:0009116	nucleoside metabolic process	biological_process	0.72382	1	3	250	267	19425	ENSCHIG00000017869,ENSCHIG00000018565,ENSCHIG00000009411
GO:0071345	cellular response to cytokine stimulus	biological_process	0.72639	1	1	250	105	19425	ENSCHIG00000022069
GO:0005996	monosaccharide metabolic process	biological_process	0.72728	1	1	250	96	19425	ENSCHIG00000003090
GO:1901657	glycosyl compound metabolic process	biological_process	0.72772	1	3	250	269	19425	ENSCHIG00000017869,ENSCHIG00000018565,ENSCHIG00000009411
GO:0034097	response to cytokine stimulus	biological_process	0.73094	1	1	250	107	19425	ENSCHIG00000022069
GO:1901362	organic cyclic compound biosynthetic process	biological_process	0.7318	1	21	250	1834	19425	ENSCHIG00000011232,ENSCHIG00000025783,ENSCHIG00000010386,ENSCHIG00000009664,ENSCHIG00000018212,ENSCHIG00000007972,ENSCHIG00000017334,ENSCHIG00000008505,ENSCHIG00000020877,ENSCHIG00000008363,ENSCHIG00000016895,XLOC_124264,ENSCHIG00000018565,ENSCHIG00000017869,ENSCHIG00000022964,ENSCHIG00000009411,ENSCHIG00000020521,ENSCHIG00000026228,ENSCHIG00000025029,ENSCHIG00000017724,ENSCHIG00000022168
GO:0007268	synaptic transmission	biological_process	0.73355	1	1	250	92	19425	ENSCHIG00000016655
GO:0045934	negative regulation of nucleobase-containing compound metabolic process	biological_process	0.73502	1	1	250	112	19425	ENSCHIG00000025783
GO:0000166	nucleotide binding	molecular_function	0.73642	1	25	250	1918	19425	ENSCHIG00000016017,ENSCHIG00000017710,ENSCHIG00000010585,ENSCHIG00000015315,ENSCHIG00000014981,ENSCHIG00000015777,ENSCHIG00000025029,ENSCHIG00000019462,ENSCHIG00000008405,ENSCHIG00000025577,ENSCHIG00000009411,ENSCHIG00000018212,ENSCHIG00000026733,ENSCHIG00000013969,ENSCHIG00000022427,ENSCHIG00000021030,ENSCHIG00000011241,ENSCHIG00000018739,ENSCHIG00000017850,ENSCHIG00000023692,ENSCHIG00000026906,…
GO:1901265	nucleoside phosphate binding	molecular_function	0.73642	1	25	250	1918	19425	ENSCHIG00000018212,ENSCHIG00000026733,ENSCHIG00000013969,ENSCHIG00000022427,ENSCHIG00000021030,ENSCHIG00000011241,ENSCHIG00000018739,ENSCHIG00000017850,ENSCHIG00000023692,ENSCHIG00000026906,ENSCHIG00000020380,ENSCHIG00000012837,ENSCHIG00000016895,ENSCHIG00000022211,ENSCHIG00000016017,ENSCHIG00000017710,ENSCHIG00000010585,ENSCHIG00000015315,ENSCHIG00000014981,ENSCHIG00000025029,ENSCHIG00000015777,…
GO:0008092	cytoskeletal protein binding	molecular_function	0.73974	1	5	250	417	19425	ENSCHIG00000025001,ENSCHIG00000017710,ENSCHIG00000026733,ENSCHIG00000016310,ENSCHIG00000008742
GO:0051172	negative regulation of nitrogen compound metabolic process	biological_process	0.73983	1	1	250	114	19425	ENSCHIG00000025783
GO:0034765	regulation of ion transmembrane transport	biological_process	0.74017	1	1	250	97	19425	ENSCHIG00000024980
GO:0044702	single organism reproductive process	biological_process	0.74064	1	1	250	104	19425	ENSCHIG00000025491
GO:0043565	sequence-specific DNA binding	molecular_function	0.74204	1	4	250	421	19425	ENSCHIG00000011232,ENSCHIG00000017334,ENSCHIG00000009664,ENSCHIG00000020521
GO:0016042	lipid catabolic process	biological_process	0.74257	1	1	250	92	19425	ENSCHIG00000010431
GO:0046914	transition metal ion binding	molecular_function	0.74321	1	11	250	924	19425	ENSCHIG00000017334,ENSCHIG00000019344,ENSCHIG00000022382,ENSCHIG00000018129,ENSCHIG00000009078,ENSCHIG00000021497,ENSCHIG00000022736,ENSCHIG00000022168,XLOC_154928,ENSCHIG00000009664,ENSCHIG00000009100
GO:0034762	regulation of transmembrane transport	biological_process	0.7445	1	1	250	98	19425	ENSCHIG00000024980
GO:0009259	ribonucleotide metabolic process	biological_process	0.74516	1	3	250	272	19425	ENSCHIG00000018565,ENSCHIG00000017869,ENSCHIG00000025783
GO:0019693	ribose phosphate metabolic process	biological_process	0.74516	1	3	250	272	19425	ENSCHIG00000017869,ENSCHIG00000018565,ENSCHIG00000025783
GO:0019953	sexual reproduction	biological_process	0.74517	1	1	250	105	19425	ENSCHIG00000025491
GO:0005856	cytoskeleton	cellular_component	0.74555	1	6	250	557	19425	ENSCHIG00000008236,ENSCHIG00000026733,ENSCHIG00000015120,ENSCHIG00000014095,ENSCHIG00000026388,ENSCHIG00000015777
GO:0016071	mRNA metabolic process	biological_process	0.74623	1	2	250	204	19425	ENSCHIG00000024109,ENSCHIG00000020411
GO:2000026	regulation of multicellular organismal development	biological_process	0.75118	1	1	250	101	19425	ENSCHIG00000022964
GO:0005198	structural molecule activity	molecular_function	0.75285	1	6	250	722	19425	XLOC_154928,XLOC_124264,ENSCHIG00000018150,ENSCHIG00000014944,ENSCHIG00000015209,ENSCHIG00000020640
GO:0005524	ATP binding	molecular_function	0.75444	1	18	250	1365	19425	ENSCHIG00000017850,ENSCHIG00000020380,ENSCHIG00000026906,ENSCHIG00000022211,ENSCHIG00000016895,ENSCHIG00000012837,ENSCHIG00000013969,ENSCHIG00000026733,ENSCHIG00000021030,ENSCHIG00000022427,ENSCHIG00000014981,ENSCHIG00000010585,ENSCHIG00000019462,ENSCHIG00000025029,ENSCHIG00000015777,ENSCHIG00000009411,ENSCHIG00000016017,ENSCHIG00000017710
GO:2000113	negative regulation of cellular macromolecule biosynthetic process	biological_process	0.75612	1	1	250	117	19425	ENSCHIG00000011607
GO:0051707	response to other organism	biological_process	0.75708	1	1	250	140	19425	ENSCHIG00000022069
GO:0022843	voltage-gated cation channel activity	molecular_function	0.758	1	1	250	102	19425	ENSCHIG00000024980
GO:0043414	macromolecule methylation	biological_process	0.75803	1	1	250	104	19425	ENSCHIG00000015940
GO:0044425	membrane part	cellular_component	0.75903	1	71	250	5945	19425	ENSCHIG00000015956,ENSCHIG00000025853,ENSCHIG00000018209,ENSCHIG00000021322,ENSCHIG00000026906,ENSCHIG00000020380,ENSCHIG00000021030,ENSCHIG00000026109,ENSCHIG00000013969,ENSCHIG00000019614,ENSCHIG00000009610,ENSCHIG00000025600,ENSCHIG00000023858,ENSCHIG00000010149,ENSCHIG00000000023,XLOC_124264,ENSCHIG00000019030,ENSCHIG00000000587,ENSCHIG00000007911,ENSCHIG00000025065,ENSCHIG00000003690,ENSCHIG…
GO:0005740	mitochondrial envelope	cellular_component	0.75971	1	2	250	252	19425	ENSCHIG00000018212,ENSCHIG00000020881
GO:0042325	regulation of phosphorylation	biological_process	0.76144	1	1	250	118	19425	ENSCHIG00000022964
GO:0032559	adenyl ribonucleotide binding	molecular_function	0.76332	1	18	250	1373	19425	ENSCHIG00000025029,ENSCHIG00000019462,ENSCHIG00000015777,ENSCHIG00000010585,ENSCHIG00000014981,ENSCHIG00000009411,ENSCHIG00000016017,ENSCHIG00000017710,ENSCHIG00000017850,ENSCHIG00000012837,ENSCHIG00000016895,ENSCHIG00000022211,ENSCHIG00000026906,ENSCHIG00000020380,ENSCHIG00000022427,ENSCHIG00000021030,ENSCHIG00000013969,ENSCHIG00000026733
GO:0010558	negative regulation of macromolecule biosynthetic process	biological_process	0.7645	1	1	250	120	19425	ENSCHIG00000011607
GO:0009607	response to biotic stimulus	biological_process	0.76744	1	1	250	144	19425	ENSCHIG00000022069
GO:0016569	covalent chromatin modification	biological_process	0.76755	1	1	250	103	19425	ENSCHIG00000000457
GO:0016570	histone modification	biological_process	0.76755	1	1	250	103	19425	ENSCHIG00000000457
GO:0043229	intracellular organelle	cellular_component	0.76843	1	47	250	4168	19425	ENSCHIG00000000946,ENSCHIG00000018295,ENSCHIG00000022466,ENSCHIG00000008236,ENSCHIG00000015777,ENSCHIG00000020385,ENSCHIG00000011608,ENSCHIG00000012473,ENSCHIG00000011209,ENSCHIG00000019452,ENSCHIG00000010386,ENSCHIG00000007534,ENSCHIG00000011232,ENSCHIG00000014095,ENSCHIG00000008363,ENSCHIG00000016391,ENSCHIG00000007972,ENSCHIG00000023143,ENSCHIG00000008505,ENSCHIG00000018588,ENSCHIG00000026388,…
GO:0033554	cellular response to stress	biological_process	0.76881	1	3	250	297	19425	ENSCHIG00000026228,ENSCHIG00000019452,ENSCHIG00000026423
GO:0043226	organelle	cellular_component	0.76986	1	47	250	4170	19425	ENSCHIG00000007673,ENSCHIG00000026388,ENSCHIG00000010723,ENSCHIG00000007924,ENSCHIG00000008842,ENSCHIG00000020411,ENSCHIG00000000023,ENSCHIG00000020521,ENSCHIG00000009751,ENSCHIG00000007655,ENSCHIG00000014944,ENSCHIG00000009758,ENSCHIG00000020881,ENSCHIG00000015120,ENSCHIG00000018212,ENSCHIG00000016876,ENSCHIG00000001191,ENSCHIG00000026733,ENSCHIG00000009421,ENSCHIG00000024266,ENSCHIG00000025600,…
GO:0030554	adenyl nucleotide binding	molecular_function	0.77039	1	18	250	1381	19425	ENSCHIG00000012837,ENSCHIG00000022211,ENSCHIG00000016895,ENSCHIG00000026906,ENSCHIG00000020380,ENSCHIG00000017850,ENSCHIG00000022427,ENSCHIG00000021030,ENSCHIG00000026733,ENSCHIG00000013969,ENSCHIG00000009411,ENSCHIG00000015777,ENSCHIG00000019462,ENSCHIG00000025029,ENSCHIG00000014981,ENSCHIG00000010585,ENSCHIG00000017710,ENSCHIG00000016017
GO:0019438	aromatic compound biosynthetic process	biological_process	0.77171	1	20	250	1797	19425	ENSCHIG00000009411,ENSCHIG00000017724,ENSCHIG00000022168,ENSCHIG00000020521,ENSCHIG00000026228,XLOC_124264,ENSCHIG00000017869,ENSCHIG00000022964,ENSCHIG00000018565,ENSCHIG00000020877,ENSCHIG00000016895,ENSCHIG00000008363,ENSCHIG00000007972,ENSCHIG00000017334,ENSCHIG00000008505,ENSCHIG00000010386,ENSCHIG00000009664,ENSCHIG00000011232,ENSCHIG00000025783,ENSCHIG00000018212
GO:0005975	carbohydrate metabolic process	biological_process	0.77209	1	4	250	395	19425	ENSCHIG00000011472,ENSCHIG00000022466,ENSCHIG00000025600,ENSCHIG00000003090
GO:0004553	hydrolase activity, hydrolyzing O-glycosyl compounds	molecular_function	0.77358	1	1	250	107	19425	ENSCHIG00000011472
GO:0003676	nucleic acid binding	molecular_function	0.77441	1	35	250	3217	19425	ENSCHIG00000000508,ENSCHIG00000000946,ENSCHIG00000018295,ENSCHIG00000011608,ENSCHIG00000011209,ENSCHIG00000007534,ENSCHIG00000010386,ENSCHIG00000011232,ENSCHIG00000002879,ENSCHIG00000008363,ENSCHIG00000008505,ENSCHIG00000023143,ENSCHIG00000007972,ENSCHIG00000020411,XLOC_154928,ENSCHIG00000008842,ENSCHIG00000007924,ENSCHIG00000010723,XLOC_124264,ENSCHIG00000024109,ENSCHIG00000007673,ENSCHIG0000000…
GO:0072521	purine-containing compound metabolic process	biological_process	0.7786	1	3	250	289	19425	ENSCHIG00000009411,ENSCHIG00000025783,ENSCHIG00000018565
GO:0043269	regulation of ion transport	biological_process	0.78071	1	1	250	112	19425	ENSCHIG00000024980
GO:0016020	membrane	cellular_component	0.78227	1	76	250	6368	19425	ENSCHIG00000018350,ENSCHIG00000018212,ENSCHIG00000018764,ENSCHIG00000012746,ENSCHIG00000014791,ENSCHIG00000015428,ENSCHIG00000008516,ENSCHIG00000009590,ENSCHIG00000026328,ENSCHIG00000011097,ENSCHIG00000012837,ENSCHIG00000011928,ENSCHIG00000012832,XLOC_154928,ENSCHIG00000024282,ENSCHIG00000009100,ENSCHIG00000018662,ENSCHIG00000027094,ENSCHIG00000014132,ENSCHIG00000018077,ENSCHIG00000008405,ENSCHIG…
GO:0008152	metabolic process	biological_process	0.78733	1	90	250	7324	19425	ENSCHIG00000023762,ENSCHIG00000022850,ENSCHIG00000026423,ENSCHIG00000013899,ENSCHIG00000025577,ENSCHIG00000025471,ENSCHIG00000011337,ENSCHIG00000025029,ENSCHIG00000025783,ENSCHIG00000010386,ENSCHIG00000011373,ENSCHIG00000016541,ENSCHIG00000010431,ENSCHIG00000011607,ENSCHIG00000019344,ENSCHIG00000012809,ENSCHIG00000017743,ENSCHIG00000014534,ENSCHIG00000008363,XLOC_124264,ENSCHIG00000020411,ENSCHIG…
GO:0061024	membrane organization	biological_process	0.79301	1	1	250	110	19425	ENSCHIG00000015852
GO:0046873	metal ion transmembrane transporter activity	molecular_function	0.7932	1	3	250	287	19425	ENSCHIG00000023325,ENSCHIG00000021497,ENSCHIG00000024980
GO:0032553	ribonucleotide binding	molecular_function	0.79518	1	22	250	1760	19425	ENSCHIG00000017710,ENSCHIG00000016017,ENSCHIG00000009411,ENSCHIG00000015777,ENSCHIG00000025029,ENSCHIG00000019462,ENSCHIG00000015315,ENSCHIG00000014981,ENSCHIG00000010585,ENSCHIG00000018739,ENSCHIG00000011241,ENSCHIG00000021030,ENSCHIG00000022427,ENSCHIG00000026733,ENSCHIG00000013969,ENSCHIG00000022211,ENSCHIG00000016895,ENSCHIG00000012837,ENSCHIG00000020380,ENSCHIG00000026906,ENSCHIG00000023692,…
GO:0006357	regulation of transcription from RNA polymerase II promoter	biological_process	0.79522	1	2	250	232	19425	ENSCHIG00000026228,ENSCHIG00000017724
GO:0005794	Golgi apparatus	cellular_component	0.80113	1	2	250	220	19425	ENSCHIG00000025600,ENSCHIG00000022466
GO:0008380	RNA splicing	biological_process	0.80252	1	1	250	135	19425	ENSCHIG00000024109
GO:0030054	cell junction	cellular_component	0.80356	1	1	250	119	19425	ENSCHIG00000008742
GO:0044430	cytoskeletal part	cellular_component	0.80578	1	4	250	431	19425	ENSCHIG00000015777,ENSCHIG00000026388,ENSCHIG00000015120,ENSCHIG00000026733
GO:0019222	regulation of metabolic process	biological_process	0.80624	1	23	250	2049	19425	ENSCHIG00000017724,ENSCHIG00000027014,ENSCHIG00000020521,ENSCHIG00000026228,ENSCHIG00000025471,ENSCHIG00000019452,ENSCHIG00000022964,ENSCHIG00000021115,ENSCHIG00000023762,XLOC_124264,ENSCHIG00000022850,ENSCHIG00000020257,ENSCHIG00000010653,ENSCHIG00000020877,ENSCHIG00000017334,ENSCHIG00000011607,ENSCHIG00000007972,ENSCHIG00000016541,ENSCHIG00000011373,ENSCHIG00000024683,ENSCHIG00000009664,ENSCHIG…
GO:0008017	microtubule binding	molecular_function	0.80645	1	1	250	107	19425	ENSCHIG00000017710
GO:0044265	cellular macromolecule catabolic process	biological_process	0.80724	1	2	250	224	19425	ENSCHIG00000013899,XLOC_124264
GO:0034654	nucleobase-containing compound biosynthetic process	biological_process	0.8081	1	19	250	1759	19425	ENSCHIG00000018212,ENSCHIG00000010386,ENSCHIG00000009664,ENSCHIG00000011232,ENSCHIG00000025783,ENSCHIG00000020877,ENSCHIG00000016895,ENSCHIG00000008363,ENSCHIG00000017334,ENSCHIG00000007972,ENSCHIG00000008505,ENSCHIG00000017869,ENSCHIG00000022964,ENSCHIG00000018565,XLOC_124264,ENSCHIG00000017724,ENSCHIG00000020521,ENSCHIG00000026228,ENSCHIG00000009411
GO:0009141	nucleoside triphosphate metabolic process	biological_process	0.81213	1	2	250	217	19425	XLOC_154928,ENSCHIG00000018565
GO:0004222	metalloendopeptidase activity	molecular_function	0.81224	1	1	250	111	19425	ENSCHIG00000023858
GO:0042221	response to chemical stimulus	biological_process	0.8205	1	9	250	1159	19425	ENSCHIG00000019452,ENSCHIG00000011607,ENSCHIG00000017334,ENSCHIG00000007911,ENSCHIG00000026228,ENSCHIG00000018077,ENSCHIG00000022069,ENSCHIG00000009664,ENSCHIG00000022964
GO:0004518	nuclease activity	molecular_function	0.82227	1	1	250	134	19425	XLOC_124264
GO:0034655	nucleobase-containing compound catabolic process	biological_process	0.82521	1	2	250	212	19425	ENSCHIG00000017869,XLOC_124264
GO:0018193	peptidyl-amino acid modification	biological_process	0.82809	1	2	250	224	19425	ENSCHIG00000013969,ENSCHIG00000020380
GO:0016798	hydrolase activity, acting on glycosyl bonds	molecular_function	0.82954	1	1	250	129	19425	ENSCHIG00000011472
GO:0000139	Golgi membrane	cellular_component	0.83171	1	1	250	134	19425	ENSCHIG00000022466
GO:0031967	organelle envelope	cellular_component	0.83193	1	2	250	284	19425	ENSCHIG00000018212,ENSCHIG00000020881
GO:0031975	envelope	cellular_component	0.8337	1	2	250	285	19425	ENSCHIG00000018212,ENSCHIG00000020881
GO:0001883	purine nucleoside binding	molecular_function	0.83434	1	21	250	1734	19425	ENSCHIG00000023692,ENSCHIG00000017850,ENSCHIG00000012837,ENSCHIG00000022211,ENSCHIG00000016895,ENSCHIG00000026906,ENSCHIG00000020380,ENSCHIG00000022427,ENSCHIG00000021030,ENSCHIG00000013969,ENSCHIG00000026733,ENSCHIG00000018739,ENSCHIG00000011241,ENSCHIG00000015777,ENSCHIG00000025029,ENSCHIG00000019462,ENSCHIG00000010585,ENSCHIG00000014981,ENSCHIG00000009411,ENSCHIG00000016017,ENSCHIG00000017710
GO:0032550	purine ribonucleoside binding	molecular_function	0.83434	1	21	250	1734	19425	ENSCHIG00000025029,ENSCHIG00000015777,ENSCHIG00000019462,ENSCHIG00000010585,ENSCHIG00000014981,ENSCHIG00000009411,ENSCHIG00000016017,ENSCHIG00000017710,ENSCHIG00000023692,ENSCHIG00000017850,ENSCHIG00000012837,ENSCHIG00000016895,ENSCHIG00000022211,ENSCHIG00000026906,ENSCHIG00000020380,ENSCHIG00000022427,ENSCHIG00000021030,ENSCHIG00000026733,ENSCHIG00000013969,ENSCHIG00000018739,ENSCHIG00000011241
GO:0035639	purine ribonucleoside triphosphate binding	molecular_function	0.83434	1	21	250	1734	19425	ENSCHIG00000016017,ENSCHIG00000017710,ENSCHIG00000010585,ENSCHIG00000014981,ENSCHIG00000025029,ENSCHIG00000015777,ENSCHIG00000019462,ENSCHIG00000009411,ENSCHIG00000013969,ENSCHIG00000026733,ENSCHIG00000021030,ENSCHIG00000022427,ENSCHIG00000011241,ENSCHIG00000018739,ENSCHIG00000017850,ENSCHIG00000023692,ENSCHIG00000020380,ENSCHIG00000026906,ENSCHIG00000016895,ENSCHIG00000022211,ENSCHIG00000012837
GO:0044429	mitochondrial part	cellular_component	0.83474	1	2	250	292	19425	ENSCHIG00000018212,ENSCHIG00000020881
GO:0006813	potassium ion transport	biological_process	0.83646	1	1	250	132	19425	ENSCHIG00000027094
GO:0032549	ribonucleoside binding	molecular_function	0.83686	1	21	250	1737	19425	ENSCHIG00000016017,ENSCHIG00000017710,ENSCHIG00000019462,ENSCHIG00000015777,ENSCHIG00000025029,ENSCHIG00000014981,ENSCHIG00000010585,ENSCHIG00000009411,ENSCHIG00000021030,ENSCHIG00000022427,ENSCHIG00000013969,ENSCHIG00000026733,ENSCHIG00000018739,ENSCHIG00000011241,ENSCHIG00000023692,ENSCHIG00000017850,ENSCHIG00000016895,ENSCHIG00000022211,ENSCHIG00000012837,ENSCHIG00000020380,ENSCHIG00000026906
GO:0001882	nucleoside binding	molecular_function	0.83781	1	21	250	1738	19425	ENSCHIG00000017850,ENSCHIG00000023692,ENSCHIG00000020380,ENSCHIG00000026906,ENSCHIG00000016895,ENSCHIG00000022211,ENSCHIG00000012837,ENSCHIG00000013969,ENSCHIG00000026733,ENSCHIG00000021030,ENSCHIG00000022427,ENSCHIG00000011241,ENSCHIG00000018739,ENSCHIG00000010585,ENSCHIG00000014981,ENSCHIG00000015777,ENSCHIG00000025029,ENSCHIG00000019462,ENSCHIG00000009411,ENSCHIG00000016017,ENSCHIG00000017710
GO:0005543	phospholipid binding	molecular_function	0.84211	1	1	250	120	19425	ENSCHIG00000016310
GO:0032555	purine ribonucleotide binding	molecular_function	0.84345	1	21	250	1747	19425	ENSCHIG00000022427,ENSCHIG00000021030,ENSCHIG00000026733,ENSCHIG00000013969,ENSCHIG00000018739,ENSCHIG00000011241,ENSCHIG00000023692,ENSCHIG00000017850,ENSCHIG00000012837,ENSCHIG00000022211,ENSCHIG00000016895,ENSCHIG00000026906,ENSCHIG00000020380,ENSCHIG00000016017,ENSCHIG00000017710,ENSCHIG00000019462,ENSCHIG00000015777,ENSCHIG00000025029,ENSCHIG00000014981,ENSCHIG00000010585,ENSCHIG00000009411
GO:0009057	macromolecule catabolic process	biological_process	0.84649	1	2	250	248	19425	ENSCHIG00000013899,XLOC_124264
GO:0042278	purine nucleoside metabolic process	biological_process	0.84677	1	2	250	233	19425	ENSCHIG00000009411,ENSCHIG00000018565
GO:0046128	purine ribonucleoside metabolic process	biological_process	0.84677	1	2	250	233	19425	ENSCHIG00000018565,ENSCHIG00000009411
GO:0017076	purine nucleotide binding	molecular_function	0.84843	1	21	250	1755	19425	ENSCHIG00000016895,ENSCHIG00000022211,ENSCHIG00000012837,ENSCHIG00000020380,ENSCHIG00000026906,ENSCHIG00000023692,ENSCHIG00000017850,ENSCHIG00000018739,ENSCHIG00000011241,ENSCHIG00000021030,ENSCHIG00000022427,ENSCHIG00000013969,ENSCHIG00000026733,ENSCHIG00000009411,ENSCHIG00000015777,ENSCHIG00000025029,ENSCHIG00000019462,ENSCHIG00000014981,ENSCHIG00000010585,ENSCHIG00000017710,ENSCHIG00000016017
GO:0007017	microtubule-based process	biological_process	0.85422	1	2	250	235	19425	ENSCHIG00000017710,ENSCHIG00000012473
GO:0005525	GTP binding	molecular_function	0.85744	1	3	250	383	19425	ENSCHIG00000011241,ENSCHIG00000018739,ENSCHIG00000023692
GO:0015631	tubulin binding	molecular_function	0.85762	1	1	250	129	19425	ENSCHIG00000017710
GO:0050877	neurological system process	biological_process	0.85846	1	6	250	915	19425	ENSCHIG00000008236,ENSCHIG00000007911,ENSCHIG00000016930,ENSCHIG00000016655,ENSCHIG00000015852,ENSCHIG00000020385
GO:0008150	biological_process	biological_process	0.86091	1	156	250	12694	19425	ENSCHIG00000011373,ENSCHIG00000022427,ENSCHIG00000016541,ENSCHIG00000022398,ENSCHIG00000025783,ENSCHIG00000014747,XLOC_186054,ENSCHIG00000019344,ENSCHIG00000014534,ENSCHIG00000008363,ENSCHIG00000016310,ENSCHIG00000023762,ENSCHIG00000014072,ENSCHIG00000026423,ENSCHIG00000000508,ENSCHIG00000018753,ENSCHIG00000025029,ENSCHIG00000012473,ENSCHIG00000006565,ENSCHIG00000023325,ENSCHIG00000013969,ENSCHIG…
GO:0030001	metal ion transport	biological_process	0.8611	1	3	250	343	19425	ENSCHIG00000027094,ENSCHIG00000021497,ENSCHIG00000024980
GO:0032940	secretion by cell	biological_process	0.86358	1	1	250	139	19425	ENSCHIG00000017334
GO:0019001	guanyl nucleotide binding	molecular_function	0.86427	1	3	250	389	19425	ENSCHIG00000023692,ENSCHIG00000018739,ENSCHIG00000011241
GO:0032561	guanyl ribonucleotide binding	molecular_function	0.86427	1	3	250	389	19425	ENSCHIG00000011241,ENSCHIG00000018739,ENSCHIG00000023692
GO:1901360	organic cyclic compound metabolic process	biological_process	0.86539	1	33	250	2981	19425	ENSCHIG00000026423,ENSCHIG00000018565,ENSCHIG00000000946,ENSCHIG00000009411,ENSCHIG00000025029,ENSCHIG00000011232,ENSCHIG00000025783,ENSCHIG00000010386,ENSCHIG00000007972,ENSCHIG00000008505,ENSCHIG00000008363,ENSCHIG00000018129,ENSCHIG00000018123,XLOC_124264,XLOC_154928,ENSCHIG00000007158,ENSCHIG00000020411,ENSCHIG00000024109,ENSCHIG00000017869,ENSCHIG00000022964,ENSCHIG00000018390,ENSCHIG0000002…
GO:0006644	phospholipid metabolic process	biological_process	0.86682	1	1	250	141	19425	ENSCHIG00000010431
GO:0001071	nucleic acid binding transcription factor activity	molecular_function	0.86841	1	5	250	582	19425	ENSCHIG00000009664,ENSCHIG00000017334,ENSCHIG00000011232,ENSCHIG00000017724,ENSCHIG00000026228
GO:0003700	sequence-specific DNA binding transcription factor activity	molecular_function	0.86841	1	5	250	582	19425	ENSCHIG00000026228,ENSCHIG00000017724,ENSCHIG00000017334,ENSCHIG00000011232,ENSCHIG00000009664
GO:0006511	ubiquitin-dependent protein catabolic process	biological_process	0.86964	1	1	250	145	19425	ENSCHIG00000013899
GO:0042981	regulation of apoptotic process	biological_process	0.87026	1	1	250	168	19425	ENSCHIG00000019452
GO:0043067	regulation of programmed cell death	biological_process	0.87026	1	1	250	168	19425	ENSCHIG00000019452
GO:0044431	Golgi apparatus part	cellular_component	0.87136	1	1	250	152	19425	ENSCHIG00000022466
GO:0010941	regulation of cell death	biological_process	0.8724	1	1	250	170	19425	ENSCHIG00000019452
GO:0019941	modification-dependent protein catabolic process	biological_process	0.87279	1	1	250	147	19425	ENSCHIG00000013899
GO:0043632	modification-dependent macromolecule catabolic process	biological_process	0.87538	1	1	250	148	19425	ENSCHIG00000013899
GO:0016879	ligase activity, forming carbon-nitrogen bonds	molecular_function	0.8773	1	1	250	140	19425	ENSCHIG00000025029
GO:0006366	transcription from RNA polymerase II promoter	biological_process	0.88008	1	2	250	286	19425	ENSCHIG00000017724,ENSCHIG00000026228
GO:0006725	cellular aromatic compound metabolic process	biological_process	0.88232	1	32	250	2935	19425	ENSCHIG00000020521,ENSCHIG00000026228,ENSCHIG00000017724,ENSCHIG00000022168,ENSCHIG00000018390,ENSCHIG00000024109,ENSCHIG00000017869,ENSCHIG00000022964,XLOC_124264,XLOC_154928,ENSCHIG00000007158,ENSCHIG00000020411,ENSCHIG00000001171,ENSCHIG00000017334,ENSCHIG00000020877,ENSCHIG00000016895,ENSCHIG00000018212,ENSCHIG00000018871,ENSCHIG00000025203,ENSCHIG00000009664,ENSCHIG00000025029,ENSCHIG0000000…
GO:0010605	negative regulation of macromolecule metabolic process	biological_process	0.88237	1	1	250	178	19425	ENSCHIG00000011607
GO:0044255	cellular lipid metabolic process	biological_process	0.88303	1	2	250	263	19425	ENSCHIG00000009995,ENSCHIG00000010431
GO:0016788	hydrolase activity, acting on ester bonds	molecular_function	0.88485	1	5	250	551	19425	ENSCHIG00000010431,XLOC_124264,ENSCHIG00000012809,ENSCHIG00000008236,ENSCHIG00000008011
GO:0004721	phosphoprotein phosphatase activity	molecular_function	0.89013	1	1	250	152	19425	ENSCHIG00000008011
GO:0009150	purine ribonucleotide metabolic process	biological_process	0.89058	1	2	250	263	19425	ENSCHIG00000018565,ENSCHIG00000025783
GO:0006397	mRNA processing	biological_process	0.89211	1	1	250	173	19425	ENSCHIG00000024109
GO:0044249	cellular biosynthetic process	biological_process	0.89711	1	29	250	2879	19425	ENSCHIG00000018150,ENSCHIG00000017850,ENSCHIG00000016895,ENSCHIG00000008363,ENSCHIG00000020877,ENSCHIG00000008505,ENSCHIG00000011607,ENSCHIG00000017334,ENSCHIG00000007972,ENSCHIG00000018212,ENSCHIG00000025600,ENSCHIG00000009664,ENSCHIG00000010386,ENSCHIG00000025783,ENSCHIG00000022069,ENSCHIG00000011232,ENSCHIG00000022168,ENSCHIG00000017724,ENSCHIG00000025029,ENSCHIG00000026228,ENSCHIG00000014944,…
GO:0051603	proteolysis involved in cellular protein catabolic process	biological_process	0.89836	1	1	250	167	19425	ENSCHIG00000013899
GO:0006470	protein dephosphorylation	biological_process	0.8991	1	1	250	158	19425	ENSCHIG00000008011
GO:0044257	cellular protein catabolic process	biological_process	0.90007	1	1	250	168	19425	ENSCHIG00000013899
GO:0006163	purine nucleotide metabolic process	biological_process	0.90179	1	2	250	273	19425	ENSCHIG00000025783,ENSCHIG00000018565
GO:0003008	system process	biological_process	0.90386	1	6	250	971	19425	ENSCHIG00000007911,ENSCHIG00000016930,ENSCHIG00000008236,ENSCHIG00000016655,ENSCHIG00000015852,ENSCHIG00000020385
GO:0032268	regulation of cellular protein metabolic process	biological_process	0.90482	1	1	250	188	19425	ENSCHIG00000011607
GO:0044424	intracellular part	cellular_component	0.90621	1	52	250	4875	19425	ENSCHIG00000020881,ENSCHIG00000009758,ENSCHIG00000015120,ENSCHIG00000020521,ENSCHIG00000009751,ENSCHIG00000007655,ENSCHIG00000014944,ENSCHIG00000000023,ENSCHIG00000020411,ENSCHIG00000007924,ENSCHIG00000010723,ENSCHIG00000008842,ENSCHIG00000017869,ENSCHIG00000026388,ENSCHIG00000007673,ENSCHIG00000025287,ENSCHIG00000026328,ENSCHIG00000017334,ENSCHIG00000025853,ENSCHIG00000023338,ENSCHIG00000013375,…
GO:0009058	biosynthetic process	biological_process	0.90631	1	30	250	2984	19425	ENSCHIG00000009411,ENSCHIG00000009078,ENSCHIG00000018390,ENSCHIG00000022168,ENSCHIG00000017724,ENSCHIG00000025029,ENSCHIG00000014944,ENSCHIG00000026228,ENSCHIG00000020521,ENSCHIG00000022466,XLOC_124264,ENSCHIG00000022964,ENSCHIG00000017869,ENSCHIG00000018565,ENSCHIG00000016895,ENSCHIG00000008363,ENSCHIG00000020877,ENSCHIG00000008505,ENSCHIG00000017334,ENSCHIG00000011607,ENSCHIG00000007972,ENSCHIG…
GO:0003735	structural constituent of ribosome	molecular_function	0.90686	1	2	250	454	19425	ENSCHIG00000018150,ENSCHIG00000014944
GO:0009166	nucleotide catabolic process	biological_process	0.90786	1	1	250	152	19425	ENSCHIG00000017869
GO:0006140	regulation of nucleotide metabolic process	biological_process	0.90876	1	1	250	152	19425	ENSCHIG00000025783
GO:1900542	regulation of purine nucleotide metabolic process	biological_process	0.90876	1	1	250	152	19425	ENSCHIG00000025783
GO:1901292	nucleoside phosphate catabolic process	biological_process	0.90995	1	1	250	154	19425	ENSCHIG00000017869
GO:0005840	ribosome	cellular_component	0.91206	1	2	250	461	19425	ENSCHIG00000018150,ENSCHIG00000014944
GO:0030163	protein catabolic process	biological_process	0.91222	1	1	250	178	19425	ENSCHIG00000013899
GO:0033036	macromolecule localization	biological_process	0.91229	1	5	250	600	19425	ENSCHIG00000016651,ENSCHIG00000010431,ENSCHIG00000012837,ENSCHIG00000014534,ENSCHIG00000024540
GO:0004872	receptor activity	molecular_function	0.91433	1	12	250	1532	19425	ENSCHIG00000017334,ENSCHIG00000020380,ENSCHIG00000007911,ENSCHIG00000009590,ENSCHIG00000021066,ENSCHIG00000015956,ENSCHIG00000024282,ENSCHIG00000025783,ENSCHIG00000009664,ENSCHIG00000000508,ENSCHIG00000014507,ENSCHIG00000013969
GO:1901576	organic substance biosynthetic process	biological_process	0.91507	1	29	250	2928	19425	ENSCHIG00000018212,ENSCHIG00000011232,ENSCHIG00000025783,ENSCHIG00000022069,ENSCHIG00000010386,ENSCHIG00000009664,ENSCHIG00000025600,ENSCHIG00000017850,ENSCHIG00000018150,ENSCHIG00000011607,ENSCHIG00000007972,ENSCHIG00000017334,ENSCHIG00000008505,ENSCHIG00000020877,ENSCHIG00000016895,ENSCHIG00000008363,ENSCHIG00000018565,ENSCHIG00000017869,ENSCHIG00000022964,XLOC_124264,ENSCHIG00000022466,ENSCHIG…
GO:0006629	lipid metabolic process	biological_process	0.91519	1	3	250	392	19425	ENSCHIG00000012809,ENSCHIG00000010431,ENSCHIG00000009995
GO:0016301	kinase activity	molecular_function	0.91629	1	7	250	712	19425	ENSCHIG00000013969,ENSCHIG00000017850,ENSCHIG00000016017,ENSCHIG00000021066,ENSCHIG00000020380,ENSCHIG00000016895,ENSCHIG00000022211
GO:0008270	zinc ion binding	molecular_function	0.91675	1	6	250	670	19425	ENSCHIG00000022382,ENSCHIG00000009664,ENSCHIG00000009078,ENSCHIG00000017334,XLOC_154928,ENSCHIG00000022736
GO:0042578	phosphoric ester hydrolase activity	molecular_function	0.9225	1	2	250	288	19425	ENSCHIG00000008011,ENSCHIG00000008236
GO:0008237	metallopeptidase activity	molecular_function	0.92283	1	1	250	167	19425	ENSCHIG00000023858
GO:0007600	sensory perception	biological_process	0.92543	1	4	250	812	19425	ENSCHIG00000020385,ENSCHIG00000008236,ENSCHIG00000007911,ENSCHIG00000016930
GO:0050896	response to stimulus	biological_process	0.92632	1	35	250	3505	19425	ENSCHIG00000019493,ENSCHIG00000025783,ENSCHIG00000022069,ENSCHIG00000014747,ENSCHIG00000010653,ENSCHIG00000020633,ENSCHIG00000007911,ENSCHIG00000017743,ENSCHIG00000011607,ENSCHIG00000000508,ENSCHIG00000008236,ENSCHIG00000026423,ENSCHIG00000021066,ENSCHIG00000024270,ENSCHIG00000020385,ENSCHIG00000021945,ENSCHIG00000019452,ENSCHIG00000018350,ENSCHIG00000013969,ENSCHIG00000009664,ENSCHIG00000010149,…
GO:0004672	protein kinase activity	molecular_function	0.92823	1	5	250	553	19425	ENSCHIG00000022211,ENSCHIG00000020380,ENSCHIG00000013969,ENSCHIG00000016017,ENSCHIG00000021066
GO:0016773	phosphotransferase activity, alcohol group as acceptor	molecular_function	0.92876	1	6	250	639	19425	ENSCHIG00000013969,ENSCHIG00000016017,ENSCHIG00000021066,ENSCHIG00000022211,XLOC_124264,ENSCHIG00000020380
GO:0046434	organophosphate catabolic process	biological_process	0.93164	1	1	250	173	19425	ENSCHIG00000017869
GO:0019220	regulation of phosphate metabolic process	biological_process	0.93349	1	2	250	313	19425	ENSCHIG00000022964,ENSCHIG00000025783
GO:0051174	regulation of phosphorus metabolic process	biological_process	0.93429	1	2	250	314	19425	ENSCHIG00000025783,ENSCHIG00000022964
GO:0046483	heterocycle metabolic process	biological_process	0.93963	1	30	250	2930	19425	ENSCHIG00000020877,ENSCHIG00000008363,ENSCHIG00000016895,ENSCHIG00000007972,ENSCHIG00000017334,ENSCHIG00000008505,ENSCHIG00000018123,ENSCHIG00000001171,ENSCHIG00000010386,ENSCHIG00000009664,ENSCHIG00000025203,ENSCHIG00000011232,ENSCHIG00000025783,ENSCHIG00000018871,ENSCHIG00000018212,ENSCHIG00000009411,ENSCHIG00000025029,ENSCHIG00000017724,ENSCHIG00000022168,ENSCHIG00000020521,ENSCHIG00000026228,…
GO:0016772	transferase activity, transferring phosphorus-containing groups	molecular_function	0.94359	1	8	250	861	19425	ENSCHIG00000017850,ENSCHIG00000021066,ENSCHIG00000022211,ENSCHIG00000016895,ENSCHIG00000020380,ENSCHIG00000013969,ENSCHIG00000016017,XLOC_124264
GO:0006412	translation	biological_process	0.9442	1	3	250	615	19425	ENSCHIG00000011607,ENSCHIG00000014944,ENSCHIG00000018150
GO:0009144	purine nucleoside triphosphate metabolic process	biological_process	0.94537	1	1	250	202	19425	ENSCHIG00000018565
GO:0009205	purine ribonucleoside triphosphate metabolic process	biological_process	0.94537	1	1	250	202	19425	ENSCHIG00000018565
GO:0006281	DNA repair	biological_process	0.94602	1	1	250	208	19425	ENSCHIG00000026423
GO:0006259	DNA metabolic process	biological_process	0.94679	1	3	250	455	19425	ENSCHIG00000000946,ENSCHIG00000016895,ENSCHIG00000026423
GO:0006915	apoptotic process	biological_process	0.94714	1	1	250	229	19425	ENSCHIG00000019452
GO:0012501	programmed cell death	biological_process	0.94779	1	1	250	230	19425	ENSCHIG00000019452
GO:0009199	ribonucleoside triphosphate metabolic process	biological_process	0.949	1	1	250	207	19425	ENSCHIG00000018565
GO:0034641	cellular nitrogen compound metabolic process	biological_process	0.94943	1	30	250	2971	19425	ENSCHIG00000001171,ENSCHIG00000020877,ENSCHIG00000008363,ENSCHIG00000016895,ENSCHIG00000007972,ENSCHIG00000017334,ENSCHIG00000008505,ENSCHIG00000018871,ENSCHIG00000018212,ENSCHIG00000010386,ENSCHIG00000009664,ENSCHIG00000025203,ENSCHIG00000011232,ENSCHIG00000025783,ENSCHIG00000022069,ENSCHIG00000025029,ENSCHIG00000017724,ENSCHIG00000022168,ENSCHIG00000020521,ENSCHIG00000026228,ENSCHIG00000009411,…
GO:0016310	phosphorylation	biological_process	0.95221	1	7	250	809	19425	ENSCHIG00000020380,ENSCHIG00000022211,ENSCHIG00000016895,ENSCHIG00000013969,ENSCHIG00000017850,ENSCHIG00000016017,ENSCHIG00000022964
GO:0071704	organic substance metabolic process	biological_process	0.95224	1	71	250	6323	19425	ENSCHIG00000010386,ENSCHIG00000025783,ENSCHIG00000017743,ENSCHIG00000012809,ENSCHIG00000014534,ENSCHIG00000008363,ENSCHIG00000010431,ENSCHIG00000011607,ENSCHIG00000026423,ENSCHIG00000023762,ENSCHIG00000022850,ENSCHIG00000013899,ENSCHIG00000025029,ENSCHIG00000009664,ENSCHIG00000025600,ENSCHIG00000023858,ENSCHIG00000018871,ENSCHIG00000013969,ENSCHIG00000022211,ENSCHIG00000020380,ENSCHIG00000024540,…
GO:0016791	phosphatase activity	molecular_function	0.95249	1	1	250	215	19425	ENSCHIG00000008011
GO:0038023	signaling receptor activity	molecular_function	0.95609	1	10	250	1464	19425	ENSCHIG00000017334,ENSCHIG00000020380,ENSCHIG00000007911,ENSCHIG00000009590,ENSCHIG00000021066,ENSCHIG00000015956,ENSCHIG00000024282,ENSCHIG00000025783,ENSCHIG00000009664,ENSCHIG00000013969
GO:0031090	organelle membrane	cellular_component	0.95745	1	4	250	637	19425	ENSCHIG00000022466,ENSCHIG00000008236,ENSCHIG00000020881,ENSCHIG00000018212
GO:0006351	transcription, DNA-dependent	biological_process	0.95953	1	13	250	1533	19425	ENSCHIG00000011232,XLOC_124264,ENSCHIG00000009664,ENSCHIG00000010386,ENSCHIG00000022964,ENSCHIG00000008505,ENSCHIG00000017334,ENSCHIG00000007972,ENSCHIG00000008363,ENSCHIG00000020877,ENSCHIG00000026228,ENSCHIG00000020521,ENSCHIG00000017724
GO:0008219	cell death	biological_process	0.95964	1	1	250	251	19425	ENSCHIG00000019452
GO:0016265	death	biological_process	0.95964	1	1	250	251	19425	ENSCHIG00000019452
GO:0044444	cytoplasmic part	cellular_component	0.96034	1	14	250	1790	19425	ENSCHIG00000000023,ENSCHIG00000008236,ENSCHIG00000022466,ENSCHIG00000025600,ENSCHIG00000018212,ENSCHIG00000016391,ENSCHIG00000019452,ENSCHIG00000026328,ENSCHIG00000025853,ENSCHIG00000020881,ENSCHIG00000018150,ENSCHIG00000014944,ENSCHIG00000013375,ENSCHIG00000023338
GO:0016874	ligase activity	molecular_function	0.96051	1	1	250	217	19425	ENSCHIG00000025029
GO:0032774	RNA biosynthetic process	biological_process	0.96151	1	13	250	1540	19425	ENSCHIG00000017724,ENSCHIG00000026228,ENSCHIG00000020521,ENSCHIG00000008363,ENSCHIG00000020877,ENSCHIG00000008505,ENSCHIG00000017334,ENSCHIG00000007972,ENSCHIG00000022964,ENSCHIG00000009664,ENSCHIG00000010386,ENSCHIG00000011232,XLOC_124264
GO:0006974	response to DNA damage stimulus	biological_process	0.96158	1	1	250	236	19425	ENSCHIG00000026423
GO:0044238	primary metabolic process	biological_process	0.96242	1	68	250	6148	19425	ENSCHIG00000026423,ENSCHIG00000025029,ENSCHIG00000013899,ENSCHIG00000025783,ENSCHIG00000010386,ENSCHIG00000010431,ENSCHIG00000011607,ENSCHIG00000008363,ENSCHIG00000014534,ENSCHIG00000017743,ENSCHIG00000012809,ENSCHIG00000024109,ENSCHIG00000022964,ENSCHIG00000000103,XLOC_124264,ENSCHIG00000020411,ENSCHIG00000020521,ENSCHIG00000022168,ENSCHIG00000009995,ENSCHIG00000018390,ENSCHIG00000013969,ENSCHIG…
GO:0005623	cell	cellular_component	0.96258	1	71	250	6847	19425	ENSCHIG00000021945,ENSCHIG00000015777,ENSCHIG00000012473,ENSCHIG00000011608,ENSCHIG00000023325,ENSCHIG00000025065,ENSCHIG00000016655,ENSCHIG00000008363,ENSCHIG00000007911,ENSCHIG00000010386,ENSCHIG00000020521,ENSCHIG00000007655,ENSCHIG00000020881,ENSCHIG00000025287,ENSCHIG00000022964,ENSCHIG00000010723,ENSCHIG00000008842,ENSCHIG00000000023,ENSCHIG00000020411,ENSCHIG00000023338,ENSCHIG00000025853,…
GO:0006796	phosphate-containing compound metabolic process	biological_process	0.96479	1	14	250	1478	19425	ENSCHIG00000017850,ENSCHIG00000008011,ENSCHIG00000020380,ENSCHIG00000010431,ENSCHIG00000022211,ENSCHIG00000016895,ENSCHIG00000018565,ENSCHIG00000013969,ENSCHIG00000018212,ENSCHIG00000016017,ENSCHIG00000022964,ENSCHIG00000017869,ENSCHIG00000025783,XLOC_154928
GO:0004871	signal transducer activity	molecular_function	0.96585	1	10	250	1497	19425	ENSCHIG00000007911,ENSCHIG00000020380,ENSCHIG00000017334,ENSCHIG00000015956,ENSCHIG00000021066,ENSCHIG00000009590,ENSCHIG00000009664,ENSCHIG00000025783,ENSCHIG00000024282,ENSCHIG00000013969
GO:0060089	molecular transducer activity	molecular_function	0.96585	1	10	250	1497	19425	ENSCHIG00000013969,ENSCHIG00000024282,ENSCHIG00000025783,ENSCHIG00000009664,ENSCHIG00000009590,ENSCHIG00000021066,ENSCHIG00000015956,ENSCHIG00000017334,ENSCHIG00000020380,ENSCHIG00000007911
GO:0044464	cell part	cellular_component	0.96806	1	68	250	6646	19425	ENSCHIG00000021945,ENSCHIG00000015777,ENSCHIG00000012473,ENSCHIG00000023325,ENSCHIG00000011608,ENSCHIG00000025065,ENSCHIG00000016655,ENSCHIG00000007911,ENSCHIG00000008363,ENSCHIG00000010386,ENSCHIG00000020521,ENSCHIG00000007655,ENSCHIG00000020881,ENSCHIG00000025287,ENSCHIG00000010723,ENSCHIG00000008842,ENSCHIG00000000023,ENSCHIG00000020411,ENSCHIG00000023338,ENSCHIG00000025853,ENSCHIG00000018209,…
GO:0006793	phosphorus metabolic process	biological_process	0.96914	1	14	250	1499	19425	ENSCHIG00000008011,ENSCHIG00000017850,ENSCHIG00000016895,ENSCHIG00000022211,ENSCHIG00000010431,ENSCHIG00000020380,ENSCHIG00000017869,ENSCHIG00000022964,ENSCHIG00000013969,ENSCHIG00000018212,ENSCHIG00000016017,ENSCHIG00000018565,XLOC_154928,ENSCHIG00000025783
GO:0031326	regulation of cellular biosynthetic process	biological_process	0.96919	1	12	250	1473	19425	ENSCHIG00000020877,ENSCHIG00000011607,ENSCHIG00000007972,ENSCHIG00000017334,ENSCHIG00000017724,ENSCHIG00000026228,ENSCHIG00000020521,ENSCHIG00000009664,ENSCHIG00000025783,ENSCHIG00000011232,XLOC_124264,ENSCHIG00000022964
GO:0009889	regulation of biosynthetic process	biological_process	0.96932	1	12	250	1474	19425	ENSCHIG00000022964,XLOC_124264,ENSCHIG00000011232,ENSCHIG00000025783,ENSCHIG00000009664,ENSCHIG00000020521,ENSCHIG00000026228,ENSCHIG00000017724,ENSCHIG00000011607,ENSCHIG00000017334,ENSCHIG00000007972,ENSCHIG00000020877
GO:0030529	ribonucleoprotein complex	cellular_component	0.971	1	2	250	570	19425	ENSCHIG00000014944,ENSCHIG00000018150
GO:0016311	dephosphorylation	biological_process	0.97347	1	1	250	259	19425	ENSCHIG00000008011
GO:0005622	intracellular	cellular_component	0.97537	1	52	250	5209	19425	ENSCHIG00000017334,ENSCHIG00000026328,ENSCHIG00000018150,ENSCHIG00000013375,ENSCHIG00000023338,ENSCHIG00000025853,ENSCHIG00000025600,ENSCHIG00000009664,ENSCHIG00000024266,ENSCHIG00000018212,ENSCHIG00000001191,ENSCHIG00000026733,ENSCHIG00000016876,ENSCHIG00000018871,ENSCHIG00000009421,ENSCHIG00000014944,ENSCHIG00000007655,ENSCHIG00000020521,ENSCHIG00000009751,ENSCHIG00000015120,ENSCHIG00000020881,…
GO:0016192	vesicle-mediated transport	biological_process	0.97574	1	2	250	387	19425	ENSCHIG00000000508,ENSCHIG00000014507
GO:0005654	nucleoplasm	cellular_component	0.97839	1	1	250	278	19425	ENSCHIG00000019452
GO:2000112	regulation of cellular macromolecule biosynthetic process	biological_process	0.98149	1	11	250	1448	19425	ENSCHIG00000011607,ENSCHIG00000007972,ENSCHIG00000017334,ENSCHIG00000020877,ENSCHIG00000026228,ENSCHIG00000020521,ENSCHIG00000017724,ENSCHIG00000011232,XLOC_124264,ENSCHIG00000009664,ENSCHIG00000022964
GO:0019538	protein metabolic process	biological_process	0.98189	1	26	250	2818	19425	ENSCHIG00000022466,ENSCHIG00000016017,ENSCHIG00000000103,ENSCHIG00000013899,ENSCHIG00000014944,ENSCHIG00000015940,ENSCHIG00000024270,ENSCHIG00000014811,ENSCHIG00000023858,ENSCHIG00000025600,ENSCHIG00000019493,ENSCHIG00000013969,ENSCHIG00000000457,ENSCHIG00000020380,ENSCHIG00000011607,ENSCHIG00000022211,ENSCHIG00000017743,ENSCHIG00000014534,ENSCHIG00000011198,ENSCHIG00000018150,ENSCHIG00000010653,…
GO:0010556	regulation of macromolecule biosynthetic process	biological_process	0.98193	1	11	250	1452	19425	ENSCHIG00000020877,ENSCHIG00000017334,ENSCHIG00000011607,ENSCHIG00000007972,ENSCHIG00000017724,ENSCHIG00000026228,ENSCHIG00000020521,ENSCHIG00000009664,ENSCHIG00000011232,XLOC_124264,ENSCHIG00000022964
GO:0044763	single-organism cellular process	biological_process	0.98225	1	64	250	6070	19425	ENSCHIG00000014072,ENSCHIG00000026423,ENSCHIG00000016310,ENSCHIG00000012473,ENSCHIG00000006565,ENSCHIG00000023325,ENSCHIG00000018753,ENSCHIG00000015777,ENSCHIG00000022398,ENSCHIG00000025783,ENSCHIG00000022427,ENSCHIG00000025065,ENSCHIG00000011607,ENSCHIG00000016655,ENSCHIG00000007911,ENSCHIG00000014747,ENSCHIG00000000587,ENSCHIG00000019030,ENSCHIG00000018253,ENSCHIG00000022964,ENSCHIG00000020881,…
GO:0070647	protein modification by small protein conjugation or removal	biological_process	0.98277	1	1	250	284	19425	ENSCHIG00000013899
GO:0004674	protein serine/threonine kinase activity	molecular_function	0.9843	1	1	250	271	19425	ENSCHIG00000022211
GO:0006468	protein phosphorylation	biological_process	0.98479	1	4	250	630	19425	ENSCHIG00000016017,ENSCHIG00000013969,ENSCHIG00000020380,ENSCHIG00000022211
GO:0006355	regulation of transcription, DNA-dependent	biological_process	0.98617	1	10	250	1390	19425	ENSCHIG00000017724,ENSCHIG00000026228,ENSCHIG00000020521,ENSCHIG00000020877,ENSCHIG00000017334,ENSCHIG00000007972,ENSCHIG00000022964,ENSCHIG00000009664,ENSCHIG00000011232,XLOC_124264
GO:2001141	regulation of RNA biosynthetic process	biological_process	0.98624	1	10	250	1391	19425	ENSCHIG00000022964,XLOC_124264,ENSCHIG00000011232,ENSCHIG00000009664,ENSCHIG00000020521,ENSCHIG00000026228,ENSCHIG00000017724,ENSCHIG00000007972,ENSCHIG00000017334,ENSCHIG00000020877
GO:0034645	cellular macromolecule biosynthetic process	biological_process	0.98778	1	19	250	2422	19425	ENSCHIG00000014944,ENSCHIG00000026228,ENSCHIG00000020521,ENSCHIG00000017724,XLOC_124264,ENSCHIG00000022466,ENSCHIG00000022964,ENSCHIG00000008505,ENSCHIG00000007972,ENSCHIG00000011607,ENSCHIG00000017334,ENSCHIG00000008363,ENSCHIG00000016895,ENSCHIG00000020877,ENSCHIG00000018150,ENSCHIG00000011232,ENSCHIG00000009664,ENSCHIG00000025600,ENSCHIG00000010386
GO:0051252	regulation of RNA metabolic process	biological_process	0.98867	1	10	250	1416	19425	ENSCHIG00000007972,ENSCHIG00000017334,ENSCHIG00000020877,ENSCHIG00000020521,ENSCHIG00000026228,ENSCHIG00000017724,ENSCHIG00000011232,XLOC_124264,ENSCHIG00000009664,ENSCHIG00000022964
GO:0009059	macromolecule biosynthetic process	biological_process	0.98887	1	19	250	2436	19425	ENSCHIG00000011607,ENSCHIG00000017334,ENSCHIG00000007972,ENSCHIG00000008505,ENSCHIG00000020877,ENSCHIG00000016895,ENSCHIG00000008363,ENSCHIG00000018150,ENSCHIG00000011232,ENSCHIG00000010386,ENSCHIG00000009664,ENSCHIG00000025600,ENSCHIG00000020521,ENSCHIG00000014944,ENSCHIG00000026228,ENSCHIG00000017724,XLOC_124264,ENSCHIG00000022466,ENSCHIG00000022964
GO:0004888	transmembrane signaling receptor activity	molecular_function	0.98906	1	7	250	1357	19425	ENSCHIG00000013969,ENSCHIG00000021066,ENSCHIG00000015956,ENSCHIG00000024282,ENSCHIG00000025783,ENSCHIG00000020380,ENSCHIG00000007911
GO:0010468	regulation of gene expression	biological_process	0.98947	1	11	250	1516	19425	ENSCHIG00000020877,ENSCHIG00000011607,ENSCHIG00000017334,ENSCHIG00000007972,ENSCHIG00000017724,ENSCHIG00000020521,ENSCHIG00000026228,ENSCHIG00000009664,ENSCHIG00000011232,XLOC_124264,ENSCHIG00000022964
GO:0006139	nucleobase-containing compound metabolic process	biological_process	0.99112	1	25	250	2862	19425	ENSCHIG00000020411,ENSCHIG00000026423,XLOC_154928,XLOC_124264,ENSCHIG00000000946,ENSCHIG00000022964,ENSCHIG00000017869,ENSCHIG00000018565,ENSCHIG00000024109,ENSCHIG00000009411,ENSCHIG00000017724,ENSCHIG00000025029,ENSCHIG00000026228,ENSCHIG00000020521,ENSCHIG00000009664,ENSCHIG00000010386,ENSCHIG00000025783,ENSCHIG00000011232,ENSCHIG00000018212,ENSCHIG00000016895,ENSCHIG00000008363,ENSCHIG0000002…
GO:0060255	regulation of macromolecule metabolic process	biological_process	0.99146	1	12	250	1652	19425	ENSCHIG00000022964,ENSCHIG00000009664,XLOC_124264,ENSCHIG00000011232,ENSCHIG00000017724,ENSCHIG00000026228,ENSCHIG00000010653,ENSCHIG00000020521,ENSCHIG00000020877,ENSCHIG00000007972,ENSCHIG00000011607,ENSCHIG00000017334
GO:0012505	endomembrane system	cellular_component	0.99314	1	1	250	370	19425	ENSCHIG00000022466
GO:0065007	biological regulation	biological_process	0.99331	1	51	250	5374	19425	ENSCHIG00000020881,ENSCHIG00000015852,ENSCHIG00000017724,ENSCHIG00000020521,ENSCHIG00000027014,ENSCHIG00000026228,ENSCHIG00000009995,ENSCHIG00000018253,ENSCHIG00000000103,ENSCHIG00000022964,ENSCHIG00000018662,ENSCHIG00000021115,ENSCHIG00000024282,XLOC_124264,ENSCHIG00000020257,ENSCHIG00000005461,ENSCHIG00000013903,ENSCHIG00000009590,ENSCHIG00000011198,ENSCHIG00000020877,ENSCHIG00000021497,ENSCHIG…
GO:0035556	intracellular signal transduction	biological_process	0.99336	1	3	250	593	19425	ENSCHIG00000022964,ENSCHIG00000020385,ENSCHIG00000011607
GO:0080090	regulation of primary metabolic process	biological_process	0.99353	1	13	250	1768	19425	ENSCHIG00000017334,ENSCHIG00000007972,ENSCHIG00000011607,ENSCHIG00000020877,ENSCHIG00000020521,ENSCHIG00000010653,ENSCHIG00000026228,ENSCHIG00000017724,ENSCHIG00000011232,XLOC_124264,ENSCHIG00000025783,ENSCHIG00000009664,ENSCHIG00000022964
GO:0031981	nuclear lumen	cellular_component	0.99456	1	1	250	386	19425	ENSCHIG00000019452
GO:0019219	regulation of nucleobase-containing compound metabolic process	biological_process	0.99465	1	11	250	1586	19425	ENSCHIG00000022964,ENSCHIG00000009664,ENSCHIG00000025783,XLOC_124264,ENSCHIG00000011232,ENSCHIG00000017724,ENSCHIG00000026228,ENSCHIG00000020521,ENSCHIG00000020877,ENSCHIG00000007972,ENSCHIG00000017334
GO:0005737	cytoplasm	cellular_component	0.9947	1	17	250	2372	19425	ENSCHIG00000025853,ENSCHIG00000018150,ENSCHIG00000013375,ENSCHIG00000023338,ENSCHIG00000016391,ENSCHIG00000026328,ENSCHIG00000018871,ENSCHIG00000018212,ENSCHIG00000025600,ENSCHIG00000020881,ENSCHIG00000014944,ENSCHIG00000019452,ENSCHIG00000017869,ENSCHIG00000025287,ENSCHIG00000022466,ENSCHIG00000000023,ENSCHIG00000008236
GO:0044428	nuclear part	cellular_component	0.99476	1	2	250	551	19425	ENSCHIG00000019452,ENSCHIG00000020411
GO:0051171	regulation of nitrogen compound metabolic process	biological_process	0.99486	1	11	250	1592	19425	ENSCHIG00000026228,ENSCHIG00000020521,ENSCHIG00000017724,ENSCHIG00000007972,ENSCHIG00000017334,ENSCHIG00000020877,ENSCHIG00000022964,ENSCHIG00000025783,XLOC_124264,ENSCHIG00000011232,ENSCHIG00000009664
GO:0006396	RNA processing	biological_process	0.99531	1	1	250	421	19425	ENSCHIG00000024109
GO:0007166	cell surface receptor signaling pathway	biological_process	0.99567	1	9	250	1670	19425	ENSCHIG00000011607,ENSCHIG00000007911,ENSCHIG00000021066,ENSCHIG00000020385,ENSCHIG00000022069,ENSCHIG00000025783,ENSCHIG00000024282,ENSCHIG00000013969,ENSCHIG00000022964
GO:0016070	RNA metabolic process	biological_process	0.9958	1	15	250	2066	19425	ENSCHIG00000007972,ENSCHIG00000017334,ENSCHIG00000008505,ENSCHIG00000020877,ENSCHIG00000008363,ENSCHIG00000020521,ENSCHIG00000026228,ENSCHIG00000017724,XLOC_124264,ENSCHIG00000011232,ENSCHIG00000010386,ENSCHIG00000020411,ENSCHIG00000009664,ENSCHIG00000024109,ENSCHIG00000022964
GO:0006464	cellular protein modification process	biological_process	0.99629	1	11	250	1493	19425	ENSCHIG00000015940,ENSCHIG00000020633,ENSCHIG00000008011,ENSCHIG00000013899,ENSCHIG00000020380,ENSCHIG00000022211,ENSCHIG00000000457,ENSCHIG00000013969,ENSCHIG00000016017,ENSCHIG00000022466,ENSCHIG00000025600
GO:0036211	protein modification process	biological_process	0.99629	1	11	250	1493	19425	ENSCHIG00000013969,ENSCHIG00000000457,ENSCHIG00000016017,ENSCHIG00000025600,ENSCHIG00000022466,ENSCHIG00000008011,ENSCHIG00000020633,ENSCHIG00000015940,ENSCHIG00000022211,ENSCHIG00000013899,ENSCHIG00000020380
GO:0043412	macromolecule modification	biological_process	0.99633	1	12	250	1596	19425	ENSCHIG00000022466,ENSCHIG00000020411,ENSCHIG00000025600,ENSCHIG00000016017,ENSCHIG00000000457,ENSCHIG00000013969,ENSCHIG00000022211,ENSCHIG00000013899,ENSCHIG00000020380,ENSCHIG00000008011,ENSCHIG00000015940,ENSCHIG00000020633
GO:0003723	RNA binding	molecular_function	0.99699	1	4	250	1038	19425	ENSCHIG00000020411,ENSCHIG00000000237,ENSCHIG00000019523,ENSCHIG00000024109
GO:0044237	cellular metabolic process	biological_process	0.99709	1	57	250	5861	19425	ENSCHIG00000008363,ENSCHIG00000018129,ENSCHIG00000010431,ENSCHIG00000011607,ENSCHIG00000007972,ENSCHIG00000008505,ENSCHIG00000018123,ENSCHIG00000020633,ENSCHIG00000017850,ENSCHIG00000010386,ENSCHIG00000011232,ENSCHIG00000022069,ENSCHIG00000025783,ENSCHIG00000009411,ENSCHIG00000013899,ENSCHIG00000025029,ENSCHIG00000026423,ENSCHIG00000022466,ENSCHIG00000000946,ENSCHIG00000018565,ENSCHIG00000020877,…
GO:0043233	organelle lumen	cellular_component	0.9972	1	1	250	438	19425	ENSCHIG00000019452
GO:0070013	intracellular organelle lumen	cellular_component	0.9972	1	1	250	438	19425	ENSCHIG00000019452
GO:0004984	olfactory receptor activity	molecular_function	0.99761	1	1	250	727	19425	ENSCHIG00000007911
GO:0007608	sensory perception of smell	biological_process	0.99761	1	1	250	727	19425	ENSCHIG00000007911
GO:0050911	detection of chemical stimulus involved in sensory perception of smell	biological_process	0.99761	1	1	250	727	19425	ENSCHIG00000007911
GO:0050907	detection of chemical stimulus involved in sensory perception	biological_process	0.99767	1	1	250	730	19425	ENSCHIG00000007911
GO:0031974	membrane-enclosed lumen	cellular_component	0.99773	1	1	250	459	19425	ENSCHIG00000019452
GO:0009593	detection of chemical stimulus	biological_process	0.99775	1	1	250	732	19425	ENSCHIG00000007911
GO:0050906	detection of stimulus involved in sensory perception	biological_process	0.99775	1	1	250	732	19425	ENSCHIG00000007911
GO:0007606	sensory perception of chemical stimulus	biological_process	0.99785	1	1	250	739	19425	ENSCHIG00000007911
GO:0004930	G-protein coupled receptor activity	molecular_function	0.99786	1	3	250	1076	19425	ENSCHIG00000007911,ENSCHIG00000024282,ENSCHIG00000025783
GO:0051606	detection of stimulus	biological_process	0.99805	1	1	250	742	19425	ENSCHIG00000007911
GO:0031323	regulation of cellular metabolic process	biological_process	0.99818	1	12	250	1827	19425	ENSCHIG00000020877,ENSCHIG00000011607,ENSCHIG00000017334,ENSCHIG00000007972,ENSCHIG00000017724,ENSCHIG00000026228,ENSCHIG00000020521,ENSCHIG00000009664,ENSCHIG00000025783,XLOC_124264,ENSCHIG00000011232,ENSCHIG00000022964
GO:0090304	nucleic acid metabolic process	biological_process	0.9982	1	18	250	2470	19425	XLOC_124264,ENSCHIG00000026423,ENSCHIG00000020411,ENSCHIG00000024109,ENSCHIG00000022964,ENSCHIG00000000946,ENSCHIG00000020521,ENSCHIG00000026228,ENSCHIG00000017724,ENSCHIG00000011232,ENSCHIG00000010386,ENSCHIG00000009664,ENSCHIG00000017334,ENSCHIG00000007972,ENSCHIG00000008505,ENSCHIG00000020877,ENSCHIG00000008363,ENSCHIG00000016895
GO:0043170	macromolecule metabolic process	biological_process	0.99859	1	47	250	5145	19425	ENSCHIG00000008505,ENSCHIG00000007972,ENSCHIG00000011607,ENSCHIG00000008363,ENSCHIG00000014534,ENSCHIG00000017743,ENSCHIG00000010653,ENSCHIG00000020633,ENSCHIG00000020663,ENSCHIG00000011232,ENSCHIG00000019493,ENSCHIG00000010386,ENSCHIG00000024683,ENSCHIG00000013899,ENSCHIG00000024270,ENSCHIG00000022850,ENSCHIG00000023762,ENSCHIG00000022466,ENSCHIG00000026423,ENSCHIG00000000946,ENSCHIG00000020380,…
GO:0010467	gene expression	biological_process	0.99909	1	17	250	2615	19425	ENSCHIG00000014944,ENSCHIG00000026228,ENSCHIG00000020521,ENSCHIG00000017724,XLOC_124264,ENSCHIG00000024109,ENSCHIG00000022964,ENSCHIG00000008505,ENSCHIG00000017334,ENSCHIG00000011607,ENSCHIG00000007972,ENSCHIG00000008363,ENSCHIG00000020877,ENSCHIG00000018150,ENSCHIG00000011232,ENSCHIG00000009664,ENSCHIG00000010386
GO:0007186	G-protein coupled receptor signaling pathway	biological_process	0.99949	1	3	250	1208	19425	ENSCHIG00000025783,ENSCHIG00000024282,ENSCHIG00000007911
GO:0051649	establishment of localization in cell	biological_process	0.99965	1	1	250	569	19425	ENSCHIG00000017334
GO:0009987	cellular process	biological_process	0.99972	1	109	250	10561	19425	ENSCHIG00000012473,ENSCHIG00000013899,ENSCHIG00000006565,ENSCHIG00000023325,ENSCHIG00000018753,ENSCHIG00000025029,ENSCHIG00000015777,ENSCHIG00000014072,ENSCHIG00000026423,ENSCHIG00000016310,ENSCHIG00000025065,ENSCHIG00000011607,ENSCHIG00000010431,ENSCHIG00000016655,ENSCHIG00000007911,ENSCHIG00000008363,ENSCHIG00000014747,ENSCHIG00000000587,ENSCHIG00000025783,ENSCHIG00000022398,ENSCHIG00000010386,…
GO:0044267	cellular protein metabolic process	biological_process	0.99973	1	14	250	2282	19425	ENSCHIG00000022211,ENSCHIG00000011607,ENSCHIG00000013899,ENSCHIG00000020380,ENSCHIG00000008011,ENSCHIG00000020633,ENSCHIG00000015940,ENSCHIG00000018150,ENSCHIG00000014944,ENSCHIG00000022466,ENSCHIG00000025600,ENSCHIG00000016017,ENSCHIG00000000457,ENSCHIG00000013969
GO:0051641	cellular localization	biological_process	0.99983	1	1	250	616	19425	ENSCHIG00000017334
GO:0050789	regulation of biological process	biological_process	0.99993	1	40	250	5166	19425	ENSCHIG00000020877,ENSCHIG00000017334,ENSCHIG00000026913,ENSCHIG00000020257,ENSCHIG00000009590,ENSCHIG00000011198,ENSCHIG00000009664,ENSCHIG00000013969,ENSCHIG00000020881,ENSCHIG00000015852,ENSCHIG00000017724,ENSCHIG00000027014,ENSCHIG00000020521,ENSCHIG00000026228,ENSCHIG00000018662,ENSCHIG00000021115,ENSCHIG00000024282,XLOC_124264,ENSCHIG00000022964,ENSCHIG00000017743,ENSCHIG00000007911,ENSCHIG…
GO:0044700	single organism signaling	biological_process	0.99998	1	16	250	2944	19425	ENSCHIG00000013969,ENSCHIG00000009664,ENSCHIG00000025783,ENSCHIG00000022069,ENSCHIG00000007911,ENSCHIG00000017334,ENSCHIG00000011607,ENSCHIG00000026913,ENSCHIG00000016655,ENSCHIG00000022964,ENSCHIG00000018662,ENSCHIG00000024282,ENSCHIG00000015852,ENSCHIG00000020385,ENSCHIG00000026228,ENSCHIG00000021066
GO:0023052	signaling	biological_process	0.99998	1	16	250	2947	19425	ENSCHIG00000007911,ENSCHIG00000011607,ENSCHIG00000017334,ENSCHIG00000016655,ENSCHIG00000026913,ENSCHIG00000009664,ENSCHIG00000022069,ENSCHIG00000025783,ENSCHIG00000013969,ENSCHIG00000015852,ENSCHIG00000020385,ENSCHIG00000021066,ENSCHIG00000026228,ENSCHIG00000018662,ENSCHIG00000024282,ENSCHIG00000022964
GO:0007154	cell communication	biological_process	0.99998	1	16	250	2977	19425	ENSCHIG00000007911,ENSCHIG00000026913,ENSCHIG00000016655,ENSCHIG00000011607,ENSCHIG00000017334,ENSCHIG00000009664,ENSCHIG00000025783,ENSCHIG00000022069,ENSCHIG00000013969,ENSCHIG00000015852,ENSCHIG00000021066,ENSCHIG00000026228,ENSCHIG00000020385,ENSCHIG00000018662,ENSCHIG00000024282,ENSCHIG00000022964
GO:0007165	signal transduction	biological_process	0.99999	1	14	250	2849	19425	ENSCHIG00000022964,ENSCHIG00000013969,ENSCHIG00000009664,ENSCHIG00000018662,ENSCHIG00000025783,ENSCHIG00000022069,ENSCHIG00000024282,ENSCHIG00000021066,ENSCHIG00000026228,ENSCHIG00000020385,ENSCHIG00000007911,ENSCHIG00000026913,ENSCHIG00000011607,ENSCHIG00000017334
GO:0044260	cellular macromolecule metabolic process	biological_process	0.99999	1	32	250	4548	19425	ENSCHIG00000020877,ENSCHIG00000016895,ENSCHIG00000022211,ENSCHIG00000017334,ENSCHIG00000020380,ENSCHIG00000008011,ENSCHIG00000018150,ENSCHIG00000025600,ENSCHIG00000009664,ENSCHIG00000013969,ENSCHIG00000000457,ENSCHIG00000017724,ENSCHIG00000020521,ENSCHIG00000026228,ENSCHIG00000014944,ENSCHIG00000015940,ENSCHIG00000020411,XLOC_124264,ENSCHIG00000022964,ENSCHIG00000024109,ENSCHIG00000016017,ENSCHIG…
GO:0051716	cellular response to stimulus	biological_process	1	1	16	250	3137	19425	ENSCHIG00000007911,ENSCHIG00000017334,ENSCHIG00000011607,ENSCHIG00000026913,ENSCHIG00000013969,ENSCHIG00000009664,ENSCHIG00000025783,ENSCHIG00000022069,ENSCHIG00000020385,ENSCHIG00000021066,ENSCHIG00000026228,ENSCHIG00000019452,ENSCHIG00000022964,ENSCHIG00000026423,ENSCHIG00000018662,ENSCHIG00000024282
GO:0050794	regulation of cellular process	biological_process	1	1	28	250	4900	19425	ENSCHIG00000019452,ENSCHIG00000020881,ENSCHIG00000015777,ENSCHIG00000017724,ENSCHIG00000015852,ENSCHIG00000020385,ENSCHIG00000020521,ENSCHIG00000021066,ENSCHIG00000026228,ENSCHIG00000018662,XLOC_124264,ENSCHIG00000024282,ENSCHIG00000014072,ENSCHIG00000022964,ENSCHIG00000016310,ENSCHIG00000024980,ENSCHIG00000020877,ENSCHIG00000007911,ENSCHIG00000011607,ENSCHIG00000007972,ENSCHIG00000017334,ENSCHIG…
