# Supplementary material for: RNA-Seq Reveals miRNA and mRNA Co-regulate Muscle Differentiation in Fetal Leizhou Goats
Source: Front Vet Sci. 2022 Mar 25;9:829769. doi: 10.3389/fvets.2022.829769 (PMC8990838; doi:10.3389/fvets.2022.829769)
Supplement: Supplementary file 3 [file Table_3.XLS]

GO_accession	Description	Term_type	Over_represented_pValue	Corrected_pValue	CAD_item	CAD_list	Bg_item	Bg_list	Gene_names
GO:0005509	calcium ion binding	molecular_function	7.0777e-10	6.5299e-06	70	918	536	19425	ENSCHIG00000019640,ENSCHIG00000024645,ENSCHIG00000019475,ENSCHIG00000023457,ENSCHIG00000021305,ENSCHIG00000023098,ENSCHIG00000021045,ENSCHIG00000010063,ENSCHIG00000025367,ENSCHIG00000013181,ENSCHIG00000006571,ENSCHIG00000022240,ENSCHIG00000022014,ENSCHIG00000006417,ENSCHIG00000020032,ENSCHIG00000013756,ENSCHIG00000010193,ENSCHIG00000020923,ENSCHIG00000023131,ENSCHIG00000012385,ENSCHIG00000008514,…
GO:0042612	MHC class I protein complex	cellular_component	1.4316e-05	0.027289	5	918	14	19425	ENSCHIG00000019467,ENSCHIG00000018153,ENSCHIG00000010149,ENSCHIG00000008848,ENSCHIG00000009614
GO:0009725	response to hormone stimulus	biological_process	1.583e-05	0.027289	16	918	92	19425	ENSCHIG00000017450,ENSCHIG00000021331,ENSCHIG00000023586,ENSCHIG00000014058,ENSCHIG00000021047,ENSCHIG00000011607,ENSCHIG00000009903,ENSCHIG00000005408,ENSCHIG00000022728,ENSCHIG00000022964,ENSCHIG00000011004,ENSCHIG00000020292,ENSCHIG00000013761,ENSCHIG00000020405,ENSCHIG00000013432,ENSCHIG00000009664
GO:0005861	troponin complex	cellular_component	2.0639e-05	0.027289	4	918	7	19425	ENSCHIG00000007239,ENSCHIG00000016517,ENSCHIG00000003732,ENSCHIG00000021226
GO:0005865	striated muscle thin filament	cellular_component	2.0639e-05	0.027289	4	918	7	19425	ENSCHIG00000021226,ENSCHIG00000003732,ENSCHIG00000016517,ENSCHIG00000007239
GO:0036379	myofilament	cellular_component	2.0639e-05	0.027289	4	918	7	19425	ENSCHIG00000007239,ENSCHIG00000016517,ENSCHIG00000021226,ENSCHIG00000003732
GO:0033993	response to lipid	biological_process	2.0705e-05	0.027289	14	918	67	19425	ENSCHIG00000005408,ENSCHIG00000014328,ENSCHIG00000017450,ENSCHIG00000021331,ENSCHIG00000022964,ENSCHIG00000022728,ENSCHIG00000014058,ENSCHIG00000013761,ENSCHIG00000023586,ENSCHIG00000020292,ENSCHIG00000009664,ENSCHIG00000020909,ENSCHIG00000013432,ENSCHIG00000021047
GO:0009719	response to endogenous stimulus	biological_process	3.1939e-05	0.034662	21	918	152	19425	ENSCHIG00000023610,ENSCHIG00000016976,ENSCHIG00000017450,ENSCHIG00000021331,ENSCHIG00000012651,ENSCHIG00000021047,ENSCHIG00000011607,ENSCHIG00000009903,ENSCHIG00000014058,ENSCHIG00000023586,ENSCHIG00000011473,ENSCHIG00000025078,ENSCHIG00000022964,ENSCHIG00000011004,ENSCHIG00000022728,ENSCHIG00000005408,ENSCHIG00000009664,ENSCHIG00000013432,ENSCHIG00000020405,ENSCHIG00000020292,ENSCHIG00000013761
GO:0007155	cell adhesion	biological_process	4.24e-05	0.034662	33	918	244	19425	ENSCHIG00000007626,ENSCHIG00000019338,ENSCHIG00000013633,ENSCHIG00000026234,ENSCHIG00000021480,ENSCHIG00000011663,ENSCHIG00000023602,ENSCHIG00000024336,ENSCHIG00000005312,ENSCHIG00000026333,ENSCHIG00000024913,ENSCHIG00000024573,ENSCHIG00000026298,ENSCHIG00000000498,ENSCHIG00000018662,ENSCHIG00000019029,ENSCHIG00000025296,ENSCHIG00000005571,ENSCHIG00000025001,ENSCHIG00000006308,ENSCHIG00000020744,…
GO:0022610	biological adhesion	biological_process	4.24e-05	0.034662	33	918	244	19425	ENSCHIG00000000498,ENSCHIG00000026298,ENSCHIG00000024913,ENSCHIG00000024573,ENSCHIG00000026333,ENSCHIG00000005312,ENSCHIG00000011663,ENSCHIG00000023602,ENSCHIG00000024336,ENSCHIG00000021480,ENSCHIG00000026234,ENSCHIG00000013633,ENSCHIG00000019338,ENSCHIG00000007626,ENSCHIG00000022240,ENSCHIG00000021027,ENSCHIG00000026117,ENSCHIG00000019001,ENSCHIG00000014072,ENSCHIG00000018077,ENSCHIG00000026793,…
GO:0071396	cellular response to lipid	biological_process	4.3102e-05	0.034662	13	918	62	19425	ENSCHIG00000021331,ENSCHIG00000014328,ENSCHIG00000017450,ENSCHIG00000005408,ENSCHIG00000022964,ENSCHIG00000022728,ENSCHIG00000014058,ENSCHIG00000023586,ENSCHIG00000020292,ENSCHIG00000013761,ENSCHIG00000009664,ENSCHIG00000021047,ENSCHIG00000013432
GO:0030017	sarcomere	cellular_component	5.1385e-05	0.034662	4	918	8	19425	ENSCHIG00000021226,ENSCHIG00000003732,ENSCHIG00000007239,ENSCHIG00000016517
GO:0044449	contractile fiber part	cellular_component	5.1385e-05	0.034662	4	918	8	19425	ENSCHIG00000007239,ENSCHIG00000016517,ENSCHIG00000021226,ENSCHIG00000003732
GO:0005576	extracellular region	cellular_component	5.2598e-05	0.034662	61	918	902	19425	ENSCHIG00000025623,ENSCHIG00000008797,ENSCHIG00000014109,ENSCHIG00000005361,ENSCHIG00000021630,ENSCHIG00000010216,ENSCHIG00000016856,ENSCHIG00000025629,ENSCHIG00000016384,ENSCHIG00000021497,ENSCHIG00000009887,ENSCHIG00000008848,ENSCHIG00000008003,ENSCHIG00000015701,ENSCHIG00000022544,ENSCHIG00000019405,ENSCHIG00000015637,ENSCHIG00000009903,ENSCHIG00000010023,ENSCHIG00000026913,ENSCHIG00000014072,…
GO:0014070	response to organic cyclic compound	biological_process	6.1115e-05	0.03759	14	918	78	19425	ENSCHIG00000014058,ENSCHIG00000013761,ENSCHIG00000023586,ENSCHIG00000020292,ENSCHIG00000009664,ENSCHIG00000011607,ENSCHIG00000021047,ENSCHIG00000005408,ENSCHIG00000017450,ENSCHIG00000021331,ENSCHIG00000015873,ENSCHIG00000023610,ENSCHIG00000022964,ENSCHIG00000022728
GO:0051239	regulation of multicellular organismal process	biological_process	8.6522e-05	0.046331	22	918	179	19425	ENSCHIG00000026234,ENSCHIG00000019405,ENSCHIG00000011607,ENSCHIG00000013633,ENSCHIG00000017761,ENSCHIG00000025422,ENSCHIG00000011075,ENSCHIG00000010896,ENSCHIG00000003452,ENSCHIG00000007239,ENSCHIG00000019328,ENSCHIG00000011863,ENSCHIG00000021331,ENSCHIG00000017819,ENSCHIG00000013432,ENSCHIG00000026297,ENSCHIG00000020909,ENSCHIG00000007281,ENSCHIG00000016965,ENSCHIG00000022964,ENSCHIG00000015873,…
GO:0030016	myofibril	cellular_component	9.4901e-05	0.046331	4	918	9	19425	ENSCHIG00000021226,ENSCHIG00000003732,ENSCHIG00000007239,ENSCHIG00000016517
GO:0043292	contractile fiber	cellular_component	9.4901e-05	0.046331	4	918	9	19425	ENSCHIG00000007239,ENSCHIG00000016517,ENSCHIG00000021226,ENSCHIG00000003732
GO:0051015	actin filament binding	molecular_function	9.9157e-05	0.046331	15	918	72	19425	ENSCHIG00000021305,ENSCHIG00000026092,ENSCHIG00000026793,XLOC_189046,ENSCHIG00000023166,ENSCHIG00000014472,ENSCHIG00000021130,ENSCHIG00000010603,ENSCHIG00000015882,ENSCHIG00000009070,ENSCHIG00000014769,ENSCHIG00000026733,ENSCHIG00000017127,ENSCHIG00000021214,ENSCHIG00000010280
GO:0043209	myelin sheath	cellular_component	0.00010044	0.046331	3	918	3	19425	ENSCHIG00000017466,ENSCHIG00000015921,ENSCHIG00000019328
GO:0071495	cellular response to endogenous stimulus	biological_process	0.00011173	0.048524	19	918	139	19425	ENSCHIG00000016976,ENSCHIG00000021331,ENSCHIG00000017450,ENSCHIG00000021047,ENSCHIG00000011607,ENSCHIG00000009903,ENSCHIG00000012651,ENSCHIG00000023586,ENSCHIG00000011473,ENSCHIG00000014058,ENSCHIG00000022728,ENSCHIG00000025078,ENSCHIG00000022964,ENSCHIG00000005408,ENSCHIG00000013432,ENSCHIG00000009664,ENSCHIG00000013761,ENSCHIG00000020292,ENSCHIG00000020405
GO:0032870	cellular response to hormone stimulus	biological_process	0.00011571	0.048524	14	918	84	19425	ENSCHIG00000009664,ENSCHIG00000021047,ENSCHIG00000009903,ENSCHIG00000013432,ENSCHIG00000014058,ENSCHIG00000020405,ENSCHIG00000023586,ENSCHIG00000020292,ENSCHIG00000013761,ENSCHIG00000022964,ENSCHIG00000022728,ENSCHIG00000005408,ENSCHIG00000017450,ENSCHIG00000021331
GO:0071383	cellular response to steroid hormone stimulus	biological_process	0.00016217	0.06505	11	918	51	19425	ENSCHIG00000023586,ENSCHIG00000013761,ENSCHIG00000020292,ENSCHIG00000014058,ENSCHIG00000021047,ENSCHIG00000009664,ENSCHIG00000017450,ENSCHIG00000021331,ENSCHIG00000005408,ENSCHIG00000022728,ENSCHIG00000022964
GO:0003779	actin binding	molecular_function	0.00021066	0.080982	31	918	258	19425	ENSCHIG00000010063,ENSCHIG00000014769,ENSCHIG00000021214,ENSCHIG00000017127,ENSCHIG00000008742,ENSCHIG00000021305,ENSCHIG00000012494,ENSCHIG00000020183,ENSCHIG00000026793,ENSCHIG00000014472,ENSCHIG00000023103,ENSCHIG00000014531,ENSCHIG00000014922,ENSCHIG00000024501,ENSCHIG00000010280,ENSCHIG00000009070,ENSCHIG00000013756,ENSCHIG00000023924,ENSCHIG00000026733,ENSCHIG00000025001,ENSCHIG00000019291,…
GO:0071407	cellular response to organic cyclic compound	biological_process	0.00023202	0.081255	12	918	67	19425	ENSCHIG00000017450,ENSCHIG00000005408,ENSCHIG00000021331,ENSCHIG00000022728,ENSCHIG00000022964,ENSCHIG00000013761,ENSCHIG00000023586,ENSCHIG00000020292,ENSCHIG00000014058,ENSCHIG00000011607,ENSCHIG00000021047,ENSCHIG00000009664
GO:0048545	response to steroid hormone stimulus	biological_process	0.00023219	0.081255	11	918	54	19425	ENSCHIG00000009664,ENSCHIG00000021047,ENSCHIG00000014058,ENSCHIG00000023586,ENSCHIG00000020292,ENSCHIG00000013761,ENSCHIG00000022964,ENSCHIG00000022728,ENSCHIG00000017450,ENSCHIG00000005408,ENSCHIG00000021331
GO:0008092	cytoskeletal protein binding	molecular_function	0.00023889	0.081255	44	918	417	19425	ENSCHIG00000026092,XLOC_189046,ENSCHIG00000023166,ENSCHIG00000023478,ENSCHIG00000018268,ENSCHIG00000021130,ENSCHIG00000012180,ENSCHIG00000010603,ENSCHIG00000015882,ENSCHIG00000019291,ENSCHIG00000023924,ENSCHIG00000009070,ENSCHIG00000024501,ENSCHIG00000014922,ENSCHIG00000017710,ENSCHIG00000010280,ENSCHIG00000023103,ENSCHIG00000021170,ENSCHIG00000014531,ENSCHIG00000014472,ENSCHIG00000012494,ENSCHIG…
GO:0002474	antigen processing and presentation of peptide antigen via MHC class I	biological_process	0.0002466	0.081255	5	918	19	19425	ENSCHIG00000010149,ENSCHIG00000018153,ENSCHIG00000019467,ENSCHIG00000008848,ENSCHIG00000009614
GO:0048002	antigen processing and presentation of peptide antigen	biological_process	0.00028297	0.090022	5	918	20	19425	ENSCHIG00000009614,ENSCHIG00000008848,ENSCHIG00000010149,ENSCHIG00000019467,ENSCHIG00000018153
GO:0016620	oxidoreductase activity, acting on the aldehyde or oxo group of donors, NAD or NADP as acceptor	molecular_function	0.00041447	0.12746	7	918	30	19425	ENSCHIG00000008960,ENSCHIG00000017958,ENSCHIG00000022516,ENSCHIG00000023208,ENSCHIG00000007932,ENSCHIG00000025261,ENSCHIG00000025960
GO:0044420	extracellular matrix part	cellular_component	0.00046965	0.13116	9	918	49	19425	ENSCHIG00000026298,ENSCHIG00000020225,ENSCHIG00000022125,ENSCHIG00000022544,ENSCHIG00000025629,XLOC_076653,ENSCHIG00000026763,ENSCHIG00000009887,ENSCHIG00000014869
GO:0010758	regulation of macrophage chemotaxis	biological_process	0.00052601	0.13116	2	918	2	19425	ENSCHIG00000022964,ENSCHIG00000009903
GO:0010759	positive regulation of macrophage chemotaxis	biological_process	0.00052601	0.13116	2	918	2	19425	ENSCHIG00000022964,ENSCHIG00000009903
GO:0048246	macrophage chemotaxis	biological_process	0.00052601	0.13116	2	918	2	19425	ENSCHIG00000022964,ENSCHIG00000009903
GO:0071622	regulation of granulocyte chemotaxis	biological_process	0.00052601	0.13116	2	918	2	19425	ENSCHIG00000022964,ENSCHIG00000009903
GO:0071674	mononuclear cell migration	biological_process	0.00052601	0.13116	2	918	2	19425	ENSCHIG00000022964,ENSCHIG00000009903
GO:0071675	regulation of mononuclear cell migration	biological_process	0.00052601	0.13116	2	918	2	19425	ENSCHIG00000022964,ENSCHIG00000009903
GO:0051726	regulation of cell cycle	biological_process	0.00057824	0.14039	17	918	142	19425	ENSCHIG00000025581,ENSCHIG00000004699,ENSCHIG00000002572,ENSCHIG00000011819,ENSCHIG00000017234,ENSCHIG00000012350,ENSCHIG00000016057,ENSCHIG00000021331,ENSCHIG00000023873,ENSCHIG00000011982,ENSCHIG00000006042,ENSCHIG00000012761,ENSCHIG00000008062,ENSCHIG00000002533,ENSCHIG00000025345,ENSCHIG00000024112,ENSCHIG00000022256
GO:0044421	extracellular region part	cellular_component	0.000621	0.14691	28	918	361	19425	ENSCHIG00000014869,ENSCHIG00000014072,ENSCHIG00000022964,ENSCHIG00000016965,ENSCHIG00000008571,ENSCHIG00000026763,XLOC_076653,ENSCHIG00000022125,ENSCHIG00000020225,ENSCHIG00000017489,ENSCHIG00000026298,XLOC_191243,ENSCHIG00000025623,ENSCHIG00000021164,ENSCHIG00000014109,ENSCHIG00000016856,ENSCHIG00000009887,ENSCHIG00000025629,ENSCHIG00000021497,ENSCHIG00000021630,ENSCHIG00000010881,ENSCHIG0000002…
GO:0050793	regulation of developmental process	biological_process	0.00066089	0.1493	18	918	150	19425	ENSCHIG00000019328,ENSCHIG00000011863,ENSCHIG00000021331,ENSCHIG00000017819,ENSCHIG00000017761,ENSCHIG00000025422,ENSCHIG00000020645,ENSCHIG00000011607,ENSCHIG00000026234,ENSCHIG00000020881,ENSCHIG00000013633,ENSCHIG00000000346,ENSCHIG00000007281,ENSCHIG00000022964,ENSCHIG00000020385,ENSCHIG00000019733,ENSCHIG00000020909,ENSCHIG00000026297
GO:0030334	regulation of cell migration	biological_process	0.00066499	0.1493	9	918	50	19425	ENSCHIG00000026234,ENSCHIG00000011607,ENSCHIG00000009903,ENSCHIG00000013633,ENSCHIG00000013826,ENSCHIG00000024336,ENSCHIG00000025078,ENSCHIG00000022964,ENSCHIG00000014072
GO:0002688	regulation of leukocyte chemotaxis	biological_process	0.00067967	0.1493	3	918	7	19425	ENSCHIG00000022964,ENSCHIG00000009903,ENSCHIG00000026234
GO:0006096	glycolysis	biological_process	0.00071613	0.15365	7	918	34	19425	ENSCHIG00000005138,ENSCHIG00000013515,ENSCHIG00000025820,ENSCHIG00000022516,ENSCHIG00000024946,ENSCHIG00000019504,ENSCHIG00000008960
GO:0005581	collagen	cellular_component	0.00076541	0.15783	8	918	43	19425	ENSCHIG00000020225,ENSCHIG00000026298,ENSCHIG00000022125,XLOC_076653,ENSCHIG00000025629,ENSCHIG00000009887,ENSCHIG00000026763,ENSCHIG00000014869
GO:0015267	channel activity	molecular_function	0.00078693	0.15783	36	918	347	19425	XLOC_134595,ENSCHIG00000020528,ENSCHIG00000024729,ENSCHIG00000023684,ENSCHIG00000017957,ENSCHIG00000014360,ENSCHIG00000024205,ENSCHIG00000002384,ENSCHIG00000020127,ENSCHIG00000018000,ENSCHIG00000011075,ENSCHIG00000010896,ENSCHIG00000019165,XLOC_192317,ENSCHIG00000021249,ENSCHIG00000021459,ENSCHIG00000026624,ENSCHIG00000024980,ENSCHIG00000015851,ENSCHIG00000015956,ENSCHIG00000025473,ENSCHIG0000001…
GO:0022803	passive transmembrane transporter activity	molecular_function	0.00078693	0.15783	36	918	347	19425	ENSCHIG00000023684,ENSCHIG00000024729,ENSCHIG00000014360,ENSCHIG00000024205,ENSCHIG00000017957,XLOC_134595,ENSCHIG00000020528,ENSCHIG00000024980,ENSCHIG00000026624,ENSCHIG00000019165,ENSCHIG00000011075,ENSCHIG00000010896,XLOC_192317,ENSCHIG00000021249,ENSCHIG00000021459,ENSCHIG00000015851,ENSCHIG00000020127,ENSCHIG00000002384,ENSCHIG00000018000,ENSCHIG00000022574,ENSCHIG00000010227,ENSCHIG0000002…
GO:0030054	cell junction	cellular_component	0.00090343	0.17734	16	918	119	19425	ENSCHIG00000022574,ENSCHIG00000021260,ENSCHIG00000024645,ENSCHIG00000014223,ENSCHIG00000026333,ENSCHIG00000020528,ENSCHIG00000008742,ENSCHIG00000026297,ENSCHIG00000017089,ENSCHIG00000003452,ENSCHIG00000010896,ENSCHIG00000023602,ENSCHIG00000011075,ENSCHIG00000012180,ENSCHIG00000026234,ENSCHIG00000003123
GO:2000145	regulation of cell motility	biological_process	0.00094531	0.17959	9	918	52	19425	ENSCHIG00000026234,ENSCHIG00000011607,ENSCHIG00000009903,ENSCHIG00000013633,ENSCHIG00000013826,ENSCHIG00000024336,ENSCHIG00000022964,ENSCHIG00000025078,ENSCHIG00000014072
GO:0043502	regulation of muscle adaptation	biological_process	0.00095382	0.17959	2	918	2	19425	ENSCHIG00000021331,ENSCHIG00000021226
GO:0043167	ion binding	molecular_function	0.0010489	0.19354	288	918	4434	19425	ENSCHIG00000005401,ENSCHIG00000016017,ENSCHIG00000024109,ENSCHIG00000025345,ENSCHIG00000011255,ENSCHIG00000020923,ENSCHIG00000021497,ENSCHIG00000016856,ENSCHIG00000014109,ENSCHIG00000020032,ENSCHIG00000003841,ENSCHIG00000017476,ENSCHIG00000025215,ENSCHIG00000020658,ENSCHIG00000020183,ENSCHIG00000009653,ENSCHIG00000024729,ENSCHIG00000025367,ENSCHIG00000015633,ENSCHIG00000017770,ENSCHIG00000007626,…
GO:0002685	regulation of leukocyte migration	biological_process	0.0011007	0.19913	4	918	14	19425	ENSCHIG00000013826,ENSCHIG00000022964,ENSCHIG00000026234,ENSCHIG00000009903
GO:0005578	proteinaceous extracellular matrix	cellular_component	0.0011406	0.20089	9	918	55	19425	ENSCHIG00000026298,ENSCHIG00000020225,ENSCHIG00000022125,ENSCHIG00000022544,XLOC_076653,ENSCHIG00000025629,ENSCHIG00000026763,ENSCHIG00000009887,ENSCHIG00000014869
GO:0010741	negative regulation of intracellular protein kinase cascade	biological_process	0.0011725	0.20089	5	918	25	19425	ENSCHIG00000022964,ENSCHIG00000021879,ENSCHIG00000024962,ENSCHIG00000022544,ENSCHIG00000014328
GO:0040012	regulation of locomotion	biological_process	0.0011758	0.20089	9	918	56	19425	ENSCHIG00000014072,ENSCHIG00000024336,ENSCHIG00000022964,ENSCHIG00000025078,ENSCHIG00000013826,ENSCHIG00000011607,ENSCHIG00000009903,ENSCHIG00000026234,ENSCHIG00000013633
GO:0006006	glucose metabolic process	biological_process	0.0012532	0.21022	9	918	60	19425	ENSCHIG00000013432,ENSCHIG00000024946,ENSCHIG00000013515,ENSCHIG00000025820,ENSCHIG00000022516,ENSCHIG00000019504,ENSCHIG00000006614,ENSCHIG00000008960,ENSCHIG00000005138
GO:0051270	regulation of cellular component movement	biological_process	0.001292	0.21286	9	918	54	19425	ENSCHIG00000013826,ENSCHIG00000026234,ENSCHIG00000009903,ENSCHIG00000011607,ENSCHIG00000013633,ENSCHIG00000014072,ENSCHIG00000024336,ENSCHIG00000022964,ENSCHIG00000025078
GO:0044724	single-organism carbohydrate catabolic process	biological_process	0.0013942	0.22567	8	918	48	19425	ENSCHIG00000024946,ENSCHIG00000013515,ENSCHIG00000025820,ENSCHIG00000022516,ENSCHIG00000008960,ENSCHIG00000006614,ENSCHIG00000019504,ENSCHIG00000005138
GO:0044459	plasma membrane part	cellular_component	0.0015675	0.24815	40	918	451	19425	ENSCHIG00000003123,ENSCHIG00000020127,ENSCHIG00000025296,ENSCHIG00000010390,ENSCHIG00000008848,ENSCHIG00000024980,ENSCHIG00000005571,ENSCHIG00000015851,ENSCHIG00000015921,ENSCHIG00000018153,ENSCHIG00000020319,ENSCHIG00000023627,ENSCHIG00000021967,ENSCHIG00000018158,ENSCHIG00000019587,ENSCHIG00000027094,ENSCHIG00000024729,ENSCHIG00000026234,ENSCHIG00000006578,ENSCHIG00000009059,ENSCHIG00000010009,…
GO:0031012	extracellular matrix	cellular_component	0.0016034	0.24815	11	918	81	19425	XLOC_076653,ENSCHIG00000025629,ENSCHIG00000026763,ENSCHIG00000009887,ENSCHIG00000017819,ENSCHIG00000014869,ENSCHIG00000026298,ENSCHIG00000020225,ENSCHIG00000022125,ENSCHIG00000021039,ENSCHIG00000022544
GO:0051014	actin filament severing	biological_process	0.0016138	0.24815	3	918	6	19425	ENSCHIG00000010280,ENSCHIG00000014472,ENSCHIG00000021305
GO:0030278	regulation of ossification	biological_process	0.0016408	0.24816	4	918	14	19425	ENSCHIG00000025422,ENSCHIG00000026234,ENSCHIG00000011607,ENSCHIG00000017819
GO:0004365	glyceraldehyde-3-phosphate dehydrogenase (NAD+) (phosphorylating) activity	molecular_function	0.0017642	0.26252	2	918	3	19425	ENSCHIG00000022516,ENSCHIG00000008960
GO:0001503	ossification	biological_process	0.0017973	0.2632	5	918	24	19425	ENSCHIG00000021331,ENSCHIG00000017819,ENSCHIG00000025422,ENSCHIG00000026234,ENSCHIG00000011607
GO:0016052	carbohydrate catabolic process	biological_process	0.0018565	0.26762	8	918	50	19425	ENSCHIG00000005138,ENSCHIG00000008960,ENSCHIG00000019504,ENSCHIG00000006614,ENSCHIG00000022516,ENSCHIG00000025820,ENSCHIG00000013515,ENSCHIG00000024946
GO:0016903	oxidoreductase activity, acting on the aldehyde or oxo group of donors	molecular_function	0.0019651	0.27893	7	918	40	19425	ENSCHIG00000008960,ENSCHIG00000017958,ENSCHIG00000022516,ENSCHIG00000007932,ENSCHIG00000023208,ENSCHIG00000025960,ENSCHIG00000025261
GO:0043401	steroid hormone mediated signaling pathway	biological_process	0.0020776	0.29042	9	918	47	19425	ENSCHIG00000014058,ENSCHIG00000013761,ENSCHIG00000023586,ENSCHIG00000020292,ENSCHIG00000009664,ENSCHIG00000021047,ENSCHIG00000005408,ENSCHIG00000017450,ENSCHIG00000022728
GO:0015629	actin cytoskeleton	cellular_component	0.0024986	0.34406	14	918	104	19425	ENSCHIG00000023103,ENSCHIG00000014922,ENSCHIG00000021226,ENSCHIG00000009070,ENSCHIG00000021214,ENSCHIG00000007239,ENSCHIG00000017127,ENSCHIG00000026733,ENSCHIG00000010603,ENSCHIG00000003732,ENSCHIG00000012494,ENSCHIG00000016517,ENSCHIG00000026793,ENSCHIG00000026092
GO:0032879	regulation of localization	biological_process	0.0026204	0.35553	24	918	240	19425	ENSCHIG00000014360,ENSCHIG00000014072,ENSCHIG00000017555,ENSCHIG00000025078,ENSCHIG00000022964,ENSCHIG00000024729,ENSCHIG00000023789,ENSCHIG00000011977,ENSCHIG00000013440,ENSCHIG00000015851,ENSCHIG00000024980,ENSCHIG00000010896,ENSCHIG00000025576,ENSCHIG00000019165,ENSCHIG00000011075,ENSCHIG00000024336,ENSCHIG00000013826,ENSCHIG00000014464,ENSCHIG00000020127,ENSCHIG00000013633,ENSCHIG00000014164,…
GO:0010033	response to organic substance	biological_process	0.0029112	0.37595	27	918	306	19425	ENSCHIG00000011708,ENSCHIG00000016976,ENSCHIG00000017450,ENSCHIG00000014328,ENSCHIG00000021331,ENSCHIG00000023610,ENSCHIG00000014058,ENSCHIG00000022544,ENSCHIG00000023586,ENSCHIG00000011473,ENSCHIG00000012651,ENSCHIG00000021047,ENSCHIG00000011607,ENSCHIG00000009903,ENSCHIG00000015873,ENSCHIG00000005408,ENSCHIG00000025078,ENSCHIG00000022964,ENSCHIG00000011004,ENSCHIG00000022728,ENSCHIG00000020405,…
GO:0014888	striated muscle adaptation	biological_process	0.002962	0.37595	2	918	3	19425	ENSCHIG00000021226,ENSCHIG00000021331
GO:0043500	muscle adaptation	biological_process	0.002962	0.37595	2	918	3	19425	ENSCHIG00000021331,ENSCHIG00000021226
GO:0071621	granulocyte chemotaxis	biological_process	0.0030151	0.37595	2	918	4	19425	ENSCHIG00000009903,ENSCHIG00000022964
GO:0006007	glucose catabolic process	biological_process	0.0030351	0.37595	7	918	43	19425	ENSCHIG00000008960,ENSCHIG00000019504,ENSCHIG00000024946,ENSCHIG00000022516,ENSCHIG00000025820,ENSCHIG00000013515,ENSCHIG00000005138
GO:0007275	multicellular organismal development	biological_process	0.0031296	0.37595	42	918	516	19425	ENSCHIG00000022955,ENSCHIG00000020792,ENSCHIG00000011459,ENSCHIG00000010850,ENSCHIG00000008990,ENSCHIG00000026036,ENSCHIG00000002856,ENSCHIG00000024913,ENSCHIG00000008742,ENSCHIG00000017240,ENSCHIG00000017761,ENSCHIG00000017819,ENSCHIG00000011863,ENSCHIG00000019328,ENSCHIG00000024239,ENSCHIG00000013633,ENSCHIG00000026234,ENSCHIG00000011607,ENSCHIG00000012180,ENSCHIG00000021130,ENSCHIG00000015882,…
GO:0048731	system development	biological_process	0.0031452	0.37595	31	918	332	19425	ENSCHIG00000002856,ENSCHIG00000008990,ENSCHIG00000012179,ENSCHIG00000018077,ENSCHIG00000007281,ENSCHIG00000011459,ENSCHIG00000022964,ENSCHIG00000025078,ENSCHIG00000020792,ENSCHIG00000008742,ENSCHIG00000026297,ENSCHIG00000020909,ENSCHIG00000024913,ENSCHIG00000019328,ENSCHIG00000025425,ENSCHIG00000015852,ENSCHIG00000021331,ENSCHIG00000011863,ENSCHIG00000016204,ENSCHIG00000017819,ENSCHIG00000017761,…
GO:0005520	insulin-like growth factor binding	molecular_function	0.0032441	0.37595	5	918	22	19425	ENSCHIG00000025360,ENSCHIG00000019464,ENSCHIG00000024310,ENSCHIG00000011607,ENSCHIG00000010023
GO:0042611	MHC protein complex	cellular_component	0.0032575	0.37595	5	918	32	19425	ENSCHIG00000009614,ENSCHIG00000008848,ENSCHIG00000010149,ENSCHIG00000019467,ENSCHIG00000018153
GO:0002376	immune system process	biological_process	0.0032856	0.37595	29	918	455	19425	ENSCHIG00000013826,ENSCHIG00000019892,ENSCHIG00000024482,ENSCHIG00000026234,ENSCHIG00000009903,ENSCHIG00000019405,ENSCHIG00000008797,ENSCHIG00000013020,ENSCHIG00000015852,ENSCHIG00000025766,ENSCHIG00000018153,ENSCHIG00000021630,ENSCHIG00000017743,ENSCHIG00000021015,ENSCHIG00000016856,ENSCHIG00000008848,ENSCHIG00000025814,ENSCHIG00000016845,ENSCHIG00000020909,ENSCHIG00000015873,ENSCHIG00000010149,…
GO:0042555	MCM complex	cellular_component	0.003298	0.37595	3	918	7	19425	ENSCHIG00000011442,ENSCHIG00000018094,ENSCHIG00000017476
GO:0019320	hexose catabolic process	biological_process	0.0033692	0.37595	7	918	44	19425	ENSCHIG00000025820,ENSCHIG00000005138,ENSCHIG00000013515,ENSCHIG00000019504,ENSCHIG00000024946,ENSCHIG00000008960,ENSCHIG00000022516
GO:0032101	regulation of response to external stimulus	biological_process	0.0033908	0.37595	7	918	50	19425	ENSCHIG00000009903,ENSCHIG00000016845,ENSCHIG00000026234,ENSCHIG00000019405,ENSCHIG00000022964,ENSCHIG00000015873,ENSCHIG00000024962
GO:0006261	DNA-dependent DNA replication	biological_process	0.0034089	0.37595	6	918	29	19425	ENSCHIG00000011442,ENSCHIG00000019370,XLOC_115142,ENSCHIG00000017476,ENSCHIG00000018094,ENSCHIG00000023859
GO:0003707	steroid hormone receptor activity	molecular_function	0.0034944	0.37595	9	918	51	19425	ENSCHIG00000017450,ENSCHIG00000005408,ENSCHIG00000022728,ENSCHIG00000013761,ENSCHIG00000023586,ENSCHIG00000020292,ENSCHIG00000014058,ENSCHIG00000021047,ENSCHIG00000009664
GO:0043434	response to peptide hormone stimulus	biological_process	0.0035219	0.37595	5	918	24	19425	ENSCHIG00000020405,ENSCHIG00000011607,ENSCHIG00000009903,ENSCHIG00000013432,ENSCHIG00000022964
GO:1901652	response to peptide	biological_process	0.0035219	0.37595	5	918	24	19425	ENSCHIG00000011607,ENSCHIG00000009903,ENSCHIG00000013432,ENSCHIG00000022964,ENSCHIG00000020405
GO:0045926	negative regulation of growth	biological_process	0.0035444	0.37595	3	918	8	19425	ENSCHIG00000022964,ENSCHIG00000011004,ENSCHIG00000011607
GO:0009755	hormone-mediated signaling pathway	biological_process	0.0035452	0.37595	9	918	55	19425	ENSCHIG00000022728,ENSCHIG00000017450,ENSCHIG00000005408,ENSCHIG00000021047,ENSCHIG00000009664,ENSCHIG00000023586,ENSCHIG00000020292,ENSCHIG00000013761,ENSCHIG00000014058
GO:0051128	regulation of cellular component organization	biological_process	0.0035875	0.37611	21	918	222	19425	ENSCHIG00000021331,ENSCHIG00000023873,ENSCHIG00000011982,ENSCHIG00000014531,ENSCHIG00000023924,ENSCHIG00000012350,ENSCHIG00000016057,ENSCHIG00000023552,ENSCHIG00000023166,ENSCHIG00000017157,ENSCHIG00000020881,ENSCHIG00000024003,ENSCHIG00000026234,ENSCHIG00000011607,ENSCHIG00000025581,ENSCHIG00000014072,ENSCHIG00000020385,ENSCHIG00000022964,ENSCHIG00000011004,ENSCHIG00000026297,ENSCHIG00000021305
GO:0009611	response to wounding	biological_process	0.0036458	0.37636	14	918	155	19425	ENSCHIG00000000527,ENSCHIG00000020127,ENSCHIG00000026913,ENSCHIG00000009903,ENSCHIG00000016845,ENSCHIG00000019405,ENSCHIG00000024962,ENSCHIG00000018782,ENSCHIG00000015873,ENSCHIG00000019484,ENSCHIG00000020792,ENSCHIG00000022964,ENSCHIG00000020633,ENSCHIG00000021630
GO:0030198	extracellular matrix organization	biological_process	0.0036714	0.37636	4	918	13	19425	ENSCHIG00000017489,ENSCHIG00000006565,ENSCHIG00000022140,ENSCHIG00000000498
GO:0045600	positive regulation of fat cell differentiation	biological_process	0.0039474	0.40021	2	918	3	19425	ENSCHIG00000019733,ENSCHIG00000000346
GO:0030851	granulocyte differentiation	biological_process	0.0041442	0.4082	2	918	3	19425	ENSCHIG00000008990,ENSCHIG00000020909
GO:0046365	monosaccharide catabolic process	biological_process	0.0041523	0.4082	7	918	45	19425	ENSCHIG00000025820,ENSCHIG00000005138,ENSCHIG00000013515,ENSCHIG00000019504,ENSCHIG00000024946,ENSCHIG00000008960,ENSCHIG00000022516
GO:1901698	response to nitrogen compound	biological_process	0.0042136	0.4082	7	918	49	19425	ENSCHIG00000020405,ENSCHIG00000015873,ENSCHIG00000022964,ENSCHIG00000023610,ENSCHIG00000009903,ENSCHIG00000013432,ENSCHIG00000011607
GO:0010564	regulation of cell cycle process	biological_process	0.0042602	0.4082	10	918	71	19425	ENSCHIG00000002572,ENSCHIG00000025345,ENSCHIG00000012761,ENSCHIG00000008062,ENSCHIG00000023873,ENSCHIG00000025581,ENSCHIG00000011982,ENSCHIG00000021331,ENSCHIG00000016057,ENSCHIG00000012350
GO:0016917	GABA receptor activity	molecular_function	0.0043056	0.4082	6	918	22	19425	ENSCHIG00000021468,ENSCHIG00000023746,ENSCHIG00000015956,ENSCHIG00000024967,ENSCHIG00000026252,ENSCHIG00000017957
GO:0016459	myosin complex	cellular_component	0.0043219	0.4082	9	918	44	19425	ENSCHIG00000026092,ENSCHIG00000012494,ENSCHIG00000010603,ENSCHIG00000026733,ENSCHIG00000021214,ENSCHIG00000017127,ENSCHIG00000009070,ENSCHIG00000014922,ENSCHIG00000023103
GO:0032993	protein-DNA complex	cellular_component	0.0043359	0.4082	8	918	124	19425	ENSCHIG00000010006,ENSCHIG00000000946,ENSCHIG00000018551,ENSCHIG00000022696,ENSCHIG00000009421,ENSCHIG00000010477,ENSCHIG00000016876,ENSCHIG00000023859
GO:0032869	cellular response to insulin stimulus	biological_process	0.0049413	0.45289	4	918	16	19425	ENSCHIG00000020405,ENSCHIG00000022964,ENSCHIG00000009903,ENSCHIG00000013432
GO:0007346	regulation of mitotic cell cycle	biological_process	0.0049839	0.45289	7	918	41	19425	ENSCHIG00000011982,ENSCHIG00000023873,ENSCHIG00000006042,ENSCHIG00000016057,ENSCHIG00000012350,ENSCHIG00000008062,ENSCHIG00000012761
GO:0005216	ion channel activity	molecular_function	0.0051126	0.45289	32	918	327	19425	ENSCHIG00000021468,ENSCHIG00000023610,ENSCHIG00000017768,ENSCHIG00000020881,ENSCHIG00000023746,ENSCHIG00000014164,ENSCHIG00000024027,ENSCHIG00000026252,ENSCHIG00000010227,ENSCHIG00000022574,ENSCHIG00000025473,ENSCHIG00000015956,ENSCHIG00000013440,ENSCHIG00000023789,ENSCHIG00000011977,ENSCHIG00000020065,ENSCHIG00000014223,XLOC_192317,ENSCHIG00000019165,ENSCHIG00000021459,ENSCHIG00000021249,ENSCHIG…
GO:0043169	cation binding	molecular_function	0.0051183	0.45289	174	918	2636	19425	ENSCHIG00000016856,ENSCHIG00000021497,ENSCHIG00000019484,ENSCHIG00000010193,ENSCHIG00000020923,ENSCHIG00000023131,ENSCHIG00000025215,ENSCHIG00000014114,ENSCHIG00000020032,ENSCHIG00000014109,ENSCHIG00000022127,ENSCHIG00000012043,ENSCHIG00000024109,ENSCHIG00000022014,ENSCHIG00000025367,ENSCHIG00000013181,ENSCHIG00000006571,ENSCHIG00000014364,ENSCHIG00000020183,ENSCHIG00000009664,ENSCHIG00000021305,…
GO:0046872	metal ion binding	molecular_function	0.0052091	0.45289	173	918	2624	19425	ENSCHIG00000023789,ENSCHIG00000012706,ENSCHIG00000018588,ENSCHIG00000021547,ENSCHIG00000025447,ENSCHIG00000019356,XLOC_062429,ENSCHIG00000026213,ENSCHIG00000017800,ENSCHIG00000014344,ENSCHIG00000011663,ENSCHIG00000017743,ENSCHIG00000003108,ENSCHIG00000021480,ENSCHIG00000013020,ENSCHIG00000011312,ENSCHIG00000016845,ENSCHIG00000008263,ENSCHIG00000015913,ENSCHIG00000021520,ENSCHIG00000020292,ENSCHIG…
GO:0032502	developmental process	biological_process	0.005214	0.45289	50	918	666	19425	ENSCHIG00000011459,ENSCHIG00000020792,ENSCHIG00000022955,ENSCHIG00000020385,ENSCHIG00000002856,ENSCHIG00000026036,ENSCHIG00000008990,ENSCHIG00000010850,ENSCHIG00000024913,ENSCHIG00000008742,ENSCHIG00000017761,ENSCHIG00000017240,ENSCHIG00000011863,ENSCHIG00000019328,ENSCHIG00000017819,ENSCHIG00000026234,ENSCHIG00000011607,ENSCHIG00000020881,ENSCHIG00000013633,ENSCHIG00000024239,ENSCHIG00000020645,…
GO:0000912	assembly of actomyosin apparatus involved in cytokinesis	biological_process	0.0052196	0.45289	2	918	2	19425	ENSCHIG00000025581,ENSCHIG00000001851
GO:0000915	cytokinesis, actomyosin contractile ring assembly	biological_process	0.0052196	0.45289	2	918	2	19425	ENSCHIG00000001851,ENSCHIG00000025581
GO:0002690	positive regulation of leukocyte chemotaxis	biological_process	0.0052525	0.45289	2	918	6	19425	ENSCHIG00000022964,ENSCHIG00000009903
GO:0022838	substrate-specific channel activity	molecular_function	0.005395	0.46038	32	918	328	19425	ENSCHIG00000023789,ENSCHIG00000011977,ENSCHIG00000015956,ENSCHIG00000025473,ENSCHIG00000013440,ENSCHIG00000020065,ENSCHIG00000014223,ENSCHIG00000010227,ENSCHIG00000022574,ENSCHIG00000026252,ENSCHIG00000014164,ENSCHIG00000020881,ENSCHIG00000023746,ENSCHIG00000024027,ENSCHIG00000021468,ENSCHIG00000023610,ENSCHIG00000017768,XLOC_134595,ENSCHIG00000020528,ENSCHIG00000023684,ENSCHIG00000024729,ENSCHIG…
GO:0030155	regulation of cell adhesion	biological_process	0.0054391	0.46038	5	918	19	19425	ENSCHIG00000000498,ENSCHIG00000014072,ENSCHIG00000005312,ENSCHIG00000026234,ENSCHIG00000013633
GO:0043062	extracellular structure organization	biological_process	0.0055832	0.46257	4	918	14	19425	ENSCHIG00000000498,ENSCHIG00000022140,ENSCHIG00000006565,ENSCHIG00000017489
GO:0014812	muscle cell migration	biological_process	0.0056376	0.46257	2	918	3	19425	ENSCHIG00000011607,ENSCHIG00000022964
GO:0006954	inflammatory response	biological_process	0.0057031	0.46257	9	918	88	19425	ENSCHIG00000016845,ENSCHIG00000019405,ENSCHIG00000009903,ENSCHIG00000026913,ENSCHIG00000020127,ENSCHIG00000000527,ENSCHIG00000021630,ENSCHIG00000015873,ENSCHIG00000024962
GO:0040011	locomotion	biological_process	0.0057061	0.46257	19	918	212	19425	ENSCHIG00000012473,ENSCHIG00000008571,ENSCHIG00000025078,ENSCHIG00000022964,ENSCHIG00000002856,ENSCHIG00000014072,ENSCHIG00000018077,ENSCHIG00000026234,ENSCHIG00000009903,ENSCHIG00000011607,ENSCHIG00000013633,ENSCHIG00000017354,ENSCHIG00000013826,ENSCHIG00000019291,XLOC_192317,ENSCHIG00000024336,ENSCHIG00000016204,ENSCHIG00000005571,ENSCHIG00000008797
GO:0000786	nucleosome	cellular_component	0.0057583	0.46257	7	918	114	19425	ENSCHIG00000016876,ENSCHIG00000018551,ENSCHIG00000022696,ENSCHIG00000010477,ENSCHIG00000009421,ENSCHIG00000000946,ENSCHIG00000010006
GO:0097306	cellular response to alcohol	biological_process	0.0057658	0.46257	2	918	4	19425	ENSCHIG00000021331,ENSCHIG00000022964
GO:0005178	integrin binding	molecular_function	0.0058627	0.46629	4	918	13	19425	ENSCHIG00000004685,ENSCHIG00000020190,ENSCHIG00000024336,ENSCHIG00000000498
GO:0005539	glycosaminoglycan binding	molecular_function	0.0059541	0.46836	6	918	32	19425	ENSCHIG00000021491,ENSCHIG00000022964,ENSCHIG00000026117,ENSCHIG00000021027,ENSCHIG00000025623,ENSCHIG00000013020
GO:0050920	regulation of chemotaxis	biological_process	0.0060233	0.46836	3	918	11	19425	ENSCHIG00000009903,ENSCHIG00000026234,ENSCHIG00000022964
GO:0006270	DNA replication initiation	biological_process	0.0060411	0.46836	4	918	15	19425	ENSCHIG00000011442,ENSCHIG00000018094,XLOC_115142,ENSCHIG00000017476
GO:0033043	regulation of organelle organization	biological_process	0.0062061	0.46922	16	918	161	19425	ENSCHIG00000023873,ENSCHIG00000014531,ENSCHIG00000011982,ENSCHIG00000012350,ENSCHIG00000016057,ENSCHIG00000023924,ENSCHIG00000020881,ENSCHIG00000026234,ENSCHIG00000024003,ENSCHIG00000023552,ENSCHIG00000017157,ENSCHIG00000023166,ENSCHIG00000014072,ENSCHIG00000025581,ENSCHIG00000020385,ENSCHIG00000021305
GO:0044087	regulation of cellular component biogenesis	biological_process	0.0062899	0.46922	11	918	96	19425	ENSCHIG00000023924,ENSCHIG00000020385,ENSCHIG00000022964,ENSCHIG00000014531,ENSCHIG00000025581,ENSCHIG00000014072,ENSCHIG00000026297,ENSCHIG00000023166,ENSCHIG00000021305,ENSCHIG00000020881,ENSCHIG00000024003
GO:0019730	antimicrobial humoral response	biological_process	0.0063144	0.46922	2	918	3	19425	ENSCHIG00000016965,ENSCHIG00000009903
GO:0019732	antifungal humoral response	biological_process	0.0063144	0.46922	2	918	3	19425	ENSCHIG00000016965,ENSCHIG00000009903
GO:0009605	response to external stimulus	biological_process	0.006344	0.46922	15	918	177	19425	ENSCHIG00000018077,ENSCHIG00000024962,ENSCHIG00000002856,ENSCHIG00000015873,ENSCHIG00000008797,ENSCHIG00000008571,ENSCHIG00000025078,ENSCHIG00000022964,ENSCHIG00000017354,ENSCHIG00000020909,ENSCHIG00000016845,ENSCHIG00000026234,ENSCHIG00000019405,ENSCHIG00000013432,ENSCHIG00000009903
GO:0003774	motor activity	molecular_function	0.0063574	0.46922	17	918	128	19425	ENSCHIG00000018234,ENSCHIG00000018049,ENSCHIG00000021214,ENSCHIG00000017127,ENSCHIG00000019535,ENSCHIG00000001851,ENSCHIG00000012494,ENSCHIG00000023103,ENSCHIG00000017710,ENSCHIG00000014922,ENSCHIG00000009070,ENSCHIG00000012350,ENSCHIG00000026733,ENSCHIG00000010603,ENSCHIG00000018268,ENSCHIG00000023478,ENSCHIG00000026092
GO:0055085	transmembrane transport	biological_process	0.0064629	0.47323	67	918	876	19425	ENSCHIG00000016690,ENSCHIG00000018158,ENSCHIG00000005530,ENSCHIG00000012243,ENSCHIG00000020528,ENSCHIG00000017555,ENSCHIG00000024729,ENSCHIG00000018000,ENSCHIG00000024980,ENSCHIG00000026624,ENSCHIG00000021497,ENSCHIG00000019165,XLOC_192317,ENSCHIG00000010896,ENSCHIG00000021459,ENSCHIG00000015851,ENSCHIG00000013440,ENSCHIG00000020065,ENSCHIG00000014530,ENSCHIG00000023773,ENSCHIG00000027250,ENSCHIG…
GO:0005523	tropomyosin binding	molecular_function	0.0069985	0.50239	3	918	9	19425	ENSCHIG00000023924,ENSCHIG00000023166,ENSCHIG00000021226
GO:0030595	leukocyte chemotaxis	biological_process	0.0071171	0.50239	3	918	13	19425	ENSCHIG00000022964,ENSCHIG00000026234,ENSCHIG00000009903
GO:0006979	response to oxidative stress	biological_process	0.0071268	0.50239	6	918	39	19425	ENSCHIG00000000527,ENSCHIG00000017822,ENSCHIG00000017366,ENSCHIG00000022658,ENSCHIG00000012505,ENSCHIG00000008514
GO:0032868	response to insulin stimulus	biological_process	0.0073165	0.50239	4	918	19	19425	ENSCHIG00000013432,ENSCHIG00000009903,ENSCHIG00000022964,ENSCHIG00000020405
GO:0043124	negative regulation of I-kappaB kinase/NF-kappaB cascade	biological_process	0.0075078	0.50239	2	918	3	19425	ENSCHIG00000014328,ENSCHIG00000024962
GO:0050501	hyaluronan synthase activity	molecular_function	0.0075389	0.50239	2	918	3	19425	ENSCHIG00000006578,ENSCHIG00000011424
GO:0097367	carbohydrate derivative binding	molecular_function	0.0075604	0.50239	7	918	46	19425	ENSCHIG00000022964,ENSCHIG00000021491,ENSCHIG00000026117,ENSCHIG00000021027,ENSCHIG00000025952,ENSCHIG00000025623,ENSCHIG00000013020
GO:1901700	response to oxygen-containing compound	biological_process	0.0076188	0.50239	9	918	75	19425	ENSCHIG00000011607,ENSCHIG00000009903,ENSCHIG00000013432,ENSCHIG00000020405,ENSCHIG00000023610,ENSCHIG00000022964,ENSCHIG00000014328,ENSCHIG00000021331,ENSCHIG00000017822
GO:0048870	cell motility	biological_process	0.0076596	0.50239	14	918	144	19425	ENSCHIG00000024336,ENSCHIG00000022964,ENSCHIG00000025078,ENSCHIG00000008797,ENSCHIG00000016204,ENSCHIG00000005571,ENSCHIG00000014072,ENSCHIG00000026234,ENSCHIG00000011607,ENSCHIG00000009903,ENSCHIG00000013633,ENSCHIG00000012473,ENSCHIG00000019291,ENSCHIG00000013826
GO:0051674	localization of cell	biological_process	0.0076596	0.50239	14	918	144	19425	ENSCHIG00000013826,ENSCHIG00000012473,ENSCHIG00000019291,ENSCHIG00000026234,ENSCHIG00000011607,ENSCHIG00000009903,ENSCHIG00000013633,ENSCHIG00000016204,ENSCHIG00000005571,ENSCHIG00000014072,ENSCHIG00000008797,ENSCHIG00000024336,ENSCHIG00000025078,ENSCHIG00000022964
GO:0010243	response to organonitrogen compound	biological_process	0.0076932	0.50239	6	918	42	19425	ENSCHIG00000011607,ENSCHIG00000009903,ENSCHIG00000013432,ENSCHIG00000022964,ENSCHIG00000023610,ENSCHIG00000020405
GO:0004111	creatine kinase activity	molecular_function	0.0077324	0.50239	2	918	4	19425	ENSCHIG00000018578,ENSCHIG00000024701
GO:0006599	phosphagen metabolic process	biological_process	0.0077324	0.50239	2	918	4	19425	ENSCHIG00000024701,ENSCHIG00000018578
GO:0006603	phosphocreatine metabolic process	biological_process	0.0077324	0.50239	2	918	4	19425	ENSCHIG00000018578,ENSCHIG00000024701
GO:0042396	phosphagen biosynthetic process	biological_process	0.0077324	0.50239	2	918	4	19425	ENSCHIG00000018578,ENSCHIG00000024701
GO:0046314	phosphocreatine biosynthetic process	biological_process	0.0077324	0.50239	2	918	4	19425	ENSCHIG00000018578,ENSCHIG00000024701
GO:1901862	negative regulation of muscle tissue development	biological_process	0.0078273	0.505	2	918	4	19425	ENSCHIG00000011607,ENSCHIG00000022964
GO:0006950	response to stress	biological_process	0.0079563	0.50869	41	918	661	19425	ENSCHIG00000013432,ENSCHIG00000016845,ENSCHIG00000023012,ENSCHIG00000020633,ENSCHIG00000017579,ENSCHIG00000025078,ENSCHIG00000022964,ENSCHIG00000015873,ENSCHIG00000024962,ENSCHIG00000019405,ENSCHIG00000009903,ENSCHIG00000012761,ENSCHIG00000026913,ENSCHIG00000020127,ENSCHIG00000026740,ENSCHIG00000013001,ENSCHIG00000025345,ENSCHIG00000021630,ENSCHIG00000019484,ENSCHIG00000017366,ENSCHIG00000026423,…
GO:0045121	membrane raft	cellular_component	0.0079948	0.50869	4	918	19	19425	ENSCHIG00000010009,ENSCHIG00000021967,ENSCHIG00000005882,ENSCHIG00000021480
GO:0032559	adenyl ribonucleotide binding	molecular_function	0.008117	0.50965	106	918	1373	19425	ENSCHIG00000011473,ENSCHIG00000017000,ENSCHIG00000014930,ENSCHIG00000014923,ENSCHIG00000015809,ENSCHIG00000016057,ENSCHIG00000025883,ENSCHIG00000007647,ENSCHIG00000012350,ENSCHIG00000026690,ENSCHIG00000016895,ENSCHIG00000019587,ENSCHIG00000018094,ENSCHIG00000001939,ENSCHIG00000013432,ENSCHIG00000015845,ENSCHIG00000026906,ENSCHIG00000023233,ENSCHIG00000018640,ENSCHIG00000012837,ENSCHIG00000018234,…
GO:0016477	cell migration	biological_process	0.0081204	0.50965	12	918	118	19425	ENSCHIG00000013826,ENSCHIG00000019291,ENSCHIG00000013633,ENSCHIG00000009903,ENSCHIG00000026234,ENSCHIG00000011607,ENSCHIG00000016204,ENSCHIG00000014072,ENSCHIG00000008797,ENSCHIG00000022964,ENSCHIG00000025078,ENSCHIG00000024336
GO:0022836	gated channel activity	molecular_function	0.0085062	0.5267	25	918	243	19425	ENSCHIG00000015851,ENSCHIG00000021249,ENSCHIG00000019165,ENSCHIG00000023610,ENSCHIG00000024980,ENSCHIG00000021468,ENSCHIG00000023746,ENSCHIG00000020881,ENSCHIG00000014164,ENSCHIG00000020127,ENSCHIG00000026252,ENSCHIG00000017957,ENSCHIG00000010227,ENSCHIG00000024205,ENSCHIG00000022574,ENSCHIG00000014360,ENSCHIG00000024729,ENSCHIG00000023684,ENSCHIG00000020528,ENSCHIG00000014223,ENSCHIG00000020065,…
GO:0022839	ion gated channel activity	molecular_function	0.0085062	0.5267	25	918	243	19425	ENSCHIG00000014223,ENSCHIG00000020065,ENSCHIG00000020528,ENSCHIG00000011977,ENSCHIG00000023789,ENSCHIG00000013440,ENSCHIG00000015956,ENSCHIG00000010227,ENSCHIG00000022574,ENSCHIG00000024205,ENSCHIG00000014360,ENSCHIG00000017957,ENSCHIG00000026252,ENSCHIG00000023684,ENSCHIG00000024729,ENSCHIG00000014164,ENSCHIG00000020127,ENSCHIG00000023746,ENSCHIG00000020881,ENSCHIG00000015851,ENSCHIG00000023610,…
GO:0005524	ATP binding	molecular_function	0.0090213	0.55311	105	918	1365	19425	ENSCHIG00000011982,ENSCHIG00000020615,ENSCHIG00000013934,ENSCHIG00000023610,ENSCHIG00000015886,ENSCHIG00000023502,ENSCHIG00000010215,ENSCHIG00000007254,ENSCHIG00000017761,ENSCHIG00000010603,ENSCHIG00000026747,ENSCHIG00000024946,ENSCHIG00000013944,ENSCHIG00000023478,ENSCHIG00000009805,ENSCHIG00000027250,ENSCHIG00000014117,ENSCHIG00000014436,ENSCHIG00000017127,ENSCHIG00000010585,ENSCHIG00000019771,…
GO:0030554	adenyl nucleotide binding	molecular_function	0.0090773	0.55311	106	918	1381	19425	ENSCHIG00000014171,ENSCHIG00000018578,ENSCHIG00000012496,ENSCHIG00000019535,ENSCHIG00000023633,ENSCHIG00000015674,ENSCHIG00000000353,ENSCHIG00000025310,ENSCHIG00000017768,ENSCHIG00000014922,ENSCHIG00000017710,ENSCHIG00000023103,ENSCHIG00000020693,ENSCHIG00000021480,ENSCHIG00000024152,ENSCHIG00000009070,ENSCHIG00000020380,ENSCHIG00000019892,ENSCHIG00000013969,ENSCHIG00000008265,ENSCHIG00000024434,…
GO:0071417	cellular response to organonitrogen compound	biological_process	0.0091125	0.55311	5	918	31	19425	ENSCHIG00000020405,ENSCHIG00000009903,ENSCHIG00000011607,ENSCHIG00000013432,ENSCHIG00000022964
GO:0070373	negative regulation of ERK1 and ERK2 cascade	biological_process	0.0092671	0.55592	2	918	4	19425	ENSCHIG00000024962,ENSCHIG00000022544
GO:0090257	regulation of muscle system process	biological_process	0.0092793	0.55592	3	918	11	19425	ENSCHIG00000021226,ENSCHIG00000021331,ENSCHIG00000007239
GO:0004890	GABA-A receptor activity	molecular_function	0.0094293	0.56125	5	918	19	19425	ENSCHIG00000017957,ENSCHIG00000026252,ENSCHIG00000021468,ENSCHIG00000015956,ENSCHIG00000023746
GO:0032844	regulation of homeostatic process	biological_process	0.0095252	0.56333	5	918	22	19425	ENSCHIG00000019328,ENSCHIG00000007281,ENSCHIG00000013432,ENSCHIG00000014164,ENSCHIG00000023789
GO:0044699	single-organism process	biological_process	0.0098289	0.57759	357	918	6700	19425	ENSCHIG00000007911,ENSCHIG00000018640,ENSCHIG00000024205,ENSCHIG00000020735,ENSCHIG00000026117,ENSCHIG00000026699,ENSCHIG00000014981,ENSCHIG00000017354,ENSCHIG00000026740,ENSCHIG00000015950,ENSCHIG00000015852,ENSCHIG00000021331,ENSCHIG00000005361,ENSCHIG00000020319,ENSCHIG00000005570,ENSCHIG00000026109,ENSCHIG00000009583,ENSCHIG00000021249,ENSCHIG00000021630,ENSCHIG00000016384,ENSCHIG00000025288,…
GO:0005886	plasma membrane	cellular_component	0.010016	0.58487	75	918	1481	19425	ENSCHIG00000007661,ENSCHIG00000025296,ENSCHIG00000017967,ENSCHIG00000003123,ENSCHIG00000005571,ENSCHIG00000015851,ENSCHIG00000015921,ENSCHIG00000010896,ENSCHIG00000010390,ENSCHIG00000008848,ENSCHIG00000024980,ENSCHIG00000020528,ENSCHIG00000024645,ENSCHIG00000021967,ENSCHIG00000023627,ENSCHIG00000018158,ENSCHIG00000024729,ENSCHIG00000005882,ENSCHIG00000019338,ENSCHIG00000011424,ENSCHIG00000021783,…
GO:0005515	protein binding	molecular_function	0.01077	0.62491	280	918	4571	19425	ENSCHIG00000008249,ENSCHIG00000018049,ENSCHIG00000016866,ENSCHIG00000017158,ENSCHIG00000013063,ENSCHIG00000023058,ENSCHIG00000012350,ENSCHIG00000022083,ENSCHIG00000014381,ENSCHIG00000024003,ENSCHIG00000025262,ENSCHIG00000020127,XLOC_188675,ENSCHIG00000011426,ENSCHIG00000014171,ENSCHIG00000006614,ENSCHIG00000021989,ENSCHIG00000025473,ENSCHIG00000021230,ENSCHIG00000023789,ENSCHIG00000023103,ENSCHIG…
GO:0050727	regulation of inflammatory response	biological_process	0.011017	0.63074	4	918	23	19425	ENSCHIG00000016845,ENSCHIG00000019405,ENSCHIG00000024962,ENSCHIG00000015873
GO:0005615	extracellular space	cellular_component	0.011064	0.63074	19	918	281	19425	ENSCHIG00000014072,ENSCHIG00000008571,ENSCHIG00000016965,ENSCHIG00000022964,ENSCHIG00000017489,XLOC_191243,ENSCHIG00000021164,ENSCHIG00000014109,ENSCHIG00000025623,ENSCHIG00000021497,ENSCHIG00000016856,ENSCHIG00000021630,ENSCHIG00000010881,ENSCHIG00000008003,ENSCHIG00000024482,ENSCHIG00000019405,ENSCHIG00000011607,ENSCHIG00000009903,ENSCHIG00000005559
GO:0030031	cell projection assembly	biological_process	0.011075	0.63074	4	918	20	19425	ENSCHIG00000020881,ENSCHIG00000022964,ENSCHIG00000020385,ENSCHIG00000015882
GO:0050795	regulation of behavior	biological_process	0.011224	0.63176	3	918	15	19425	ENSCHIG00000022964,ENSCHIG00000026234,ENSCHIG00000009903
GO:0006955	immune response	biological_process	0.01123	0.63176	22	918	340	19425	ENSCHIG00000015873,ENSCHIG00000010149,ENSCHIG00000024962,ENSCHIG00000019467,ENSCHIG00000016965,ENSCHIG00000009614,ENSCHIG00000025814,ENSCHIG00000016845,ENSCHIG00000008797,ENSCHIG00000013020,ENSCHIG00000018153,ENSCHIG00000025766,ENSCHIG00000021630,ENSCHIG00000017743,ENSCHIG00000021015,ENSCHIG00000016856,ENSCHIG00000008848,ENSCHIG00000013826,ENSCHIG00000019892,ENSCHIG00000024482,ENSCHIG00000009903,…
GO:0006526	arginine biosynthetic process	biological_process	0.011395	0.63556	2	918	4	19425	ENSCHIG00000015704,ENSCHIG00000017801
GO:0006002	fructose 6-phosphate metabolic process	biological_process	0.011435	0.63556	2	918	3	19425	ENSCHIG00000024946,ENSCHIG00000025820
GO:0035988	chondrocyte proliferation	biological_process	0.011811	0.65252	1	918	1	19425	ENSCHIG00000020792
GO:0019199	transmembrane receptor protein kinase activity	molecular_function	0.012059	0.66223	11	918	70	19425	ENSCHIG00000021480,ENSCHIG00000020693,ENSCHIG00000010390,ENSCHIG00000017761,ENSCHIG00000014171,ENSCHIG00000013506,ENSCHIG00000021066,ENSCHIG00000020380,ENSCHIG00000013969,ENSCHIG00000019587,ENSCHIG00000011473
GO:0019318	hexose metabolic process	biological_process	0.012184	0.66515	10	918	91	19425	ENSCHIG00000022516,ENSCHIG00000008960,ENSCHIG00000006614,ENSCHIG00000019504,ENSCHIG00000005138,ENSCHIG00000013432,ENSCHIG00000015845,ENSCHIG00000024946,ENSCHIG00000013515,ENSCHIG00000025820
GO:0070161	anchoring junction	cellular_component	0.01239	0.67094	5	918	20	19425	ENSCHIG00000023602,ENSCHIG00000026234,ENSCHIG00000003123,ENSCHIG00000017089,ENSCHIG00000026333
GO:0071310	cellular response to organic substance	biological_process	0.012452	0.67094	23	918	276	19425	ENSCHIG00000022544,ENSCHIG00000014058,ENSCHIG00000011473,ENSCHIG00000023586,ENSCHIG00000012651,ENSCHIG00000011607,ENSCHIG00000009903,ENSCHIG00000021047,ENSCHIG00000017450,ENSCHIG00000014328,ENSCHIG00000021331,ENSCHIG00000016976,ENSCHIG00000011708,ENSCHIG00000020405,ENSCHIG00000019587,ENSCHIG00000020292,ENSCHIG00000013761,ENSCHIG00000009664,ENSCHIG00000013432,ENSCHIG00000005408,ENSCHIG00000022964,…
GO:0050900	leukocyte migration	biological_process	0.012508	0.67094	4	918	24	19425	ENSCHIG00000013826,ENSCHIG00000022964,ENSCHIG00000009903,ENSCHIG00000026234
GO:0071375	cellular response to peptide hormone stimulus	biological_process	0.012756	0.67635	4	918	20	19425	ENSCHIG00000020405,ENSCHIG00000022964,ENSCHIG00000009903,ENSCHIG00000013432
GO:1901653	cellular response to peptide	biological_process	0.012756	0.67635	4	918	20	19425	ENSCHIG00000022964,ENSCHIG00000013432,ENSCHIG00000009903,ENSCHIG00000020405
GO:0046716	muscle cell cellular homeostasis	biological_process	0.013011	0.68058	2	918	4	19425	ENSCHIG00000010009,ENSCHIG00000022964
GO:0060491	regulation of cell projection assembly	biological_process	0.013098	0.68058	3	918	12	19425	ENSCHIG00000020881,ENSCHIG00000022964,ENSCHIG00000020385
GO:0002682	regulation of immune system process	biological_process	0.013101	0.68058	12	918	138	19425	ENSCHIG00000015873,ENSCHIG00000024962,ENSCHIG00000007281,ENSCHIG00000017743,ENSCHIG00000021630,ENSCHIG00000022964,ENSCHIG00000005882,ENSCHIG00000013826,ENSCHIG00000026234,ENSCHIG00000019405,ENSCHIG00000009903,ENSCHIG00000020909
GO:0006959	humoral immune response	biological_process	0.013131	0.68058	5	918	31	19425	ENSCHIG00000017743,ENSCHIG00000021630,ENSCHIG00000019405,ENSCHIG00000009903,ENSCHIG00000016965
GO:0030029	actin filament-based process	biological_process	0.013347	0.68663	19	918	195	19425	ENSCHIG00000001851,ENSCHIG00000008742,ENSCHIG00000014472,ENSCHIG00000021305,ENSCHIG00000014072,ENSCHIG00000025581,ENSCHIG00000012180,ENSCHIG00000022172,ENSCHIG00000022584,ENSCHIG00000023166,ENSCHIG00000025262,ENSCHIG00000020803,ENSCHIG00000024003,ENSCHIG00000026234,ENSCHIG00000010280,ENSCHIG00000024501,ENSCHIG00000014531,ENSCHIG00000025001,ENSCHIG00000023924
GO:0030212	hyaluronan metabolic process	biological_process	0.013516	0.68663	3	918	11	19425	ENSCHIG00000011424,ENSCHIG00000021004,ENSCHIG00000006578
GO:0009157	deoxyribonucleoside monophosphate biosynthetic process	biological_process	0.013523	0.68663	2	918	6	19425	ENSCHIG00000016895,ENSCHIG00000000075
GO:0045667	regulation of osteoblast differentiation	biological_process	0.013545	0.68663	2	918	6	19425	ENSCHIG00000011607,ENSCHIG00000025422
GO:0019838	growth factor binding	molecular_function	0.013666	0.689	5	918	28	19425	ENSCHIG00000025360,ENSCHIG00000019464,ENSCHIG00000024310,ENSCHIG00000011607,ENSCHIG00000010023
GO:0044774	mitotic DNA integrity checkpoint	biological_process	0.01378	0.69096	2	918	3	19425	ENSCHIG00000012761,ENSCHIG00000008062
GO:0030199	collagen fibril organization	biological_process	0.013901	0.69325	2	918	4	19425	ENSCHIG00000006565,ENSCHIG00000022140
GO:0033017	sarcoplasmic reticulum membrane	cellular_component	0.014033	0.69609	2	918	4	19425	ENSCHIG00000024152,ENSCHIG00000011759
GO:0005911	cell-cell junction	cellular_component	0.014135	0.6974	7	918	64	19425	ENSCHIG00000023602,ENSCHIG00000011075,ENSCHIG00000010896,ENSCHIG00000026297,ENSCHIG00000021260,ENSCHIG00000026333,ENSCHIG00000024645
GO:0010810	regulation of cell-substrate adhesion	biological_process	0.014321	0.70282	2	918	4	19425	ENSCHIG00000014072,ENSCHIG00000000498
GO:0007010	cytoskeleton organization	biological_process	0.014439	0.70484	31	918	373	19425	ENSCHIG00000022988,ENSCHIG00000018025,ENSCHIG00000025581,ENSCHIG00000009909,ENSCHIG00000014072,ENSCHIG00000013177,ENSCHIG00000008356,ENSCHIG00000021305,ENSCHIG00000002572,ENSCHIG00000001851,ENSCHIG00000008742,ENSCHIG00000007935,ENSCHIG00000025001,ENSCHIG00000023924,ENSCHIG00000024126,ENSCHIG00000010280,ENSCHIG00000024501,ENSCHIG00000014531,ENSCHIG00000023873,ENSCHIG00000023166,ENSCHIG00000022584,…
GO:0007610	behavior	biological_process	0.015087	0.7326	5	918	34	19425	ENSCHIG00000020127,ENSCHIG00000022964,ENSCHIG00000009903,ENSCHIG00000026234,ENSCHIG00000020319
GO:0006811	ion transport	biological_process	0.015181	0.73329	56	918	767	19425	ENSCHIG00000023684,ENSCHIG00000017555,ENSCHIG00000024729,ENSCHIG00000014360,ENSCHIG00000024205,ENSCHIG00000017957,ENSCHIG00000027144,ENSCHIG00000018640,XLOC_134595,ENSCHIG00000023627,ENSCHIG00000019640,ENSCHIG00000020528,ENSCHIG00000027094,ENSCHIG00000024980,ENSCHIG00000021497,ENSCHIG00000010896,XLOC_192317,ENSCHIG00000011075,ENSCHIG00000019165,ENSCHIG00000021459,ENSCHIG00000021249,ENSCHIG0000002…
GO:0007093	mitotic cell cycle checkpoint	biological_process	0.015597	0.73603	4	918	18	19425	ENSCHIG00000016057,ENSCHIG00000012761,ENSCHIG00000008062,ENSCHIG00000011982
GO:0019825	oxygen binding	molecular_function	0.015655	0.73603	3	918	21	19425	ENSCHIG00000017796,ENSCHIG00000008000,ENSCHIG00000014344
GO:0046983	protein dimerization activity	molecular_function	0.015713	0.73603	21	918	343	19425	ENSCHIG00000021331,ENSCHIG00000010006,ENSCHIG00000020256,ENSCHIG00000014557,ENSCHIG00000016876,ENSCHIG00000008569,ENSCHIG00000010477,ENSCHIG00000012476,ENSCHIG00000009421,XLOC_188675,ENSCHIG00000022111,ENSCHIG00000022696,ENSCHIG00000018551,ENSCHIG00000011327,ENSCHIG00000010850,ENSCHIG00000013609,ENSCHIG00000022964,ENSCHIG00000016866,XLOC_186979,ENSCHIG00000026297,ENSCHIG00000009295
GO:0016528	sarcoplasm	cellular_component	0.015738	0.73603	3	918	10	19425	ENSCHIG00000017967,ENSCHIG00000024152,ENSCHIG00000011759
GO:0009620	response to fungus	biological_process	0.015827	0.73603	2	918	5	19425	ENSCHIG00000016965,ENSCHIG00000009903
GO:0050832	defense response to fungus	biological_process	0.015827	0.73603	2	918	5	19425	ENSCHIG00000009903,ENSCHIG00000016965
GO:0006928	cellular component movement	biological_process	0.016017	0.73603	24	918	260	19425	ENSCHIG00000022964,ENSCHIG00000019535,ENSCHIG00000025078,ENSCHIG00000018049,ENSCHIG00000018077,ENSCHIG00000018234,ENSCHIG00000014072,ENSCHIG00000012473,ENSCHIG00000001851,ENSCHIG00000012350,ENSCHIG00000024336,ENSCHIG00000017710,ENSCHIG00000008797,ENSCHIG00000005571,ENSCHIG00000016204,ENSCHIG00000013633,ENSCHIG00000023478,ENSCHIG00000018268,ENSCHIG00000009903,ENSCHIG00000026234,ENSCHIG00000011607,…
GO:1901701	cellular response to oxygen-containing compound	biological_process	0.01628	0.73603	7	918	58	19425	ENSCHIG00000014328,ENSCHIG00000021331,ENSCHIG00000020405,ENSCHIG00000009903,ENSCHIG00000011607,ENSCHIG00000013432,ENSCHIG00000022964
GO:0000166	nucleotide binding	molecular_function	0.016334	0.73603	131	918	1918	19425	ENSCHIG00000019587,ENSCHIG00000016895,ENSCHIG00000015845,ENSCHIG00000026906,ENSCHIG00000013432,ENSCHIG00000001939,ENSCHIG00000020835,ENSCHIG00000018025,ENSCHIG00000018049,ENSCHIG00000025078,ENSCHIG00000011473,ENSCHIG00000017000,ENSCHIG00000014930,ENSCHIG00000026690,ENSCHIG00000012350,ENSCHIG00000007647,ENSCHIG00000025883,ENSCHIG00000016057,ENSCHIG00000015809,ENSCHIG00000014923,ENSCHIG00000025310,…
GO:1901265	nucleoside phosphate binding	molecular_function	0.016334	0.73603	131	918	1918	19425	ENSCHIG00000025310,ENSCHIG00000014171,ENSCHIG00000013969,ENSCHIG00000024434,ENSCHIG00000018739,ENSCHIG00000020573,ENSCHIG00000026234,ENSCHIG00000026092,ENSCHIG00000023103,ENSCHIG00000014922,ENSCHIG00000017768,ENSCHIG00000017710,ENSCHIG00000009070,ENSCHIG00000021480,ENSCHIG00000006465,ENSCHIG00000019587,ENSCHIG00000016895,ENSCHIG00000013432,ENSCHIG00000026906,ENSCHIG00000015845,ENSCHIG00000001939,…
GO:0004601	peroxidase activity	molecular_function	0.01642	0.73603	4	918	23	19425	ENSCHIG00000017366,ENSCHIG00000000527,ENSCHIG00000008514,ENSCHIG00000022658
GO:0016684	oxidoreductase activity, acting on peroxide as acceptor	molecular_function	0.01642	0.73603	4	918	23	19425	ENSCHIG00000022658,ENSCHIG00000008514,ENSCHIG00000000527,ENSCHIG00000017366
GO:0006172	ADP biosynthetic process	biological_process	0.016594	0.73603	2	918	4	19425	ENSCHIG00000011217,ENSCHIG00000007647
GO:0009136	purine nucleoside diphosphate biosynthetic process	biological_process	0.016594	0.73603	2	918	4	19425	ENSCHIG00000007647,ENSCHIG00000011217
GO:0009180	purine ribonucleoside diphosphate biosynthetic process	biological_process	0.016594	0.73603	2	918	4	19425	ENSCHIG00000007647,ENSCHIG00000011217
GO:0009188	ribonucleoside diphosphate biosynthetic process	biological_process	0.016594	0.73603	2	918	4	19425	ENSCHIG00000007647,ENSCHIG00000011217
GO:0046031	ADP metabolic process	biological_process	0.016594	0.73603	2	918	4	19425	ENSCHIG00000007647,ENSCHIG00000011217
GO:0005355	glucose transmembrane transporter activity	molecular_function	0.01673	0.73851	2	918	4	19425	ENSCHIG00000020405,ENSCHIG00000012243
GO:0004866	endopeptidase inhibitor activity	molecular_function	0.017356	0.75889	10	918	101	19425	ENSCHIG00000019405,ENSCHIG00000010023,ENSCHIG00000018312,ENSCHIG00000010613,ENSCHIG00000022544,XLOC_192317,ENSCHIG00000021630,ENSCHIG00000021004,ENSCHIG00000015742,XLOC_191243
GO:0061135	endopeptidase regulator activity	molecular_function	0.017356	0.75889	10	918	101	19425	ENSCHIG00000021630,XLOC_192317,XLOC_191243,ENSCHIG00000015742,ENSCHIG00000021004,ENSCHIG00000018312,ENSCHIG00000010023,ENSCHIG00000019405,ENSCHIG00000022544,ENSCHIG00000010613
GO:0030154	cell differentiation	biological_process	0.017962	0.7817	23	918	286	19425	ENSCHIG00000008990,ENSCHIG00000002856,ENSCHIG00000012179,ENSCHIG00000018077,ENSCHIG00000011327,ENSCHIG00000007281,ENSCHIG00000000346,ENSCHIG00000020792,ENSCHIG00000022964,ENSCHIG00000024913,ENSCHIG00000019733,ENSCHIG00000020909,ENSCHIG00000021331,ENSCHIG00000015852,ENSCHIG00000016204,ENSCHIG00000017761,ENSCHIG00000025422,ENSCHIG00000017354,ENSCHIG00000020645,ENSCHIG00000015882,ENSCHIG00000021130,…
GO:1901699	cellular response to nitrogen compound	biological_process	0.018047	0.7817	5	918	37	19425	ENSCHIG00000011607,ENSCHIG00000009903,ENSCHIG00000013432,ENSCHIG00000022964,ENSCHIG00000020405
GO:0008443	phosphofructokinase activity	molecular_function	0.018676	0.79362	3	918	10	19425	ENSCHIG00000025820,ENSCHIG00000015845,ENSCHIG00000024946
GO:0009162	deoxyribonucleoside monophosphate metabolic process	biological_process	0.018693	0.79362	2	918	7	19425	ENSCHIG00000016895,ENSCHIG00000000075
GO:0019882	antigen processing and presentation	biological_process	0.018693	0.79362	5	918	44	19425	ENSCHIG00000009614,ENSCHIG00000008848,ENSCHIG00000019467,ENSCHIG00000018153,ENSCHIG00000010149
GO:0048646	anatomical structure formation involved in morphogenesis	biological_process	0.018985	0.79362	9	918	77	19425	ENSCHIG00000020385,ENSCHIG00000025425,ENSCHIG00000021331,ENSCHIG00000011863,ENSCHIG00000002856,ENSCHIG00000026234,ENSCHIG00000020881,ENSCHIG00000024239,ENSCHIG00000021130
GO:0032732	positive regulation of interleukin-1 production	biological_process	0.01901	0.79362	2	918	5	19425	ENSCHIG00000010896,ENSCHIG00000011075
GO:0050701	interleukin-1 secretion	biological_process	0.01901	0.79362	2	918	5	19425	ENSCHIG00000011075,ENSCHIG00000010896
GO:0050704	regulation of interleukin-1 secretion	biological_process	0.01901	0.79362	2	918	5	19425	ENSCHIG00000010896,ENSCHIG00000011075
GO:0050716	positive regulation of interleukin-1 secretion	biological_process	0.01901	0.79362	2	918	5	19425	ENSCHIG00000011075,ENSCHIG00000010896
GO:0005996	monosaccharide metabolic process	biological_process	0.019393	0.80518	10	918	96	19425	ENSCHIG00000024946,ENSCHIG00000013432,ENSCHIG00000015845,ENSCHIG00000025820,ENSCHIG00000013515,ENSCHIG00000008960,ENSCHIG00000006614,ENSCHIG00000019504,ENSCHIG00000022516,ENSCHIG00000005138
GO:0005887	integral to plasma membrane	cellular_component	0.019462	0.80518	27	918	300	19425	ENSCHIG00000006578,ENSCHIG00000020127,ENSCHIG00000011424,ENSCHIG00000019338,ENSCHIG00000025296,ENSCHIG00000009059,ENSCHIG00000023610,ENSCHIG00000003452,ENSCHIG00000024980,ENSCHIG00000020693,ENSCHIG00000010390,ENSCHIG00000023042,ENSCHIG00000020319,ENSCHIG00000017098,ENSCHIG00000015921,ENSCHIG00000019328,ENSCHIG00000005571,ENSCHIG00000015851,ENSCHIG00000018158,ENSCHIG00000011977,ENSCHIG00000023627,…
GO:0070887	cellular response to chemical stimulus	biological_process	0.019943	0.8116	25	918	339	19425	ENSCHIG00000021331,ENSCHIG00000014328,ENSCHIG00000017450,ENSCHIG00000016976,ENSCHIG00000008797,ENSCHIG00000011708,ENSCHIG00000009903,ENSCHIG00000026234,ENSCHIG00000011607,ENSCHIG00000021047,ENSCHIG00000012651,ENSCHIG00000011473,ENSCHIG00000023586,ENSCHIG00000022544,ENSCHIG00000014058,ENSCHIG00000022728,ENSCHIG00000022964,ENSCHIG00000025078,ENSCHIG00000005408,ENSCHIG00000013432,ENSCHIG00000009664,…
GO:0006941	striated muscle contraction	biological_process	0.02001	0.8116	2	918	5	19425	ENSCHIG00000021226,ENSCHIG00000007239
GO:0004714	transmembrane receptor protein tyrosine kinase activity	molecular_function	0.020217	0.8116	9	918	54	19425	ENSCHIG00000013969,ENSCHIG00000019587,ENSCHIG00000020380,ENSCHIG00000010390,ENSCHIG00000020693,ENSCHIG00000021480,ENSCHIG00000021066,ENSCHIG00000014171,ENSCHIG00000013506
GO:0030213	hyaluronan biosynthetic process	biological_process	0.02028	0.8116	2	918	5	19425	ENSCHIG00000011424,ENSCHIG00000006578
GO:2000026	regulation of multicellular organismal development	biological_process	0.0205	0.8116	11	918	101	19425	ENSCHIG00000013633,ENSCHIG00000020909,ENSCHIG00000026297,ENSCHIG00000026234,ENSCHIG00000022964,ENSCHIG00000017761,ENSCHIG00000007281,ENSCHIG00000017819,ENSCHIG00000019328,ENSCHIG00000021331,ENSCHIG00000011863
GO:0007049	cell cycle	biological_process	0.020723	0.8116	24	918	306	19425	ENSCHIG00000013177,ENSCHIG00000007935,ENSCHIG00000011819,ENSCHIG00000001851,ENSCHIG00000002572,ENSCHIG00000015872,ENSCHIG00000004699,ENSCHIG00000025581,ENSCHIG00000009909,ENSCHIG00000012761,ENSCHIG00000008062,ENSCHIG00000006042,ENSCHIG00000024112,ENSCHIG00000026740,ENSCHIG00000022256,ENSCHIG00000025345,ENSCHIG00000002533,ENSCHIG00000012350,ENSCHIG00000016057,ENSCHIG00000017234,ENSCHIG00000021331,…
GO:0005215	transporter activity	molecular_function	0.020859	0.8116	72	918	1075	19425	ENSCHIG00000026624,ENSCHIG00000021497,ENSCHIG00000024980,ENSCHIG00000010896,ENSCHIG00000019165,XLOC_192317,ENSCHIG00000021459,ENSCHIG00000015851,ENSCHIG00000017796,ENSCHIG00000018000,ENSCHIG00000024729,ENSCHIG00000027144,ENSCHIG00000016690,ENSCHIG00000005530,ENSCHIG00000012243,ENSCHIG00000020528,ENSCHIG00000023610,ENSCHIG00000017131,ENSCHIG00000014126,ENSCHIG00000017082,ENSCHIG00000023042,ENSCHIG…
GO:0004512	inositol-3-phosphate synthase activity	molecular_function	0.021675	0.8116	1	918	1	19425	ENSCHIG00000023057
GO:0016872	intramolecular lyase activity	molecular_function	0.021675	0.8116	1	918	1	19425	ENSCHIG00000023057
GO:0010831	positive regulation of myotube differentiation	biological_process	0.021843	0.8116	1	918	1	19425	ENSCHIG00000021331
GO:0014735	regulation of muscle atrophy	biological_process	0.021843	0.8116	1	918	1	19425	ENSCHIG00000021331
GO:0014737	positive regulation of muscle atrophy	biological_process	0.021843	0.8116	1	918	1	19425	ENSCHIG00000021331
GO:0014744	positive regulation of muscle adaptation	biological_process	0.021843	0.8116	1	918	1	19425	ENSCHIG00000021331
GO:0014841	satellite cell proliferation	biological_process	0.021843	0.8116	1	918	1	19425	ENSCHIG00000021331
GO:0014842	regulation of satellite cell proliferation	biological_process	0.021843	0.8116	1	918	1	19425	ENSCHIG00000021331
GO:0014854	response to inactivity	biological_process	0.021843	0.8116	1	918	1	19425	ENSCHIG00000021331
GO:0014870	response to muscle inactivity	biological_process	0.021843	0.8116	1	918	1	19425	ENSCHIG00000021331
GO:0014874	response to stimulus involved in regulation of muscle adaptation	biological_process	0.021843	0.8116	1	918	1	19425	ENSCHIG00000021331
GO:0014877	response to muscle inactivity involved in regulation of muscle adaptation	biological_process	0.021843	0.8116	1	918	1	19425	ENSCHIG00000021331
GO:0014889	muscle atrophy	biological_process	0.021843	0.8116	1	918	1	19425	ENSCHIG00000021331
GO:0014891	striated muscle atrophy	biological_process	0.021843	0.8116	1	918	1	19425	ENSCHIG00000021331
GO:0014894	response to denervation involved in regulation of muscle adaptation	biological_process	0.021843	0.8116	1	918	1	19425	ENSCHIG00000021331
GO:0048743	positive regulation of skeletal muscle fiber development	biological_process	0.021843	0.8116	1	918	1	19425	ENSCHIG00000021331
GO:2001016	positive regulation of skeletal muscle cell differentiation	biological_process	0.021843	0.8116	1	918	1	19425	ENSCHIG00000021331
GO:0009135	purine nucleoside diphosphate metabolic process	biological_process	0.021992	0.8116	2	918	5	19425	ENSCHIG00000011217,ENSCHIG00000007647
GO:0009179	purine ribonucleoside diphosphate metabolic process	biological_process	0.021992	0.8116	2	918	5	19425	ENSCHIG00000007647,ENSCHIG00000011217
GO:0009185	ribonucleoside diphosphate metabolic process	biological_process	0.021992	0.8116	2	918	5	19425	ENSCHIG00000011217,ENSCHIG00000007647
GO:0017111	nucleoside-triphosphatase activity	molecular_function	0.022148	0.81408	49	918	674	19425	ENSCHIG00000016589,ENSCHIG00000026690,ENSCHIG00000012350,ENSCHIG00000025288,ENSCHIG00000026733,ENSCHIG00000014923,ENSCHIG00000001865,ENSCHIG00000017476,ENSCHIG00000026906,ENSCHIG00000016690,ENSCHIG00000018094,ENSCHIG00000001851,ENSCHIG00000005530,ENSCHIG00000010163,ENSCHIG00000018049,ENSCHIG00000011442,ENSCHIG00000025078,ENSCHIG00000014981,ENSCHIG00000021214,ENSCHIG00000012837,ENSCHIG00000018234,…
GO:0002684	positive regulation of immune system process	biological_process	0.022249	0.81458	8	918	83	19425	ENSCHIG00000022964,ENSCHIG00000017743,ENSCHIG00000021630,ENSCHIG00000024962,ENSCHIG00000015873,ENSCHIG00000009903,ENSCHIG00000019405,ENSCHIG00000013826
GO:0097305	response to alcohol	biological_process	0.022552	0.82017	2	918	6	19425	ENSCHIG00000021331,ENSCHIG00000022964
GO:0030036	actin cytoskeleton organization	biological_process	0.022701	0.82017	18	918	193	19425	ENSCHIG00000023166,ENSCHIG00000022584,ENSCHIG00000025262,ENSCHIG00000024003,ENSCHIG00000020803,ENSCHIG00000026234,ENSCHIG00000012180,ENSCHIG00000022172,ENSCHIG00000025001,ENSCHIG00000023924,ENSCHIG00000010280,ENSCHIG00000024501,ENSCHIG00000014531,ENSCHIG00000021305,ENSCHIG00000001851,ENSCHIG00000008742,ENSCHIG00000014072,ENSCHIG00000025581
GO:0015144	carbohydrate transmembrane transporter activity	molecular_function	0.022758	0.82017	3	918	12	19425	XLOC_124264,ENSCHIG00000020405,ENSCHIG00000012243
GO:1901476	carbohydrate transporter activity	molecular_function	0.022758	0.82017	3	918	12	19425	XLOC_124264,ENSCHIG00000012243,ENSCHIG00000020405
GO:1901991	negative regulation of mitotic cell cycle phase transition	biological_process	0.022898	0.82199	4	918	20	19425	ENSCHIG00000012761,ENSCHIG00000008062,ENSCHIG00000016057,ENSCHIG00000011982
GO:0009133	nucleoside diphosphate biosynthetic process	biological_process	0.023041	0.82199	2	918	5	19425	ENSCHIG00000011217,ENSCHIG00000007647
GO:0048856	anatomical structure development	biological_process	0.023158	0.82199	35	918	447	19425	ENSCHIG00000020385,ENSCHIG00000020792,ENSCHIG00000011459,ENSCHIG00000008990,ENSCHIG00000002856,ENSCHIG00000024913,ENSCHIG00000008742,ENSCHIG00000017761,ENSCHIG00000017819,ENSCHIG00000019328,ENSCHIG00000011863,ENSCHIG00000024239,ENSCHIG00000013633,ENSCHIG00000020881,ENSCHIG00000011607,ENSCHIG00000026234,ENSCHIG00000021130,ENSCHIG00000012180,ENSCHIG00000015882,ENSCHIG00000025078,ENSCHIG00000022964,…
GO:0048513	organ development	biological_process	0.023237	0.82199	15	918	178	19425	ENSCHIG00000017819,ENSCHIG00000008990,ENSCHIG00000021331,ENSCHIG00000025078,ENSCHIG00000022964,ENSCHIG00000020792,ENSCHIG00000007281,ENSCHIG00000026109,ENSCHIG00000017761,ENSCHIG00000012180,ENSCHIG00000008742,ENSCHIG00000020909,ENSCHIG00000026234,ENSCHIG00000009903,ENSCHIG00000011607
GO:0008286	insulin receptor signaling pathway	biological_process	0.023524	0.82199	3	918	13	19425	ENSCHIG00000009903,ENSCHIG00000013432,ENSCHIG00000022964
GO:0050714	positive regulation of protein secretion	biological_process	0.023678	0.82199	2	918	6	19425	ENSCHIG00000010896,ENSCHIG00000011075
GO:0050715	positive regulation of cytokine secretion	biological_process	0.023678	0.82199	2	918	6	19425	ENSCHIG00000010896,ENSCHIG00000011075
GO:0030335	positive regulation of cell migration	biological_process	0.023809	0.82199	4	918	25	19425	ENSCHIG00000009903,ENSCHIG00000022964,ENSCHIG00000025078,ENSCHIG00000014072
GO:0051272	positive regulation of cellular component movement	biological_process	0.023809	0.82199	4	918	25	19425	ENSCHIG00000022964,ENSCHIG00000025078,ENSCHIG00000009903,ENSCHIG00000014072
GO:2000147	positive regulation of cell motility	biological_process	0.023809	0.82199	4	918	25	19425	ENSCHIG00000025078,ENSCHIG00000022964,ENSCHIG00000009903,ENSCHIG00000014072
GO:1901861	regulation of muscle tissue development	biological_process	0.023943	0.82199	3	918	16	19425	ENSCHIG00000021331,ENSCHIG00000011607,ENSCHIG00000022964
GO:0032612	interleukin-1 production	biological_process	0.023986	0.82199	2	918	6	19425	ENSCHIG00000011075,ENSCHIG00000010896
GO:0032652	regulation of interleukin-1 production	biological_process	0.023986	0.82199	2	918	6	19425	ENSCHIG00000010896,ENSCHIG00000011075
GO:2000021	regulation of ion homeostasis	biological_process	0.024063	0.82199	3	918	10	19425	ENSCHIG00000019328,ENSCHIG00000023789,ENSCHIG00000014164
GO:0002687	positive regulation of leukocyte migration	biological_process	0.024174	0.82199	2	918	9	19425	ENSCHIG00000022964,ENSCHIG00000009903
GO:0071944	cell periphery	cellular_component	0.024244	0.82199	75	918	1529	19425	ENSCHIG00000008848,ENSCHIG00000024980,ENSCHIG00000010896,ENSCHIG00000010390,ENSCHIG00000005571,ENSCHIG00000015851,ENSCHIG00000015921,ENSCHIG00000017967,ENSCHIG00000003123,ENSCHIG00000007661,ENSCHIG00000025296,ENSCHIG00000005882,ENSCHIG00000024729,ENSCHIG00000018158,ENSCHIG00000021967,ENSCHIG00000023627,ENSCHIG00000024645,ENSCHIG00000020528,ENSCHIG00000023610,ENSCHIG00000014126,ENSCHIG00000023502,…
GO:0072376	protein activation cascade	biological_process	0.024578	0.82199	4	918	24	19425	ENSCHIG00000021630,ENSCHIG00000017743,ENSCHIG00000019405,ENSCHIG00000020633
GO:0048519	negative regulation of biological process	biological_process	0.024666	0.82199	31	918	457	19425	ENSCHIG00000021226,ENSCHIG00000024962,ENSCHIG00000025783,ENSCHIG00000026036,ENSCHIG00000005882,ENSCHIG00000025078,ENSCHIG00000022964,ENSCHIG00000011004,ENSCHIG00000007281,ENSCHIG00000023012,ENSCHIG00000023789,ENSCHIG00000021305,ENSCHIG00000013432,ENSCHIG00000021879,ENSCHIG00000014328,ENSCHIG00000014531,ENSCHIG00000021331,ENSCHIG00000011982,ENSCHIG00000023924,ENSCHIG00000016057,ENSCHIG00000023240,…
GO:0005201	extracellular matrix structural constituent	molecular_function	0.025004	0.82199	5	918	29	19425	ENSCHIG00000022125,ENSCHIG00000020640,ENSCHIG00000015209,XLOC_076653,ENSCHIG00000025629
GO:0044767	single-organism developmental process	biological_process	0.02545	0.82199	30	918	377	19425	ENSCHIG00000015882,ENSCHIG00000021130,ENSCHIG00000012180,ENSCHIG00000017354,ENSCHIG00000025761,ENSCHIG00000013633,ENSCHIG00000024239,ENSCHIG00000009903,ENSCHIG00000026234,ENSCHIG00000011607,ENSCHIG00000020881,ENSCHIG00000011863,ENSCHIG00000025425,ENSCHIG00000021331,ENSCHIG00000015852,ENSCHIG00000026109,ENSCHIG00000017761,ENSCHIG00000012473,ENSCHIG00000008742,ENSCHIG00000020909,ENSCHIG00000018077,…
GO:0042834	peptidoglycan binding	molecular_function	0.025543	0.82199	1	918	1	19425	ENSCHIG00000013020
GO:0000075	cell cycle checkpoint	biological_process	0.025709	0.82199	5	918	34	19425	ENSCHIG00000012761,ENSCHIG00000008062,ENSCHIG00000016057,ENSCHIG00000011982,ENSCHIG00000025345
GO:0043409	negative regulation of MAPK cascade	biological_process	0.025798	0.82199	3	918	19	19425	ENSCHIG00000021879,ENSCHIG00000022544,ENSCHIG00000024962
GO:0021575	hindbrain morphogenesis	biological_process	0.026016	0.82199	1	918	1	19425	ENSCHIG00000025078
GO:0021577	hindbrain structural organization	biological_process	0.026016	0.82199	1	918	1	19425	ENSCHIG00000025078
GO:0021587	cerebellum morphogenesis	biological_process	0.026016	0.82199	1	918	1	19425	ENSCHIG00000025078
GO:0021589	cerebellum structural organization	biological_process	0.026016	0.82199	1	918	1	19425	ENSCHIG00000025078
GO:0021680	cerebellar Purkinje cell layer development	biological_process	0.026016	0.82199	1	918	1	19425	ENSCHIG00000025078
GO:0021695	cerebellar cortex development	biological_process	0.026016	0.82199	1	918	1	19425	ENSCHIG00000025078
GO:0034663	endoplasmic reticulum chaperone complex	cellular_component	0.026016	0.82199	1	918	1	19425	ENSCHIG00000025078
GO:0048532	anatomical structure arrangement	biological_process	0.026016	0.82199	1	918	1	19425	ENSCHIG00000025078
GO:0051787	misfolded protein binding	molecular_function	0.026016	0.82199	1	918	1	19425	ENSCHIG00000025078
GO:0070670	response to interleukin-4	biological_process	0.026016	0.82199	1	918	1	19425	ENSCHIG00000025078
GO:0071353	cellular response to interleukin-4	biological_process	0.026016	0.82199	1	918	1	19425	ENSCHIG00000025078
GO:1901998	toxin transport	biological_process	0.026016	0.82199	1	918	1	19425	ENSCHIG00000025078
GO:0044283	small molecule biosynthetic process	biological_process	0.026068	0.82199	14	918	157	19425	ENSCHIG00000024701,ENSCHIG00000018578,ENSCHIG00000020615,ENSCHIG00000025425,ENSCHIG00000015704,ENSCHIG00000025125,ENSCHIG00000026086,ENSCHIG00000017801,ENSCHIG00000025799,ENSCHIG00000023057,ENSCHIG00000000527,ENSCHIG00000012633,ENSCHIG00000020909,ENSCHIG00000013432
GO:0015149	hexose transmembrane transporter activity	molecular_function	0.02626	0.82199	2	918	5	19425	ENSCHIG00000012243,ENSCHIG00000020405
GO:0031226	intrinsic to plasma membrane	cellular_component	0.026472	0.82199	27	918	308	19425	ENSCHIG00000019587,ENSCHIG00000011185,ENSCHIG00000027094,ENSCHIG00000018158,ENSCHIG00000011977,ENSCHIG00000023627,ENSCHIG00000026152,ENSCHIG00000023773,ENSCHIG00000024729,ENSCHIG00000009059,ENSCHIG00000011424,ENSCHIG00000019338,ENSCHIG00000025296,ENSCHIG00000020127,ENSCHIG00000006578,ENSCHIG00000020319,ENSCHIG00000005571,ENSCHIG00000019328,ENSCHIG00000015851,ENSCHIG00000017098,ENSCHIG00000015921,…
GO:0032103	positive regulation of response to external stimulus	biological_process	0.026556	0.82199	3	918	20	19425	ENSCHIG00000015873,ENSCHIG00000022964,ENSCHIG00000009903
GO:0036094	small molecule binding	molecular_function	0.026618	0.82199	133	918	1991	19425	ENSCHIG00000024729,ENSCHIG00000007800,ENSCHIG00000008960,ENSCHIG00000018909,ENSCHIG00000016690,ENSCHIG00000021744,ENSCHIG00000010964,ENSCHIG00000010390,ENSCHIG00000010193,ENSCHIG00000009433,ENSCHIG00000017476,ENSCHIG00000003841,ENSCHIG00000011217,ENSCHIG00000005401,ENSCHIG00000016017,ENSCHIG00000025345,ENSCHIG00000019771,ENSCHIG00000022988,ENSCHIG00000010585,ENSCHIG00000026053,ENSCHIG00000017127,…
GO:0007179	transforming growth factor beta receptor signaling pathway	biological_process	0.026743	0.82199	4	918	20	19425	ENSCHIG00000011473,ENSCHIG00000012651,ENSCHIG00000025078,ENSCHIG00000022964
GO:0071559	response to transforming growth factor beta stimulus	biological_process	0.026743	0.82199	4	918	20	19425	ENSCHIG00000011473,ENSCHIG00000022964,ENSCHIG00000025078,ENSCHIG00000012651
GO:0071560	cellular response to transforming growth factor beta stimulus	biological_process	0.026743	0.82199	4	918	20	19425	ENSCHIG00000011473,ENSCHIG00000022964,ENSCHIG00000025078,ENSCHIG00000012651
GO:0048520	positive regulation of behavior	biological_process	0.026817	0.82199	2	918	9	19425	ENSCHIG00000022964,ENSCHIG00000009903
GO:0050921	positive regulation of chemotaxis	biological_process	0.026817	0.82199	2	918	9	19425	ENSCHIG00000022964,ENSCHIG00000009903
GO:0003872	6-phosphofructokinase activity	molecular_function	0.027392	0.83377	2	918	5	19425	ENSCHIG00000025820,ENSCHIG00000024946
GO:0040017	positive regulation of locomotion	biological_process	0.027529	0.83377	4	918	27	19425	ENSCHIG00000022964,ENSCHIG00000025078,ENSCHIG00000009903,ENSCHIG00000014072
GO:0048585	negative regulation of response to stimulus	biological_process	0.027569	0.83377	10	918	108	19425	ENSCHIG00000022544,ENSCHIG00000023012,ENSCHIG00000021879,ENSCHIG00000019405,ENSCHIG00000011607,ENSCHIG00000026036,ENSCHIG00000014328,ENSCHIG00000024962,ENSCHIG00000022964,ENSCHIG00000025078
GO:0022857	transmembrane transporter activity	molecular_function	0.027847	0.83377	66	918	974	19425	ENSCHIG00000020528,ENSCHIG00000012243,ENSCHIG00000005530,ENSCHIG00000016690,ENSCHIG00000024729,ENSCHIG00000018000,ENSCHIG00000015851,ENSCHIG00000021459,ENSCHIG00000010896,ENSCHIG00000019165,XLOC_192317,ENSCHIG00000021497,ENSCHIG00000024980,ENSCHIG00000026624,ENSCHIG00000014530,ENSCHIG00000020065,ENSCHIG00000013440,ENSCHIG00000014117,ENSCHIG00000010227,ENSCHIG00000023773,XLOC_124264,ENSCHIG0000001…
GO:0010591	regulation of lamellipodium assembly	biological_process	0.028685	0.83377	1	918	1	19425	ENSCHIG00000022964
GO:0010592	positive regulation of lamellipodium assembly	biological_process	0.028685	0.83377	1	918	1	19425	ENSCHIG00000022964
GO:0014839	myoblast migration involved in skeletal muscle regeneration	biological_process	0.028685	0.83377	1	918	1	19425	ENSCHIG00000022964
GO:0030032	lamellipodium assembly	biological_process	0.028685	0.83377	1	918	1	19425	ENSCHIG00000022964
GO:0048630	skeletal muscle tissue growth	biological_process	0.028685	0.83377	1	918	1	19425	ENSCHIG00000022964
GO:0048631	regulation of skeletal muscle tissue growth	biological_process	0.028685	0.83377	1	918	1	19425	ENSCHIG00000022964
GO:0048632	negative regulation of skeletal muscle tissue growth	biological_process	0.028685	0.83377	1	918	1	19425	ENSCHIG00000022964
GO:0051451	myoblast migration	biological_process	0.028685	0.83377	1	918	1	19425	ENSCHIG00000022964
GO:0071548	response to dexamethasone stimulus	biological_process	0.028685	0.83377	1	918	1	19425	ENSCHIG00000022964
GO:0071549	cellular response to dexamethasone stimulus	biological_process	0.028685	0.83377	1	918	1	19425	ENSCHIG00000022964
GO:1901655	cellular response to ketone	biological_process	0.028685	0.83377	1	918	1	19425	ENSCHIG00000022964
GO:0009263	deoxyribonucleotide biosynthetic process	biological_process	0.028725	0.83377	2	918	8	19425	ENSCHIG00000009694,ENSCHIG00000000075
GO:0005488	binding	molecular_function	0.028815	0.83377	567	918	10592	19425	ENSCHIG00000012264,ENSCHIG00000014769,ENSCHIG00000025952,ENSCHIG00000024701,ENSCHIG00000026297,ENSCHIG00000015409,ENSCHIG00000021491,ENSCHIG00000013761,ENSCHIG00000002572,ENSCHIG00000010163,ENSCHIG00000017801,ENSCHIG00000013756,ENSCHIG00000023545,ENSCHIG00000018293,ENSCHIG00000017796,ENSCHIG00000003123,ENSCHIG00000010477,ENSCHIG00000012768,ENSCHIG00000022382,ENSCHIG00000016244,ENSCHIG00000007037,…
GO:0055114	oxidation-reduction process	biological_process	0.029003	0.83377	52	918	855	19425	ENSCHIG00000021041,XLOC_154928,ENSCHIG00000025642,ENSCHIG00000012505,ENSCHIG00000003808,ENSCHIG00000024501,ENSCHIG00000014038,ENSCHIG00000009694,ENSCHIG00000017124,ENSCHIG00000014622,ENSCHIG00000020772,ENSCHIG00000026162,ENSCHIG00000008144,ENSCHIG00000021783,ENSCHIG00000025960,ENSCHIG00000014344,ENSCHIG00000017958,ENSCHIG00000011868,ENSCHIG00000012976,ENSCHIG00000006614,ENSCHIG00000010352,ENSCHIG…
GO:0032555	purine ribonucleotide binding	molecular_function	0.029008	0.83377	119	918	1747	19425	ENSCHIG00000005401,ENSCHIG00000025345,ENSCHIG00000016017,ENSCHIG00000010193,ENSCHIG00000026733,ENSCHIG00000016162,ENSCHIG00000010390,ENSCHIG00000023826,ENSCHIG00000011217,ENSCHIG00000017476,ENSCHIG00000003841,ENSCHIG00000001865,ENSCHIG00000009433,ENSCHIG00000016690,ENSCHIG00000010964,ENSCHIG00000025820,ENSCHIG00000010163,ENSCHIG00000005530,ENSCHIG00000017801,ENSCHIG00000021744,ENSCHIG00000001851,…
GO:0030203	glycosaminoglycan metabolic process	biological_process	0.029009	0.83377	4	918	24	19425	ENSCHIG00000006578,ENSCHIG00000011424,ENSCHIG00000021004,ENSCHIG00000013020
GO:0007422	peripheral nervous system development	biological_process	0.029266	0.83844	2	918	4	19425	ENSCHIG00000015852,ENSCHIG00000012179
GO:0031589	cell-substrate adhesion	biological_process	0.029354	0.83844	4	918	20	19425	ENSCHIG00000000498,ENSCHIG00000014072,ENSCHIG00000019001,ENSCHIG00000005571
GO:0004252	serine-type endopeptidase activity	molecular_function	0.029903	0.84222	14	918	180	19425	ENSCHIG00000027250,ENSCHIG00000011415,ENSCHIG00000026152,ENSCHIG00000015005,ENSCHIG00000017743,ENSCHIG00000016965,ENSCHIG00000016761,ENSCHIG00000026069,ENSCHIG00000016667,XLOC_115142,ENSCHIG00000005559,ENSCHIG00000006982,ENSCHIG00000013659,ENSCHIG00000025068
GO:0004713	protein tyrosine kinase activity	molecular_function	0.029981	0.84222	12	918	92	19425	ENSCHIG00000013506,ENSCHIG00000014171,ENSCHIG00000021066,ENSCHIG00000012496,ENSCHIG00000020693,ENSCHIG00000021480,ENSCHIG00000010390,ENSCHIG00000020380,ENSCHIG00000013969,ENSCHIG00000019587,ENSCHIG00000025310,ENSCHIG00000026234
GO:0044092	negative regulation of molecular function	biological_process	0.029982	0.84222	14	918	196	19425	ENSCHIG00000021004,ENSCHIG00000025783,ENSCHIG00000015742,ENSCHIG00000011759,ENSCHIG00000022964,ENSCHIG00000021630,ENSCHIG00000020923,ENSCHIG00000010613,ENSCHIG00000014464,ENSCHIG00000010023,ENSCHIG00000006042,ENSCHIG00000018312,ENSCHIG00000021879,ENSCHIG00000019405
GO:0032231	regulation of actin filament bundle assembly	biological_process	0.030149	0.84222	2	918	5	19425	ENSCHIG00000024003,ENSCHIG00000014072
GO:0005604	basement membrane	cellular_component	0.030181	0.84222	2	918	4	19425	ENSCHIG00000022544,ENSCHIG00000026298
GO:0051896	regulation of protein kinase B signaling cascade	biological_process	0.030226	0.84222	2	918	7	19425	ENSCHIG00000022964,ENSCHIG00000011607
GO:0001883	purine nucleoside binding	molecular_function	0.030307	0.84222	118	918	1734	19425	ENSCHIG00000018025,ENSCHIG00000018234,ENSCHIG00000018640,ENSCHIG00000012837,ENSCHIG00000023233,ENSCHIG00000018049,ENSCHIG00000020735,ENSCHIG00000021214,ENSCHIG00000025078,ENSCHIG00000018171,ENSCHIG00000014981,ENSCHIG00000018094,ENSCHIG00000019587,ENSCHIG00000016895,ENSCHIG00000013432,ENSCHIG00000026906,ENSCHIG00000015845,ENSCHIG00000001939,ENSCHIG00000014930,ENSCHIG00000025883,ENSCHIG00000007647,…
GO:0032550	purine ribonucleoside binding	molecular_function	0.030307	0.84222	118	918	1734	19425	ENSCHIG00000020573,ENSCHIG00000026234,ENSCHIG00000018268,ENSCHIG00000026092,ENSCHIG00000008265,ENSCHIG00000024434,ENSCHIG00000013969,ENSCHIG00000018739,ENSCHIG00000020380,ENSCHIG00000019892,ENSCHIG00000009070,ENSCHIG00000021480,ENSCHIG00000020693,ENSCHIG00000024152,ENSCHIG00000006465,ENSCHIG00000023103,ENSCHIG00000017768,ENSCHIG00000014922,ENSCHIG00000017710,ENSCHIG00000025310,ENSCHIG00000000353,…
GO:0035639	purine ribonucleoside triphosphate binding	molecular_function	0.030307	0.84222	118	918	1734	19425	ENSCHIG00000018025,ENSCHIG00000018234,ENSCHIG00000018640,ENSCHIG00000012837,ENSCHIG00000023233,ENSCHIG00000020735,ENSCHIG00000018049,ENSCHIG00000021214,ENSCHIG00000025078,ENSCHIG00000014981,ENSCHIG00000018171,ENSCHIG00000018094,ENSCHIG00000019587,ENSCHIG00000016895,ENSCHIG00000013432,ENSCHIG00000026906,ENSCHIG00000015845,ENSCHIG00000001939,ENSCHIG00000014930,ENSCHIG00000007647,ENSCHIG00000025883,…
GO:0008308	voltage-gated anion channel activity	molecular_function	0.030547	0.84633	3	918	15	19425	ENSCHIG00000020881,ENSCHIG00000021249,ENSCHIG00000024205
GO:0009262	deoxyribonucleotide metabolic process	biological_process	0.030692	0.84779	3	918	18	19425	ENSCHIG00000009694,XLOC_154928,ENSCHIG00000000075
GO:0017076	purine nucleotide binding	molecular_function	0.031572	0.86805	119	918	1755	19425	ENSCHIG00000020735,ENSCHIG00000018049,ENSCHIG00000021214,ENSCHIG00000018171,ENSCHIG00000025078,ENSCHIG00000014981,ENSCHIG00000018025,ENSCHIG00000018640,ENSCHIG00000018234,ENSCHIG00000012837,ENSCHIG00000023233,ENSCHIG00000013432,ENSCHIG00000026906,ENSCHIG00000015845,ENSCHIG00000001939,ENSCHIG00000018094,ENSCHIG00000019587,ENSCHIG00000016895,ENSCHIG00000007647,ENSCHIG00000025883,ENSCHIG00000016057,…
GO:0016053	organic acid biosynthetic process	biological_process	0.031761	0.86805	11	918	113	19425	ENSCHIG00000020909,ENSCHIG00000013432,ENSCHIG00000017801,ENSCHIG00000026086,ENSCHIG00000000527,ENSCHIG00000025799,ENSCHIG00000025125,ENSCHIG00000015704,ENSCHIG00000018578,ENSCHIG00000024701,ENSCHIG00000020615
GO:0046394	carboxylic acid biosynthetic process	biological_process	0.031761	0.86805	11	918	113	19425	ENSCHIG00000017801,ENSCHIG00000026086,ENSCHIG00000000527,ENSCHIG00000025799,ENSCHIG00000020909,ENSCHIG00000013432,ENSCHIG00000018578,ENSCHIG00000024701,ENSCHIG00000020615,ENSCHIG00000015704,ENSCHIG00000025125
GO:0032549	ribonucleoside binding	molecular_function	0.031889	0.86805	118	918	1737	19425	ENSCHIG00000023478,ENSCHIG00000009805,ENSCHIG00000024946,ENSCHIG00000013944,ENSCHIG00000014464,ENSCHIG00000026747,ENSCHIG00000010603,ENSCHIG00000023502,ENSCHIG00000010215,ENSCHIG00000007254,ENSCHIG00000017761,ENSCHIG00000013934,ENSCHIG00000015886,ENSCHIG00000023610,ENSCHIG00000011982,ENSCHIG00000020615,ENSCHIG00000012494,ENSCHIG00000012498,ENSCHIG00000020806,ENSCHIG00000022969,ENSCHIG00000019462,…
GO:0044711	single-organism biosynthetic process	biological_process	0.031935	0.86805	14	918	161	19425	ENSCHIG00000025125,ENSCHIG00000015704,ENSCHIG00000024701,ENSCHIG00000018578,ENSCHIG00000020615,ENSCHIG00000025425,ENSCHIG00000020909,ENSCHIG00000012633,ENSCHIG00000013432,ENSCHIG00000017801,ENSCHIG00000026086,ENSCHIG00000025799,ENSCHIG00000000527,ENSCHIG00000023057
GO:0044763	single-organism cellular process	biological_process	0.03199	0.86805	320	918	6070	19425	ENSCHIG00000011708,ENSCHIG00000025001,ENSCHIG00000016057,ENSCHIG00000025594,ENSCHIG00000026690,ENSCHIG00000018662,ENSCHIG00000017048,ENSCHIG00000024967,ENSCHIG00000021047,ENSCHIG00000002384,ENSCHIG00000014761,ENSCHIG00000009909,ENSCHIG00000025078,ENSCHIG00000021566,ENSCHIG00000021027,ENSCHIG00000003875,ENSCHIG00000019587,ENSCHIG00000020909,ENSCHIG00000026906,ENSCHIG00000010280,ENSCHIG00000001826,…
GO:0016529	sarcoplasmic reticulum	cellular_component	0.032597	0.87342	2	918	6	19425	ENSCHIG00000024152,ENSCHIG00000011759
GO:0001882	nucleoside binding	molecular_function	0.032736	0.87342	118	918	1738	19425	ENSCHIG00000001939,ENSCHIG00000013432,ENSCHIG00000015845,ENSCHIG00000026906,ENSCHIG00000016895,ENSCHIG00000019587,ENSCHIG00000018094,ENSCHIG00000021214,ENSCHIG00000018171,ENSCHIG00000025078,ENSCHIG00000014981,ENSCHIG00000018049,ENSCHIG00000020735,ENSCHIG00000023233,ENSCHIG00000018025,ENSCHIG00000018640,ENSCHIG00000012837,ENSCHIG00000018234,ENSCHIG00000017000,ENSCHIG00000016589,ENSCHIG00000011473,…
GO:0032506	cytokinetic process	biological_process	0.032738	0.87342	2	918	5	19425	ENSCHIG00000001851,ENSCHIG00000025581
GO:0005901	caveola	cellular_component	0.032757	0.87342	2	918	7	19425	ENSCHIG00000021967,ENSCHIG00000010009
GO:0004511	tyrosine 3-monooxygenase activity	molecular_function	0.03285	0.87342	1	918	1	19425	ENSCHIG00000026162
GO:0009713	catechol-containing compound biosynthetic process	biological_process	0.03285	0.87342	1	918	1	19425	ENSCHIG00000026162
GO:0042423	catecholamine biosynthetic process	biological_process	0.03285	0.87342	1	918	1	19425	ENSCHIG00000026162
GO:0006085	acetyl-CoA biosynthetic process	biological_process	0.033027	0.8756	2	918	7	19425	ENSCHIG00000013432,ENSCHIG00000021744
GO:1901988	negative regulation of cell cycle phase transition	biological_process	0.033169	0.87685	5	918	36	19425	ENSCHIG00000025345,ENSCHIG00000011982,ENSCHIG00000016057,ENSCHIG00000008062,ENSCHIG00000012761
GO:0016462	pyrophosphatase activity	molecular_function	0.033627	0.87913	49	918	695	19425	ENSCHIG00000012494,ENSCHIG00000012498,ENSCHIG00000011004,ENSCHIG00000024000,ENSCHIG00000017127,ENSCHIG00000022988,ENSCHIG00000019535,ENSCHIG00000026053,ENSCHIG00000010585,ENSCHIG00000027250,ENSCHIG00000014117,ENSCHIG00000009805,ENSCHIG00000023478,ENSCHIG00000018268,ENSCHIG00000026092,ENSCHIG00000014464,ENSCHIG00000026747,ENSCHIG00000018739,ENSCHIG00000010603,ENSCHIG00000009070,ENSCHIG00000007254,…
GO:0030219	megakaryocyte differentiation	biological_process	0.033646	0.87913	1	918	1	19425	ENSCHIG00000008990
GO:0030221	basophil differentiation	biological_process	0.033646	0.87913	1	918	1	19425	ENSCHIG00000008990
GO:0030222	eosinophil differentiation	biological_process	0.033646	0.87913	1	918	1	19425	ENSCHIG00000008990
GO:0006091	generation of precursor metabolites and energy	biological_process	0.033936	0.87913	16	918	246	19425	ENSCHIG00000024946,ENSCHIG00000020772,ENSCHIG00000021783,XLOC_154928,ENSCHIG00000019504,ENSCHIG00000005138,ENSCHIG00000003808,ENSCHIG00000013515,ENSCHIG00000013439,XLOC_059848,ENSCHIG00000025820,ENSCHIG00000022516,ENSCHIG00000012976,ENSCHIG00000023028,ENSCHIG00000006614,ENSCHIG00000008960
GO:0005248	voltage-gated sodium channel activity	molecular_function	0.033998	0.87913	3	918	10	19425	ENSCHIG00000015851,ENSCHIG00000024980,ENSCHIG00000020127
GO:0005890	sodium:potassium-exchanging ATPase complex	cellular_component	0.034185	0.87913	2	918	8	19425	ENSCHIG00000027094,ENSCHIG00000023627
GO:0031432	titin binding	molecular_function	0.034268	0.87913	1	918	1	19425	ENSCHIG00000021170
GO:0016491	oxidoreductase activity	molecular_function	0.03435	0.87913	48	918	779	19425	ENSCHIG00000007932,ENSCHIG00000012163,ENSCHIG00000018372,ENSCHIG00000001947,ENSCHIG00000020835,ENSCHIG00000021082,ENSCHIG00000008960,ENSCHIG00000022516,ENSCHIG00000017579,ENSCHIG00000005111,ENSCHIG00000023978,ENSCHIG00000010220,ENSCHIG00000025577,ENSCHIG00000009703,ENSCHIG00000023208,ENSCHIG00000017366,ENSCHIG00000020256,ENSCHIG00000019484,ENSCHIG00000019018,ENSCHIG00000012767,XLOC_059848,ENSCHIG…
GO:0032553	ribonucleotide binding	molecular_function	0.034664	0.87913	119	918	1760	19425	ENSCHIG00000026733,ENSCHIG00000010193,ENSCHIG00000010390,ENSCHIG00000016162,ENSCHIG00000017476,ENSCHIG00000003841,ENSCHIG00000011217,ENSCHIG00000023826,ENSCHIG00000009433,ENSCHIG00000001865,ENSCHIG00000005401,ENSCHIG00000025345,ENSCHIG00000016017,ENSCHIG00000011442,ENSCHIG00000024729,ENSCHIG00000007800,ENSCHIG00000024701,ENSCHIG00000013506,ENSCHIG00000003518,ENSCHIG00000018909,ENSCHIG00000016690,…
GO:0048869	cellular developmental process	biological_process	0.034745	0.87913	26	918	345	19425	ENSCHIG00000020385,ENSCHIG00000022964,ENSCHIG00000020792,ENSCHIG00000000346,ENSCHIG00000007281,ENSCHIG00000011327,ENSCHIG00000018077,ENSCHIG00000008990,ENSCHIG00000012179,ENSCHIG00000002856,ENSCHIG00000020909,ENSCHIG00000019733,ENSCHIG00000024913,ENSCHIG00000012473,ENSCHIG00000017761,ENSCHIG00000025422,ENSCHIG00000016204,ENSCHIG00000021331,ENSCHIG00000015852,ENSCHIG00000025761,ENSCHIG00000020881,…
GO:0006500	N-terminal protein palmitoylation	biological_process	0.03478	0.87913	1	918	1	19425	ENSCHIG00000023240
GO:0050746	regulation of lipoprotein metabolic process	biological_process	0.03478	0.87913	1	918	1	19425	ENSCHIG00000023240
GO:0050748	negative regulation of lipoprotein metabolic process	biological_process	0.03478	0.87913	1	918	1	19425	ENSCHIG00000023240
GO:0060254	regulation of N-terminal protein palmitoylation	biological_process	0.03478	0.87913	1	918	1	19425	ENSCHIG00000023240
GO:0060262	negative regulation of N-terminal protein palmitoylation	biological_process	0.03478	0.87913	1	918	1	19425	ENSCHIG00000023240
GO:0005981	regulation of glycogen catabolic process	biological_process	0.034937	0.88069	1	918	1	19425	ENSCHIG00000006614
GO:0004602	glutathione peroxidase activity	molecular_function	0.035094	0.88212	2	918	11	19425	ENSCHIG00000017366,ENSCHIG00000022658
GO:0005912	adherens junction	cellular_component	0.035185	0.88212	4	918	17	19425	ENSCHIG00000026333,ENSCHIG00000017089,ENSCHIG00000003123,ENSCHIG00000026234
GO:0031365	N-terminal protein amino acid modification	biological_process	0.035484	0.8872	2	918	6	19425	ENSCHIG00000007982,ENSCHIG00000023240
GO:0045595	regulation of cell differentiation	biological_process	0.035606	0.88783	8	918	84	19425	ENSCHIG00000011607,ENSCHIG00000019733,ENSCHIG00000020909,ENSCHIG00000000346,ENSCHIG00000025422,ENSCHIG00000007281,ENSCHIG00000022964,ENSCHIG00000021331
GO:0043086	negative regulation of catalytic activity	biological_process	0.035755	0.88915	13	918	182	19425	ENSCHIG00000010613,ENSCHIG00000021879,ENSCHIG00000019405,ENSCHIG00000006042,ENSCHIG00000018312,ENSCHIG00000010023,ENSCHIG00000015742,ENSCHIG00000025783,ENSCHIG00000021004,ENSCHIG00000021630,ENSCHIG00000020923,ENSCHIG00000022964,ENSCHIG00000011759
GO:1901019	regulation of calcium ion transmembrane transporter activity	biological_process	0.036556	0.89991	2	918	7	19425	ENSCHIG00000017555,ENSCHIG00000014464
GO:2001257	regulation of cation channel activity	biological_process	0.036556	0.89991	2	918	7	19425	ENSCHIG00000014464,ENSCHIG00000017555
GO:0002253	activation of immune response	biological_process	0.03659	0.89991	6	918	55	19425	ENSCHIG00000024962,ENSCHIG00000015873,ENSCHIG00000013826,ENSCHIG00000017743,ENSCHIG00000021630,ENSCHIG00000019405
GO:0007167	enzyme linked receptor protein signaling pathway	biological_process	0.037313	0.89991	15	918	147	19425	ENSCHIG00000009903,ENSCHIG00000011607,ENSCHIG00000013432,ENSCHIG00000012651,ENSCHIG00000011473,ENSCHIG00000019587,ENSCHIG00000013969,ENSCHIG00000010390,ENSCHIG00000017761,ENSCHIG00000025078,ENSCHIG00000022964,ENSCHIG00000020693,ENSCHIG00000016976,ENSCHIG00000021066,ENSCHIG00000014171
GO:0004056	argininosuccinate lyase activity	molecular_function	0.037398	0.89991	1	918	1	19425	ENSCHIG00000015704
GO:0006591	ornithine metabolic process	biological_process	0.037398	0.89991	1	918	1	19425	ENSCHIG00000015704
GO:0042450	arginine biosynthetic process via ornithine	biological_process	0.037398	0.89991	1	918	1	19425	ENSCHIG00000015704
GO:0021549	cerebellum development	biological_process	0.037423	0.89991	1	918	2	19425	ENSCHIG00000025078
GO:0022037	metencephalon development	biological_process	0.037423	0.89991	1	918	2	19425	ENSCHIG00000025078
GO:0050542	icosanoid binding	molecular_function	0.037553	0.89991	1	918	2	19425	ENSCHIG00000016845
GO:0050543	icosatetraenoic acid binding	molecular_function	0.037553	0.89991	1	918	2	19425	ENSCHIG00000016845
GO:0050544	arachidonic acid binding	molecular_function	0.037553	0.89991	1	918	2	19425	ENSCHIG00000016845
GO:0050786	RAGE receptor binding	molecular_function	0.037553	0.89991	1	918	2	19425	ENSCHIG00000016845
GO:1901567	fatty acid derivative binding	molecular_function	0.037553	0.89991	1	918	2	19425	ENSCHIG00000016845
GO:0040007	growth	biological_process	0.03805	0.90534	6	918	55	19425	ENSCHIG00000011607,ENSCHIG00000020573,ENSCHIG00000022964,ENSCHIG00000020792,ENSCHIG00000011004,ENSCHIG00000025956
GO:0006983	ER overload response	biological_process	0.03806	0.90534	1	918	2	19425	ENSCHIG00000025078
GO:0042246	tissue regeneration	biological_process	0.038074	0.90534	2	918	9	19425	ENSCHIG00000020792,ENSCHIG00000022964
GO:0043168	anion binding	molecular_function	0.038491	0.91219	138	918	2076	19425	ENSCHIG00000010193,ENSCHIG00000010390,ENSCHIG00000020923,ENSCHIG00000011217,ENSCHIG00000017476,ENSCHIG00000003841,ENSCHIG00000009433,ENSCHIG00000005401,ENSCHIG00000022254,ENSCHIG00000025345,ENSCHIG00000011255,ENSCHIG00000016017,ENSCHIG00000013181,ENSCHIG00000007800,ENSCHIG00000024729,ENSCHIG00000015633,ENSCHIG00000018909,ENSCHIG00000016690,ENSCHIG00000010964,ENSCHIG00000021744,ENSCHIG00000023610,…
GO:0016775	phosphotransferase activity, nitrogenous group as acceptor	molecular_function	0.03856	0.91219	2	918	8	19425	ENSCHIG00000024701,ENSCHIG00000018578
GO:0030414	peptidase inhibitor activity	molecular_function	0.038712	0.91344	10	918	118	19425	XLOC_192317,ENSCHIG00000021630,ENSCHIG00000021004,ENSCHIG00000015742,XLOC_191243,ENSCHIG00000019405,ENSCHIG00000010023,ENSCHIG00000018312,ENSCHIG00000010613,ENSCHIG00000022544
GO:0001649	osteoblast differentiation	biological_process	0.038913	0.91512	2	918	9	19425	ENSCHIG00000011607,ENSCHIG00000025422
GO:0016818	hydrolase activity, acting on acid anhydrides, in phosphorus-containing anhydrides	molecular_function	0.039429	0.91512	49	918	704	19425	ENSCHIG00000017476,ENSCHIG00000001865,ENSCHIG00000026733,ENSCHIG00000025288,ENSCHIG00000014923,ENSCHIG00000026690,ENSCHIG00000012350,ENSCHIG00000016589,ENSCHIG00000012837,ENSCHIG00000018234,ENSCHIG00000018025,ENSCHIG00000014981,ENSCHIG00000011442,ENSCHIG00000025078,ENSCHIG00000021214,ENSCHIG00000018049,ENSCHIG00000005530,ENSCHIG00000010163,ENSCHIG00000001851,ENSCHIG00000018094,ENSCHIG00000016690,…
GO:0032956	regulation of actin cytoskeleton organization	biological_process	0.039538	0.91512	8	918	77	19425	ENSCHIG00000026234,ENSCHIG00000024003,ENSCHIG00000021305,ENSCHIG00000023166,ENSCHIG00000023924,ENSCHIG00000014072,ENSCHIG00000025581,ENSCHIG00000014531
GO:0032970	regulation of actin filament-based process	biological_process	0.039538	0.91512	8	918	77	19425	ENSCHIG00000021305,ENSCHIG00000026234,ENSCHIG00000024003,ENSCHIG00000023166,ENSCHIG00000014531,ENSCHIG00000025581,ENSCHIG00000014072,ENSCHIG00000023924
GO:0045661	regulation of myoblast differentiation	biological_process	0.039663	0.91512	2	918	9	19425	ENSCHIG00000021331,ENSCHIG00000022964
GO:0003009	skeletal muscle contraction	biological_process	0.039874	0.91512	1	918	1	19425	ENSCHIG00000021226
GO:0014733	regulation of skeletal muscle adaptation	biological_process	0.039874	0.91512	1	918	1	19425	ENSCHIG00000021226
GO:0014883	transition between fast and slow fiber	biological_process	0.039874	0.91512	1	918	1	19425	ENSCHIG00000021226
GO:0045932	negative regulation of muscle contraction	biological_process	0.039874	0.91512	1	918	1	19425	ENSCHIG00000021226
GO:0050879	multicellular organismal movement	biological_process	0.039874	0.91512	1	918	1	19425	ENSCHIG00000021226
GO:0050881	musculoskeletal movement	biological_process	0.039874	0.91512	1	918	1	19425	ENSCHIG00000021226
GO:0071216	cellular response to biotic stimulus	biological_process	0.040332	0.92334	2	918	9	19425	ENSCHIG00000014328,ENSCHIG00000025078
GO:0051898	negative regulation of protein kinase B signaling cascade	biological_process	0.040696	0.92936	1	918	2	19425	ENSCHIG00000022964
GO:0004867	serine-type endopeptidase inhibitor activity	molecular_function	0.040964	0.93317	6	918	54	19425	XLOC_192317,ENSCHIG00000019405,ENSCHIG00000018312,ENSCHIG00000010023,ENSCHIG00000015742,ENSCHIG00000021004
GO:1902017	regulation of cilium assembly	biological_process	0.041696	0.94751	2	918	9	19425	ENSCHIG00000020385,ENSCHIG00000020881
GO:0033130	acetylcholine receptor binding	molecular_function	0.041983	0.9478	1	918	1	19425	ENSCHIG00000015950
GO:0043495	protein anchor	molecular_function	0.041983	0.9478	1	918	1	19425	ENSCHIG00000015950
GO:0001819	positive regulation of cytokine production	biological_process	0.042272	0.9478	3	918	21	19425	ENSCHIG00000015873,ENSCHIG00000011075,ENSCHIG00000010896
GO:0007416	synapse assembly	biological_process	0.042279	0.9478	2	918	5	19425	ENSCHIG00000015882,ENSCHIG00000026297
GO:0019530	taurine metabolic process	biological_process	0.042325	0.9478	1	918	1	19425	ENSCHIG00000021041
GO:0042412	taurine biosynthetic process	biological_process	0.042325	0.9478	1	918	1	19425	ENSCHIG00000021041
GO:0072330	monocarboxylic acid biosynthetic process	biological_process	0.043002	0.95475	5	918	36	19425	ENSCHIG00000020909,ENSCHIG00000013432,ENSCHIG00000026086,ENSCHIG00000000527,ENSCHIG00000020615
GO:0004799	thymidylate synthase activity	molecular_function	0.043305	0.95475	1	918	1	19425	ENSCHIG00000000075
GO:0006231	dTMP biosynthetic process	biological_process	0.043305	0.95475	1	918	1	19425	ENSCHIG00000000075
GO:0042083	5,10-methylenetetrahydrofolate-dependent methyltransferase activity	molecular_function	0.043305	0.95475	1	918	1	19425	ENSCHIG00000000075
GO:0046073	dTMP metabolic process	biological_process	0.043305	0.95475	1	918	1	19425	ENSCHIG00000000075
GO:0002159	desmosome assembly	biological_process	0.043665	0.95475	1	918	1	19425	ENSCHIG00000026333
GO:0002934	desmosome organization	biological_process	0.043665	0.95475	1	918	1	19425	ENSCHIG00000026333
GO:0019089	transmission of virus	biological_process	0.043671	0.95475	1	918	1	19425	XLOC_192317
GO:0044007	dissemination or transmission of symbiont from host	biological_process	0.043671	0.95475	1	918	1	19425	XLOC_192317
GO:0051821	dissemination or transmission of organism from other organism involved in symbiotic interaction	biological_process	0.043671	0.95475	1	918	1	19425	XLOC_192317
GO:0051248	negative regulation of protein metabolic process	biological_process	0.044067	0.96073	6	918	66	19425	ENSCHIG00000023240,ENSCHIG00000022544,ENSCHIG00000006042,ENSCHIG00000011607,ENSCHIG00000019405,ENSCHIG00000021879
GO:0044057	regulation of system process	biological_process	0.044278	0.96073	5	918	41	19425	ENSCHIG00000007239,ENSCHIG00000003452,ENSCHIG00000021226,ENSCHIG00000019328,ENSCHIG00000021331
GO:0001952	regulation of cell-matrix adhesion	biological_process	0.044342	0.96073	1	918	1	19425	ENSCHIG00000014072
GO:0034765	regulation of ion transmembrane transport	biological_process	0.04436	0.96073	10	918	97	19425	ENSCHIG00000015851,ENSCHIG00000014360,ENSCHIG00000019165,ENSCHIG00000024729,ENSCHIG00000024980,ENSCHIG00000017555,ENSCHIG00000014464,ENSCHIG00000013440,ENSCHIG00000020127,ENSCHIG00000011977
GO:0030492	hemoglobin binding	molecular_function	0.044763	0.96711	1	918	2	19425	ENSCHIG00000026069
GO:0008236	serine-type peptidase activity	molecular_function	0.045139	0.96711	15	918	199	19425	ENSCHIG00000006982,ENSCHIG00000005559,ENSCHIG00000025068,ENSCHIG00000013659,ENSCHIG00000026069,ENSCHIG00000016667,XLOC_115142,ENSCHIG00000015005,ENSCHIG00000017743,ENSCHIG00000026152,ENSCHIG00000016761,ENSCHIG00000016965,ENSCHIG00000011415,ENSCHIG00000006632,ENSCHIG00000027250
GO:0017171	serine hydrolase activity	molecular_function	0.045139	0.96711	15	918	199	19425	ENSCHIG00000026069,ENSCHIG00000016667,XLOC_115142,ENSCHIG00000006982,ENSCHIG00000005559,ENSCHIG00000013659,ENSCHIG00000025068,ENSCHIG00000006632,ENSCHIG00000027250,ENSCHIG00000011415,ENSCHIG00000026152,ENSCHIG00000017743,ENSCHIG00000015005,ENSCHIG00000016761,ENSCHIG00000016965
GO:0010510	regulation of acetyl-CoA biosynthetic process from pyruvate	biological_process	0.045703	0.96711	1	918	1	19425	ENSCHIG00000013432
GO:0043276	anoikis	biological_process	0.045703	0.96711	1	918	1	19425	ENSCHIG00000013432
GO:0050812	regulation of acyl-CoA biosynthetic process	biological_process	0.045703	0.96711	1	918	1	19425	ENSCHIG00000013432
GO:0051193	regulation of cofactor metabolic process	biological_process	0.045703	0.96711	1	918	1	19425	ENSCHIG00000013432
GO:0051196	regulation of coenzyme metabolic process	biological_process	0.045703	0.96711	1	918	1	19425	ENSCHIG00000013432
GO:2000209	regulation of anoikis	biological_process	0.045703	0.96711	1	918	1	19425	ENSCHIG00000013432
GO:2000811	negative regulation of anoikis	biological_process	0.045703	0.96711	1	918	1	19425	ENSCHIG00000013432
GO:0006363	termination of RNA polymerase I transcription	biological_process	0.045978	0.9687	1	918	1	19425	ENSCHIG00000021967
GO:0051493	regulation of cytoskeleton organization	biological_process	0.046002	0.9687	10	918	106	19425	ENSCHIG00000025581,ENSCHIG00000014531,ENSCHIG00000023873,ENSCHIG00000014072,ENSCHIG00000023924,ENSCHIG00000021305,ENSCHIG00000026234,ENSCHIG00000024003,ENSCHIG00000023552,ENSCHIG00000023166
GO:0006820	anion transport	biological_process	0.046094	0.9687	17	918	195	19425	ENSCHIG00000019612,ENSCHIG00000019640,ENSCHIG00000023773,ENSCHIG00000018640,ENSCHIG00000027144,ENSCHIG00000017957,ENSCHIG00000024205,ENSCHIG00000014360,ENSCHIG00000020881,ENSCHIG00000023746,ENSCHIG00000008265,ENSCHIG00000009059,ENSCHIG00000021249,ENSCHIG00000023042,ENSCHIG00000017131,ENSCHIG00000014126,ENSCHIG00000017768
GO:0010639	negative regulation of organelle organization	biological_process	0.046621	0.97756	6	918	48	19425	ENSCHIG00000011982,ENSCHIG00000014531,ENSCHIG00000016057,ENSCHIG00000021305,ENSCHIG00000023166,ENSCHIG00000023924
GO:0030099	myeloid cell differentiation	biological_process	0.046919	0.98157	3	918	20	19425	ENSCHIG00000007281,ENSCHIG00000020909,ENSCHIG00000008990
GO:0030215	semaphorin receptor binding	molecular_function	0.047224	0.98572	4	918	20	19425	ENSCHIG00000015571,ENSCHIG00000013063,ENSCHIG00000022875,ENSCHIG00000027158
GO:0034762	regulation of transmembrane transport	biological_process	0.047567	0.98722	10	918	98	19425	ENSCHIG00000015851,ENSCHIG00000014360,ENSCHIG00000024729,ENSCHIG00000019165,ENSCHIG00000017555,ENSCHIG00000024980,ENSCHIG00000014464,ENSCHIG00000013440,ENSCHIG00000011977,ENSCHIG00000020127
GO:0048742	regulation of skeletal muscle fiber development	biological_process	0.047784	0.98722	2	918	10	19425	ENSCHIG00000021331,ENSCHIG00000022964
GO:0001968	fibronectin binding	molecular_function	0.04832	0.98722	1	918	1	19425	ENSCHIG00000011607
GO:0014910	regulation of smooth muscle cell migration	biological_process	0.04832	0.98722	1	918	1	19425	ENSCHIG00000011607
GO:0014912	negative regulation of smooth muscle cell migration	biological_process	0.04832	0.98722	1	918	1	19425	ENSCHIG00000011607
GO:0016942	insulin-like growth factor binding protein complex	cellular_component	0.04832	0.98722	1	918	1	19425	ENSCHIG00000011607
GO:0042567	insulin-like growth factor ternary complex	cellular_component	0.04832	0.98722	1	918	1	19425	ENSCHIG00000011607
GO:0043569	negative regulation of insulin-like growth factor receptor signaling pathway	biological_process	0.04832	0.98722	1	918	1	19425	ENSCHIG00000011607
GO:0051694	pointed-end actin filament capping	biological_process	0.048428	0.98722	2	918	7	19425	ENSCHIG00000023924,ENSCHIG00000023166
GO:0010226	response to lithium ion	biological_process	0.048473	0.98722	1	918	2	19425	ENSCHIG00000021331
GO:0071285	cellular response to lithium ion	biological_process	0.048473	0.98722	1	918	2	19425	ENSCHIG00000021331
GO:0007017	microtubule-based process	biological_process	0.049507	0.99812	20	918	235	19425	ENSCHIG00000013177,ENSCHIG00000008356,ENSCHIG00000001851,ENSCHIG00000007935,ENSCHIG00000012473,ENSCHIG00000002572,ENSCHIG00000018049,ENSCHIG00000019535,ENSCHIG00000022988,ENSCHIG00000009909,ENSCHIG00000018025,ENSCHIG00000018234,ENSCHIG00000018268,ENSCHIG00000023478,ENSCHIG00000023552,ENSCHIG00000017354,ENSCHIG00000012350,ENSCHIG00000024126,ENSCHIG00000023873,ENSCHIG00000017710
GO:0061134	peptidase regulator activity	molecular_function	0.049522	0.99812	10	918	122	19425	ENSCHIG00000021630,XLOC_192317,XLOC_191243,ENSCHIG00000015742,ENSCHIG00000021004,ENSCHIG00000018312,ENSCHIG00000010023,ENSCHIG00000019405,ENSCHIG00000022544,ENSCHIG00000010613
GO:0005344	oxygen transporter activity	molecular_function	0.049549	0.99812	2	918	18	19425	ENSCHIG00000017796,ENSCHIG00000008000
GO:0015669	gas transport	biological_process	0.049549	0.99812	2	918	18	19425	ENSCHIG00000017796,ENSCHIG00000008000
GO:0015671	oxygen transport	biological_process	0.049549	0.99812	2	918	18	19425	ENSCHIG00000017796,ENSCHIG00000008000
GO:0042149	cellular response to glucose starvation	biological_process	0.049735	0.99968	1	918	2	19425	ENSCHIG00000025078
GO:0004857	enzyme inhibitor activity	molecular_function	0.049864	1	13	918	182	19425	ENSCHIG00000011759,ENSCHIG00000021630,ENSCHIG00000020923,XLOC_192317,XLOC_191243,ENSCHIG00000015742,ENSCHIG00000021004,ENSCHIG00000006042,ENSCHIG00000018312,ENSCHIG00000010023,ENSCHIG00000019405,ENSCHIG00000022544,ENSCHIG00000010613
GO:0070734	histone H3-K27 methylation	biological_process	0.050335	1	1	918	1	19425	ENSCHIG00000021460
GO:0016538	cyclin-dependent protein serine/threonine kinase regulator activity	molecular_function	0.050367	1	2	918	12	19425	ENSCHIG00000022256,ENSCHIG00000006042
GO:0030500	regulation of bone mineralization	biological_process	0.051061	1	2	918	9	19425	ENSCHIG00000017819,ENSCHIG00000026234
GO:0048523	negative regulation of cellular process	biological_process	0.051331	1	26	918	407	19425	ENSCHIG00000023166,ENSCHIG00000006042,ENSCHIG00000011607,ENSCHIG00000008062,ENSCHIG00000012761,ENSCHIG00000022544,ENSCHIG00000023240,ENSCHIG00000025345,ENSCHIG00000023924,ENSCHIG00000016057,ENSCHIG00000014328,ENSCHIG00000011982,ENSCHIG00000021331,ENSCHIG00000014531,ENSCHIG00000013432,ENSCHIG00000021879,ENSCHIG00000021305,ENSCHIG00000023012,ENSCHIG00000011004,ENSCHIG00000005882,ENSCHIG00000025078,…
GO:0005244	voltage-gated ion channel activity	molecular_function	0.051544	1	12	918	130	19425	ENSCHIG00000015851,ENSCHIG00000014360,ENSCHIG00000024205,ENSCHIG00000019165,ENSCHIG00000024729,ENSCHIG00000021249,ENSCHIG00000024980,ENSCHIG00000023684,ENSCHIG00000020881,ENSCHIG00000013440,ENSCHIG00000020127,ENSCHIG00000011977
GO:0022832	voltage-gated channel activity	molecular_function	0.051544	1	12	918	130	19425	ENSCHIG00000011977,ENSCHIG00000020127,ENSCHIG00000013440,ENSCHIG00000020881,ENSCHIG00000023684,ENSCHIG00000024980,ENSCHIG00000021249,ENSCHIG00000024729,ENSCHIG00000019165,ENSCHIG00000024205,ENSCHIG00000014360,ENSCHIG00000015851
GO:0072358	cardiovascular system development	biological_process	0.051682	1	7	918	64	19425	ENSCHIG00000012180,ENSCHIG00000008742,ENSCHIG00000011863,ENSCHIG00000025425,ENSCHIG00000002856,ENSCHIG00000024239,ENSCHIG00000026234
GO:0072359	circulatory system development	biological_process	0.051682	1	7	918	64	19425	ENSCHIG00000026234,ENSCHIG00000024239,ENSCHIG00000008742,ENSCHIG00000002856,ENSCHIG00000025425,ENSCHIG00000011863,ENSCHIG00000012180
GO:1901990	regulation of mitotic cell cycle phase transition	biological_process	0.051838	1	4	918	26	19425	ENSCHIG00000011982,ENSCHIG00000008062,ENSCHIG00000012761,ENSCHIG00000016057
GO:0006260	DNA replication	biological_process	0.052024	1	10	918	109	19425	ENSCHIG00000016347,ENSCHIG00000017476,XLOC_062429,ENSCHIG00000019370,ENSCHIG00000015863,ENSCHIG00000011442,ENSCHIG00000018094,ENSCHIG00000023859,XLOC_115142,ENSCHIG00000008062
GO:0050778	positive regulation of immune response	biological_process	0.052806	1	6	918	63	19425	ENSCHIG00000015873,ENSCHIG00000013826,ENSCHIG00000024962,ENSCHIG00000017743,ENSCHIG00000021630,ENSCHIG00000019405
GO:0031099	regeneration	biological_process	0.052821	1	2	918	10	19425	ENSCHIG00000020792,ENSCHIG00000022964
GO:0015145	monosaccharide transmembrane transporter activity	molecular_function	0.05417	1	2	918	7	19425	ENSCHIG00000012243,ENSCHIG00000020405
GO:0051119	sugar transmembrane transporter activity	molecular_function	0.05417	1	2	918	7	19425	ENSCHIG00000012243,ENSCHIG00000020405
GO:0034361	very-low-density lipoprotein particle	cellular_component	0.054196	1	1	918	1	19425	ENSCHIG00000025623
GO:0034385	triglyceride-rich lipoprotein particle	cellular_component	0.054196	1	1	918	1	19425	ENSCHIG00000025623
GO:0001518	voltage-gated sodium channel complex	cellular_component	0.054502	1	3	918	13	19425	ENSCHIG00000020127,ENSCHIG00000024980,ENSCHIG00000015851
GO:0034706	sodium channel complex	cellular_component	0.054502	1	3	918	13	19425	ENSCHIG00000024980,ENSCHIG00000020127,ENSCHIG00000015851
GO:0042384	cilium assembly	biological_process	0.054577	1	2	918	10	19425	ENSCHIG00000020881,ENSCHIG00000020385
GO:0070888	E-box binding	molecular_function	0.054637	1	1	918	2	19425	ENSCHIG00000021331
GO:0071392	cellular response to estradiol stimulus	biological_process	0.054637	1	1	918	2	19425	ENSCHIG00000021331
GO:0043491	protein kinase B signaling cascade	biological_process	0.054722	1	2	918	10	19425	ENSCHIG00000022964,ENSCHIG00000011607
GO:0005977	glycogen metabolic process	biological_process	0.055422	1	3	918	16	19425	ENSCHIG00000006614,ENSCHIG00000023028,ENSCHIG00000021783
GO:0006073	cellular glucan metabolic process	biological_process	0.055422	1	3	918	16	19425	ENSCHIG00000023028,ENSCHIG00000006614,ENSCHIG00000021783
GO:0044042	glucan metabolic process	biological_process	0.055422	1	3	918	16	19425	ENSCHIG00000006614,ENSCHIG00000023028,ENSCHIG00000021783
GO:0001817	regulation of cytokine production	biological_process	0.055634	1	4	918	34	19425	ENSCHIG00000011075,ENSCHIG00000010896,ENSCHIG00000016965,ENSCHIG00000015873
GO:0006525	arginine metabolic process	biological_process	0.055733	1	2	918	8	19425	ENSCHIG00000015704,ENSCHIG00000017801
GO:0030218	erythrocyte differentiation	biological_process	0.055752	1	2	918	10	19425	ENSCHIG00000008990,ENSCHIG00000007281
GO:0046570	methylthioribulose 1-phosphate dehydratase activity	molecular_function	0.055931	1	1	918	1	19425	ENSCHIG00000025799
GO:0016049	cell growth	biological_process	0.056672	1	4	918	30	19425	ENSCHIG00000020573,ENSCHIG00000011607,ENSCHIG00000011004,ENSCHIG00000025956
GO:0006776	vitamin A metabolic process	biological_process	0.056821	1	1	918	1	19425	ENSCHIG00000020909
GO:0030852	regulation of granulocyte differentiation	biological_process	0.056821	1	1	918	1	19425	ENSCHIG00000020909
GO:0033189	response to vitamin A	biological_process	0.056821	1	1	918	1	19425	ENSCHIG00000020909
GO:0071949	FAD binding	molecular_function	0.057276	1	4	918	27	19425	ENSCHIG00000024501,ENSCHIG00000013439,ENSCHIG00000001947,ENSCHIG00000025577
GO:0000910	cytokinesis	biological_process	0.057285	1	4	918	26	19425	ENSCHIG00000002572,ENSCHIG00000001851,ENSCHIG00000025581,ENSCHIG00000007935
GO:0030837	negative regulation of actin filament polymerization	biological_process	0.057396	1	4	918	26	19425	ENSCHIG00000014531,ENSCHIG00000021305,ENSCHIG00000023166,ENSCHIG00000023924
GO:0032272	negative regulation of protein polymerization	biological_process	0.057396	1	4	918	26	19425	ENSCHIG00000014531,ENSCHIG00000023924,ENSCHIG00000023166,ENSCHIG00000021305
GO:0000818	nuclear MIS12/MIND complex	cellular_component	0.057504	1	1	918	1	19425	ENSCHIG00000025721
GO:0006022	aminoglycan metabolic process	biological_process	0.05777	1	4	918	30	19425	ENSCHIG00000006578,ENSCHIG00000021004,ENSCHIG00000013020,ENSCHIG00000011424
GO:0070372	regulation of ERK1 and ERK2 cascade	biological_process	0.057956	1	2	918	12	19425	ENSCHIG00000022544,ENSCHIG00000024962
GO:0045124	regulation of bone resorption	biological_process	0.059076	1	1	918	2	19425	ENSCHIG00000013432
GO:0031570	DNA integrity checkpoint	biological_process	0.05913	1	3	918	19	19425	ENSCHIG00000025345,ENSCHIG00000012761,ENSCHIG00000008062
GO:0071363	cellular response to growth factor stimulus	biological_process	0.059283	1	7	918	62	19425	ENSCHIG00000019587,ENSCHIG00000021331,ENSCHIG00000011473,ENSCHIG00000016976,ENSCHIG00000012651,ENSCHIG00000025078,ENSCHIG00000022964
GO:0005540	hyaluronic acid binding	molecular_function	0.059422	1	3	918	15	19425	ENSCHIG00000021027,ENSCHIG00000026117,ENSCHIG00000021491
GO:0003841	1-acylglycerol-3-phosphate O-acyltransferase activity	molecular_function	0.059545	1	1	918	2	19425	ENSCHIG00000014858
GO:0043250	sodium-dependent organic anion transmembrane transporter activity	molecular_function	0.059634	1	1	918	1	19425	ENSCHIG00000014126
GO:0043251	sodium-dependent organic anion transport	biological_process	0.059634	1	1	918	1	19425	ENSCHIG00000014126
GO:1901987	regulation of cell cycle phase transition	biological_process	0.059654	1	5	918	42	19425	ENSCHIG00000016057,ENSCHIG00000012761,ENSCHIG00000008062,ENSCHIG00000025345,ENSCHIG00000011982
GO:0045445	myoblast differentiation	biological_process	0.060026	1	2	918	12	19425	ENSCHIG00000022964,ENSCHIG00000021331
GO:0044707	single-multicellular organism process	biological_process	0.060048	1	68	918	1565	19425	ENSCHIG00000026109,ENSCHIG00000025422,ENSCHIG00000011075,ENSCHIG00000016384,ENSCHIG00000025425,ENSCHIG00000021331,ENSCHIG00000015852,ENSCHIG00000020127,ENSCHIG00000017354,ENSCHIG00000015950,ENSCHIG00000020633,ENSCHIG00000025078,ENSCHIG00000015873,ENSCHIG00000012179,ENSCHIG00000014360,ENSCHIG00000018077,ENSCHIG00000013432,ENSCHIG00000020909,ENSCHIG00000007911,ENSCHIG00000021039,ENSCHIG00000017240,…
GO:0005219	ryanodine-sensitive calcium-release channel activity	molecular_function	0.06006	1	2	918	4	19425	ENSCHIG00000014164,ENSCHIG00000023789
GO:0004879	ligand-activated sequence-specific DNA binding RNA polymerase II transcription factor activity	molecular_function	0.060258	1	4	918	22	19425	ENSCHIG00000009664,ENSCHIG00000020292,ENSCHIG00000023586,ENSCHIG00000005408
GO:0045668	negative regulation of osteoblast differentiation	biological_process	0.060481	1	1	918	2	19425	ENSCHIG00000011607
GO:0016817	hydrolase activity, acting on acid anhydrides	molecular_function	0.061042	1	49	918	728	19425	ENSCHIG00000014117,ENSCHIG00000027250,ENSCHIG00000019535,ENSCHIG00000022988,ENSCHIG00000010585,ENSCHIG00000026053,ENSCHIG00000011004,ENSCHIG00000024000,ENSCHIG00000017127,ENSCHIG00000012494,ENSCHIG00000012498,ENSCHIG00000023103,ENSCHIG00000017768,ENSCHIG00000014922,ENSCHIG00000017710,ENSCHIG00000007254,ENSCHIG00000009070,ENSCHIG00000024152,ENSCHIG00000006465,ENSCHIG00000018739,ENSCHIG00000026747,…
GO:0005230	extracellular ligand-gated ion channel activity	molecular_function	0.061303	1	9	918	74	19425	ENSCHIG00000023746,ENSCHIG00000015956,ENSCHIG00000014223,ENSCHIG00000020528,ENSCHIG00000023610,ENSCHIG00000021468,ENSCHIG00000022574,ENSCHIG00000017957,ENSCHIG00000026252
GO:0000724	double-strand break repair via homologous recombination	biological_process	0.062327	1	3	918	16	19425	ENSCHIG00000019370,ENSCHIG00000026747,ENSCHIG00000023012
GO:0000785	chromatin	cellular_component	0.062545	1	7	918	153	19425	ENSCHIG00000009421,ENSCHIG00000010477,ENSCHIG00000000946,ENSCHIG00000010006,ENSCHIG00000016876,ENSCHIG00000018551,ENSCHIG00000022696
GO:0060326	cell chemotaxis	biological_process	0.062856	1	4	918	52	19425	ENSCHIG00000022964,ENSCHIG00000026234,ENSCHIG00000009903,ENSCHIG00000008797
GO:0007044	cell-substrate junction assembly	biological_process	0.062881	1	1	918	1	19425	ENSCHIG00000005571
GO:0031581	hemidesmosome assembly	biological_process	0.062881	1	1	918	1	19425	ENSCHIG00000005571
GO:0030282	bone mineralization	biological_process	0.063056	1	2	918	10	19425	ENSCHIG00000026234,ENSCHIG00000017819
GO:0022892	substrate-specific transporter activity	molecular_function	0.063122	1	51	918	791	19425	ENSCHIG00000017768,ENSCHIG00000023042,ENSCHIG00000021468,ENSCHIG00000014126,ENSCHIG00000024152,ENSCHIG00000023610,ENSCHIG00000009059,ENSCHIG00000008000,ENSCHIG00000024027,ENSCHIG00000020881,ENSCHIG00000023746,ENSCHIG00000020772,ENSCHIG00000014164,ENSCHIG00000026252,ENSCHIG00000022574,ENSCHIG00000010227,ENSCHIG00000023773,XLOC_124264,ENSCHIG00000012976,ENSCHIG00000019612,ENSCHIG00000020405,ENSCHIG…
GO:0006584	catecholamine metabolic process	biological_process	0.063295	1	1	918	2	19425	ENSCHIG00000026162
GO:0009712	catechol-containing compound metabolic process	biological_process	0.063295	1	1	918	2	19425	ENSCHIG00000026162
GO:0070848	response to growth factor stimulus	biological_process	0.063412	1	7	918	63	19425	ENSCHIG00000012651,ENSCHIG00000025078,ENSCHIG00000022964,ENSCHIG00000019587,ENSCHIG00000011473,ENSCHIG00000021331,ENSCHIG00000016976
GO:0048643	positive regulation of skeletal muscle tissue development	biological_process	0.063475	1	1	918	2	19425	ENSCHIG00000021331
GO:0018108	peptidyl-tyrosine phosphorylation	biological_process	0.063604	1	11	918	96	19425	ENSCHIG00000020380,ENSCHIG00000013969,ENSCHIG00000019587,ENSCHIG00000026234,ENSCHIG00000025310,ENSCHIG00000013506,ENSCHIG00000014171,ENSCHIG00000012496,ENSCHIG00000021480,ENSCHIG00000020693,ENSCHIG00000010390
GO:0006814	sodium ion transport	biological_process	0.063657	1	8	918	68	19425	ENSCHIG00000024729,ENSCHIG00000024980,ENSCHIG00000015851,ENSCHIG00000017048,ENSCHIG00000023627,ENSCHIG00000020127,ENSCHIG00000027094,ENSCHIG00000014530
GO:0009219	pyrimidine deoxyribonucleotide metabolic process	biological_process	0.064176	1	2	918	12	19425	ENSCHIG00000000075,XLOC_154928
GO:0001816	cytokine production	biological_process	0.06418	1	4	918	37	19425	ENSCHIG00000010896,ENSCHIG00000011075,ENSCHIG00000016965,ENSCHIG00000015873
GO:0006084	acetyl-CoA metabolic process	biological_process	0.064353	1	2	918	10	19425	ENSCHIG00000021744,ENSCHIG00000013432
GO:0071158	positive regulation of cell cycle arrest	biological_process	0.065376	1	1	918	2	19425	ENSCHIG00000021331
GO:0048641	regulation of skeletal muscle tissue development	biological_process	0.065417	1	2	918	12	19425	ENSCHIG00000021331,ENSCHIG00000022964
GO:0006480	N-terminal protein amino acid methylation	biological_process	0.065696	1	1	918	2	19425	ENSCHIG00000007982
GO:0044262	cellular carbohydrate metabolic process	biological_process	0.065884	1	6	918	54	19425	ENSCHIG00000021783,ENSCHIG00000023057,ENSCHIG00000015845,ENSCHIG00000013432,ENSCHIG00000023028,ENSCHIG00000006614
GO:0034101	erythrocyte homeostasis	biological_process	0.065975	1	2	918	11	19425	ENSCHIG00000008990,ENSCHIG00000007281
GO:0042627	chylomicron	cellular_component	0.066083	1	1	918	2	19425	ENSCHIG00000025623
GO:0031333	negative regulation of protein complex assembly	biological_process	0.066385	1	4	918	27	19425	ENSCHIG00000014531,ENSCHIG00000023166,ENSCHIG00000023924,ENSCHIG00000021305
GO:0045647	negative regulation of erythrocyte differentiation	biological_process	0.0664	1	1	918	1	19425	ENSCHIG00000007281
GO:0016094	polyprenol biosynthetic process	biological_process	0.066598	1	1	918	2	19425	ENSCHIG00000025425
GO:0019408	dolichol biosynthetic process	biological_process	0.066598	1	1	918	2	19425	ENSCHIG00000025425
GO:0030332	cyclin binding	molecular_function	0.06715	1	1	918	1	19425	ENSCHIG00000012761
GO:0031571	mitotic G1 DNA damage checkpoint	biological_process	0.06715	1	1	918	1	19425	ENSCHIG00000012761
GO:0044783	G1 DNA damage checkpoint	biological_process	0.06715	1	1	918	1	19425	ENSCHIG00000012761
GO:0010948	negative regulation of cell cycle process	biological_process	0.067445	1	5	918	44	19425	ENSCHIG00000016057,ENSCHIG00000012761,ENSCHIG00000008062,ENSCHIG00000011982,ENSCHIG00000025345
GO:0045596	negative regulation of cell differentiation	biological_process	0.067495	1	3	918	23	19425	ENSCHIG00000022964,ENSCHIG00000007281,ENSCHIG00000011607
GO:0051287	NAD binding	molecular_function	0.067574	1	5	918	44	19425	ENSCHIG00000022516,ENSCHIG00000008960,ENSCHIG00000020256,ENSCHIG00000003808,ENSCHIG00000013439
GO:0051153	regulation of striated muscle cell differentiation	biological_process	0.067784	1	2	918	11	19425	ENSCHIG00000021331,ENSCHIG00000022964
GO:0006937	regulation of muscle contraction	biological_process	0.067932	1	2	918	10	19425	ENSCHIG00000021226,ENSCHIG00000007239
GO:0033314	mitotic DNA replication checkpoint	biological_process	0.068129	1	1	918	1	19425	ENSCHIG00000008062
GO:0048640	negative regulation of developmental growth	biological_process	0.068655	1	1	918	3	19425	ENSCHIG00000022964
GO:0003987	acetate-CoA ligase activity	molecular_function	0.068724	1	1	918	1	19425	ENSCHIG00000021744
GO:0016208	AMP binding	molecular_function	0.068724	1	1	918	1	19425	ENSCHIG00000021744
GO:0019427	acetyl-CoA biosynthetic process from acetate	biological_process	0.068724	1	1	918	1	19425	ENSCHIG00000021744
GO:0009968	negative regulation of signal transduction	biological_process	0.068856	1	8	918	93	19425	ENSCHIG00000021879,ENSCHIG00000011607,ENSCHIG00000022544,ENSCHIG00000022964,ENSCHIG00000025078,ENSCHIG00000024962,ENSCHIG00000026036,ENSCHIG00000014328
GO:0010648	negative regulation of cell communication	biological_process	0.068856	1	8	918	93	19425	ENSCHIG00000021879,ENSCHIG00000011607,ENSCHIG00000022544,ENSCHIG00000025078,ENSCHIG00000022964,ENSCHIG00000026036,ENSCHIG00000014328,ENSCHIG00000024962
GO:0023057	negative regulation of signaling	biological_process	0.068856	1	8	918	93	19425	ENSCHIG00000014328,ENSCHIG00000026036,ENSCHIG00000024962,ENSCHIG00000022964,ENSCHIG00000025078,ENSCHIG00000022544,ENSCHIG00000021879,ENSCHIG00000011607
GO:0004055	argininosuccinate synthase activity	molecular_function	0.068922	1	1	918	1	19425	ENSCHIG00000017801
GO:0014074	response to purine-containing compound	biological_process	0.069053	1	2	918	10	19425	ENSCHIG00000023610,ENSCHIG00000011607
GO:0046683	response to organophosphorus	biological_process	0.069053	1	2	918	10	19425	ENSCHIG00000011607,ENSCHIG00000023610
GO:0001523	retinoid metabolic process	biological_process	0.069421	1	2	918	10	19425	ENSCHIG00000009903,ENSCHIG00000020909
GO:0016101	diterpenoid metabolic process	biological_process	0.069421	1	2	918	10	19425	ENSCHIG00000009903,ENSCHIG00000020909
GO:0007160	cell-matrix adhesion	biological_process	0.069558	1	3	918	16	19425	ENSCHIG00000014072,ENSCHIG00000019001,ENSCHIG00000005571
GO:0000725	recombinational repair	biological_process	0.070023	1	3	918	17	19425	ENSCHIG00000023012,ENSCHIG00000026747,ENSCHIG00000019370
GO:0034138	toll-like receptor 3 signaling pathway	biological_process	0.070385	1	1	918	1	19425	ENSCHIG00000015873
GO:0022898	regulation of transmembrane transporter activity	biological_process	0.070556	1	2	918	9	19425	ENSCHIG00000014464,ENSCHIG00000017555
GO:0032409	regulation of transporter activity	biological_process	0.070556	1	2	918	9	19425	ENSCHIG00000017555,ENSCHIG00000014464
GO:0032412	regulation of ion transmembrane transporter activity	biological_process	0.070556	1	2	918	9	19425	ENSCHIG00000014464,ENSCHIG00000017555
GO:0004686	elongation factor-2 kinase activity	molecular_function	0.070715	1	1	918	1	19425	ENSCHIG00000010193
GO:0018212	peptidyl-tyrosine modification	biological_process	0.070804	1	11	918	98	19425	ENSCHIG00000012496,ENSCHIG00000013506,ENSCHIG00000014171,ENSCHIG00000010390,ENSCHIG00000021480,ENSCHIG00000020693,ENSCHIG00000019587,ENSCHIG00000013969,ENSCHIG00000020380,ENSCHIG00000026234,ENSCHIG00000025310
GO:0016755	transferase activity, transferring amino-acyl groups	molecular_function	0.071223	1	3	918	19	19425	ENSCHIG00000025215,ENSCHIG00000020633,ENSCHIG00000016909
GO:0006821	chloride transport	biological_process	0.071576	1	6	918	48	19425	ENSCHIG00000024205,ENSCHIG00000017768,ENSCHIG00000014360,ENSCHIG00000017957,ENSCHIG00000023746,ENSCHIG00000021249
GO:0060236	regulation of mitotic spindle organization	biological_process	0.071685	1	1	918	1	19425	ENSCHIG00000023873
GO:0090224	regulation of spindle organization	biological_process	0.071685	1	1	918	1	19425	ENSCHIG00000023873
GO:0048642	negative regulation of skeletal muscle tissue development	biological_process	0.071913	1	1	918	2	19425	ENSCHIG00000022964
GO:0043501	skeletal muscle adaptation	biological_process	0.072064	1	1	918	2	19425	ENSCHIG00000021226
GO:0043218	compact myelin	cellular_component	0.072069	1	1	918	1	19425	ENSCHIG00000019328
GO:0043220	Schmidt-Lanterman incisure	cellular_component	0.072069	1	1	918	1	19425	ENSCHIG00000019328
GO:0032287	peripheral nervous system myelin maintenance	biological_process	0.072115	1	1	918	1	19425	ENSCHIG00000015852
GO:0043217	myelin maintenance	biological_process	0.072115	1	1	918	1	19425	ENSCHIG00000015852
GO:0005253	anion channel activity	molecular_function	0.072392	1	5	918	41	19425	ENSCHIG00000021249,ENSCHIG00000020881,ENSCHIG00000017768,ENSCHIG00000024205,ENSCHIG00000014360
GO:0060056	mammary gland involution	biological_process	0.072505	1	1	918	2	19425	ENSCHIG00000011607
GO:0070371	ERK1 and ERK2 cascade	biological_process	0.072519	1	2	918	13	19425	ENSCHIG00000024962,ENSCHIG00000022544
GO:0042177	negative regulation of protein catabolic process	biological_process	0.073221	1	1	918	1	19425	ENSCHIG00000022544
GO:0045861	negative regulation of proteolysis	biological_process	0.073221	1	1	918	1	19425	ENSCHIG00000022544
GO:0051045	negative regulation of membrane protein ectodomain proteolysis	biological_process	0.073221	1	1	918	1	19425	ENSCHIG00000022544
GO:0004958	prostaglandin F receptor activity	molecular_function	0.073719	1	1	918	1	19425	ENSCHIG00000012516
GO:0006952	defense response	biological_process	0.073739	1	14	918	281	19425	ENSCHIG00000016965,ENSCHIG00000021630,ENSCHIG00000017743,ENSCHIG00000024962,ENSCHIG00000013020,ENSCHIG00000015873,ENSCHIG00000020127,ENSCHIG00000026913,ENSCHIG00000024407,ENSCHIG00000019405,ENSCHIG00000016845,ENSCHIG00000009903,ENSCHIG00000019892,ENSCHIG00000000527
GO:0031436	BRCA1-BARD1 complex	cellular_component	0.073881	1	1	918	1	19425	ENSCHIG00000026740
GO:0085020	protein K6-linked ubiquitination	biological_process	0.073881	1	1	918	1	19425	ENSCHIG00000026740
GO:0006935	chemotaxis	biological_process	0.073893	1	8	918	109	19425	ENSCHIG00000022964,ENSCHIG00000008571,ENSCHIG00000018077,ENSCHIG00000008797,ENSCHIG00000002856,ENSCHIG00000026234,ENSCHIG00000009903,ENSCHIG00000017354
GO:0042330	taxis	biological_process	0.073893	1	8	918	109	19425	ENSCHIG00000018077,ENSCHIG00000002856,ENSCHIG00000008797,ENSCHIG00000008571,ENSCHIG00000022964,ENSCHIG00000017354,ENSCHIG00000026234,ENSCHIG00000009903
GO:0045910	negative regulation of DNA recombination	biological_process	0.073925	1	1	918	1	19425	ENSCHIG00000023012
GO:2000042	negative regulation of double-strand break repair via homologous recombination	biological_process	0.073925	1	1	918	1	19425	ENSCHIG00000023012
GO:0006633	fatty acid biosynthetic process	biological_process	0.074148	1	4	918	30	19425	ENSCHIG00000026086,ENSCHIG00000000527,ENSCHIG00000020615,ENSCHIG00000013432
GO:0032954	regulation of cytokinetic process	biological_process	0.074187	1	1	918	1	19425	ENSCHIG00000025581
GO:2000431	regulation of cytokinesis, actomyosin contractile ring assembly	biological_process	0.074187	1	1	918	1	19425	ENSCHIG00000025581
GO:0005246	calcium channel regulator activity	molecular_function	0.074243	1	2	918	10	19425	ENSCHIG00000011759,ENSCHIG00000017555
GO:0042060	wound healing	biological_process	0.074363	1	6	918	69	19425	ENSCHIG00000018782,ENSCHIG00000020792,ENSCHIG00000019484,ENSCHIG00000022964,ENSCHIG00000019405,ENSCHIG00000020633
GO:0005006	epidermal growth factor-activated receptor activity	molecular_function	0.074421	1	1	918	1	19425	ENSCHIG00000021066
GO:0007088	regulation of mitosis	biological_process	0.07475	1	3	918	20	19425	ENSCHIG00000012350,ENSCHIG00000016057,ENSCHIG00000011982
GO:0051783	regulation of nuclear division	biological_process	0.07475	1	3	918	20	19425	ENSCHIG00000011982,ENSCHIG00000012350,ENSCHIG00000016057
GO:0010830	regulation of myotube differentiation	biological_process	0.07492	1	1	918	3	19425	ENSCHIG00000021331
GO:0060142	regulation of syncytium formation by plasma membrane fusion	biological_process	0.07492	1	1	918	3	19425	ENSCHIG00000021331
GO:1901739	regulation of myoblast fusion	biological_process	0.07492	1	1	918	3	19425	ENSCHIG00000021331
GO:2001014	regulation of skeletal muscle cell differentiation	biological_process	0.07492	1	1	918	3	19425	ENSCHIG00000021331
GO:0010906	regulation of glucose metabolic process	biological_process	0.075205	1	2	918	9	19425	ENSCHIG00000013432,ENSCHIG00000006614
GO:0005782	peroxisomal matrix	cellular_component	0.075299	1	1	918	1	19425	ENSCHIG00000027250
GO:0031907	microbody lumen	cellular_component	0.075299	1	1	918	1	19425	ENSCHIG00000027250
GO:0001991	regulation of systemic arterial blood pressure by circulatory renin-angiotensin	biological_process	0.075438	1	1	918	1	19425	ENSCHIG00000020658
GO:0002002	regulation of angiotensin levels in blood	biological_process	0.075438	1	1	918	1	19425	ENSCHIG00000020658
GO:0002003	angiotensin maturation	biological_process	0.075438	1	1	918	1	19425	ENSCHIG00000020658
GO:0060177	regulation of angiotensin metabolic process	biological_process	0.075438	1	1	918	1	19425	ENSCHIG00000020658
GO:0070167	regulation of biomineral tissue development	biological_process	0.075552	1	2	918	11	19425	ENSCHIG00000026234,ENSCHIG00000017819
GO:0002573	myeloid leukocyte differentiation	biological_process	0.075749	1	2	918	11	19425	ENSCHIG00000008990,ENSCHIG00000020909
GO:0005026	transforming growth factor beta receptor activity, type II	molecular_function	0.075803	1	1	918	1	19425	ENSCHIG00000011473
GO:0033555	multicellular organismal response to stress	biological_process	0.07601	1	1	918	1	19425	ENSCHIG00000020127
GO:0048265	response to pain	biological_process	0.07601	1	1	918	1	19425	ENSCHIG00000020127
GO:0048266	behavioral response to pain	biological_process	0.07601	1	1	918	1	19425	ENSCHIG00000020127
GO:0051147	regulation of muscle cell differentiation	biological_process	0.076092	1	2	918	12	19425	ENSCHIG00000022964,ENSCHIG00000021331
GO:0006112	energy reserve metabolic process	biological_process	0.076129	1	3	918	20	19425	ENSCHIG00000006614,ENSCHIG00000023028,ENSCHIG00000021783
GO:0048934	peripheral nervous system neuron differentiation	biological_process	0.07651	1	1	918	1	19425	ENSCHIG00000012179
GO:0048935	peripheral nervous system neuron development	biological_process	0.07651	1	1	918	1	19425	ENSCHIG00000012179
GO:0004683	calmodulin-dependent protein kinase activity	molecular_function	0.076555	1	2	918	7	19425	ENSCHIG00000022969,ENSCHIG00000010193
GO:0009394	2'-deoxyribonucleotide metabolic process	biological_process	0.076601	1	2	918	13	19425	XLOC_154928,ENSCHIG00000000075
GO:0019692	deoxyribose phosphate metabolic process	biological_process	0.076601	1	2	918	13	19425	XLOC_154928,ENSCHIG00000000075
GO:0043269	regulation of ion transport	biological_process	0.076743	1	10	918	112	19425	ENSCHIG00000013440,ENSCHIG00000011977,ENSCHIG00000020127,ENSCHIG00000014464,ENSCHIG00000024729,ENSCHIG00000019165,ENSCHIG00000017555,ENSCHIG00000024980,ENSCHIG00000015851,ENSCHIG00000014360
GO:0031994	insulin-like growth factor I binding	molecular_function	0.076873	1	1	918	2	19425	ENSCHIG00000011607
GO:0006956	complement activation	biological_process	0.077415	1	3	918	22	19425	ENSCHIG00000021630,ENSCHIG00000017743,ENSCHIG00000019405
GO:0001676	long-chain fatty acid metabolic process	biological_process	0.077655	1	2	918	9	19425	ENSCHIG00000027144,ENSCHIG00000000527
GO:0044772	mitotic cell cycle phase transition	biological_process	0.07782	1	4	918	30	19425	ENSCHIG00000011982,ENSCHIG00000016057,ENSCHIG00000008062,ENSCHIG00000012761
GO:0042132	fructose 1,6-bisphosphate 1-phosphatase activity	molecular_function	0.07786	1	1	918	1	19425	ENSCHIG00000017472
GO:0015173	aromatic amino acid transmembrane transporter activity	molecular_function	0.078229	1	1	918	1	19425	ENSCHIG00000023773
GO:0015801	aromatic amino acid transport	biological_process	0.078229	1	1	918	1	19425	ENSCHIG00000023773
GO:0007169	transmembrane receptor protein tyrosine kinase signaling pathway	biological_process	0.078307	1	11	918	108	19425	ENSCHIG00000019587,ENSCHIG00000013969,ENSCHIG00000013432,ENSCHIG00000011607,ENSCHIG00000009903,ENSCHIG00000014171,ENSCHIG00000021066,ENSCHIG00000016976,ENSCHIG00000020693,ENSCHIG00000022964,ENSCHIG00000010390
GO:0044264	cellular polysaccharide metabolic process	biological_process	0.078412	1	3	918	19	19425	ENSCHIG00000021783,ENSCHIG00000023028,ENSCHIG00000006614
GO:0031398	positive regulation of protein ubiquitination	biological_process	0.078551	1	1	918	2	19425	ENSCHIG00000025078
GO:0045598	regulation of fat cell differentiation	biological_process	0.078782	1	2	918	10	19425	ENSCHIG00000000346,ENSCHIG00000019733
GO:0048037	cofactor binding	molecular_function	0.079035	1	16	918	209	19425	ENSCHIG00000024501,ENSCHIG00000003808,ENSCHIG00000020256,ENSCHIG00000019018,ENSCHIG00000011255,ENSCHIG00000015229,ENSCHIG00000017262,ENSCHIG00000007941,ENSCHIG00000025577,ENSCHIG00000001947,ENSCHIG00000015633,ENSCHIG00000020835,ENSCHIG00000008960,ENSCHIG00000022516,ENSCHIG00000013439,ENSCHIG00000025328
GO:0050830	defense response to Gram-positive bacterium	biological_process	0.079054	1	1	918	3	19425	ENSCHIG00000009903
GO:0005921	gap junction	cellular_component	0.07951	1	2	918	22	19425	ENSCHIG00000011075,ENSCHIG00000010896
GO:0005218	intracellular ligand-gated calcium channel activity	molecular_function	0.080193	1	2	918	5	19425	ENSCHIG00000023789,ENSCHIG00000014164
GO:1902115	regulation of organelle assembly	biological_process	0.080645	1	2	918	12	19425	ENSCHIG00000020881,ENSCHIG00000020385
GO:0035312	5'-3' exodeoxyribonuclease activity	molecular_function	0.081496	1	1	918	2	19425	ENSCHIG00000013001
GO:0005975	carbohydrate metabolic process	biological_process	0.081502	1	26	918	395	19425	ENSCHIG00000021462,ENSCHIG00000017472,ENSCHIG00000012848,ENSCHIG00000024946,ENSCHIG00000021783,ENSCHIG00000023057,ENSCHIG00000011255,ENSCHIG00000022252,ENSCHIG00000025267,ENSCHIG00000025872,ENSCHIG00000020256,ENSCHIG00000019504,ENSCHIG00000005138,ENSCHIG00000022466,ENSCHIG00000015845,ENSCHIG00000005257,ENSCHIG00000013432,ENSCHIG00000018372,ENSCHIG00000013515,ENSCHIG00000023728,ENSCHIG00000025820,…
GO:0044770	cell cycle phase transition	biological_process	0.081831	1	5	918	46	19425	ENSCHIG00000011982,ENSCHIG00000025345,ENSCHIG00000008062,ENSCHIG00000012761,ENSCHIG00000016057
GO:0016011	dystroglycan complex	cellular_component	0.082092	1	2	918	7	19425	ENSCHIG00000014532,ENSCHIG00000011097
GO:0016012	sarcoglycan complex	cellular_component	0.082092	1	2	918	7	19425	ENSCHIG00000011097,ENSCHIG00000014532
GO:0030042	actin filament depolymerization	biological_process	0.082858	1	4	918	31	19425	ENSCHIG00000024501,ENSCHIG00000023924,ENSCHIG00000023166,ENSCHIG00000021305
GO:0045087	innate immune response	biological_process	0.083116	1	6	918	83	19425	ENSCHIG00000024962,ENSCHIG00000013020,ENSCHIG00000015873,ENSCHIG00000009903,ENSCHIG00000016845,ENSCHIG00000017743
GO:0008483	transaminase activity	molecular_function	0.08324	1	3	918	20	19425	ENSCHIG00000025952,ENSCHIG00000015229,ENSCHIG00000025125
GO:0043914	NADPH:sulfur oxidoreductase activity	molecular_function	0.083372	1	1	918	1	19425	ENSCHIG00000024501
GO:0019215	intermediate filament binding	molecular_function	0.083493	1	1	918	2	19425	ENSCHIG00000026388
GO:0007178	transmembrane receptor protein serine/threonine kinase signaling pathway	biological_process	0.083514	1	5	918	41	19425	ENSCHIG00000012651,ENSCHIG00000025078,ENSCHIG00000022964,ENSCHIG00000017761,ENSCHIG00000011473
GO:0016093	polyprenol metabolic process	biological_process	0.083581	1	1	918	3	19425	ENSCHIG00000025425
GO:0019348	dolichol metabolic process	biological_process	0.083581	1	1	918	3	19425	ENSCHIG00000025425
GO:0032484	Ral protein signal transduction	biological_process	0.083751	1	1	918	1	19425	ENSCHIG00000021312
GO:0032485	regulation of Ral protein signal transduction	biological_process	0.083751	1	1	918	1	19425	ENSCHIG00000021312
GO:0017172	cysteine dioxygenase activity	molecular_function	0.084149	1	1	918	2	19425	ENSCHIG00000021041
GO:0006171	cAMP biosynthetic process	biological_process	0.084299	1	3	918	16	19425	ENSCHIG00000023502,ENSCHIG00000020735,ENSCHIG00000025783
GO:0046058	cAMP metabolic process	biological_process	0.084299	1	3	918	16	19425	ENSCHIG00000023502,ENSCHIG00000020735,ENSCHIG00000025783
GO:0008217	regulation of blood pressure	biological_process	0.084303	1	2	918	10	19425	ENSCHIG00000020658,ENSCHIG00000000527
GO:0005913	cell-cell adherens junction	cellular_component	0.084369	1	1	918	2	19425	ENSCHIG00000026333
GO:0016342	catenin complex	cellular_component	0.084369	1	1	918	2	19425	ENSCHIG00000026333
GO:0045294	alpha-catenin binding	molecular_function	0.084369	1	1	918	2	19425	ENSCHIG00000026333
GO:0004797	thymidine kinase activity	molecular_function	0.084375	1	1	918	2	19425	ENSCHIG00000016895
GO:0019136	deoxynucleoside kinase activity	molecular_function	0.084375	1	1	918	2	19425	ENSCHIG00000016895
GO:1901654	response to ketone	biological_process	0.084431	1	1	918	3	19425	ENSCHIG00000022964
GO:0032787	monocarboxylic acid metabolic process	biological_process	0.084598	1	8	918	85	19425	ENSCHIG00000027144,ENSCHIG00000020615,ENSCHIG00000010352,ENSCHIG00000026086,ENSCHIG00000000527,ENSCHIG00000021744,ENSCHIG00000020909,ENSCHIG00000013432
GO:0051129	negative regulation of cellular component organization	biological_process	0.085059	1	6	918	57	19425	ENSCHIG00000023166,ENSCHIG00000023924,ENSCHIG00000016057,ENSCHIG00000021305,ENSCHIG00000014531,ENSCHIG00000011982
GO:0045637	regulation of myeloid cell differentiation	biological_process	0.08541	1	2	918	11	19425	ENSCHIG00000007281,ENSCHIG00000020909
GO:0004666	prostaglandin-endoperoxide synthase activity	molecular_function	0.085572	1	1	918	2	19425	ENSCHIG00000000527
GO:0019369	arachidonic acid metabolic process	biological_process	0.085572	1	1	918	2	19425	ENSCHIG00000000527
GO:0019371	cyclooxygenase pathway	biological_process	0.085572	1	1	918	2	19425	ENSCHIG00000000527
GO:0071391	cellular response to estrogen stimulus	biological_process	0.085667	1	1	918	3	19425	ENSCHIG00000021331
GO:0043567	regulation of insulin-like growth factor receptor signaling pathway	biological_process	0.086121	1	1	918	2	19425	ENSCHIG00000011607
GO:0043568	positive regulation of insulin-like growth factor receptor signaling pathway	biological_process	0.086121	1	1	918	2	19425	ENSCHIG00000011607
GO:0044342	type B pancreatic cell proliferation	biological_process	0.086121	1	1	918	2	19425	ENSCHIG00000011607
GO:0001867	complement activation, lectin pathway	biological_process	0.086234	1	1	918	3	19425	ENSCHIG00000017743
GO:0016842	amidine-lyase activity	molecular_function	0.086555	1	1	918	2	19425	ENSCHIG00000015704
GO:1901566	organonitrogen compound biosynthetic process	biological_process	0.086599	1	20	918	313	19425	ENSCHIG00000017801,ENSCHIG00000025799,ENSCHIG00000009653,ENSCHIG00000000075,ENSCHIG00000023233,ENSCHIG00000024701,ENSCHIG00000018578,ENSCHIG00000025783,ENSCHIG00000015872,ENSCHIG00000015704,ENSCHIG00000020735,ENSCHIG00000026162,ENSCHIG00000011424,ENSCHIG00000006578,ENSCHIG00000015980,ENSCHIG00000011217,ENSCHIG00000025125,ENSCHIG00000023502,ENSCHIG00000007647,ENSCHIG00000021041
GO:0050896	response to stimulus	biological_process	0.086724	1	171	918	3505	19425	ENSCHIG00000013001,ENSCHIG00000025345,ENSCHIG00000022544,ENSCHIG00000014553,ENSCHIG00000007661,ENSCHIG00000026913,ENSCHIG00000012761,ENSCHIG00000015322,ENSCHIG00000019405,ENSCHIG00000020032,ENSCHIG00000008797,ENSCHIG00000005571,ENSCHIG00000016856,ENSCHIG00000019484,ENSCHIG00000010621,ENSCHIG00000010390,ENSCHIG00000010964,ENSCHIG00000023012,ENSCHIG00000020528,ENSCHIG00000026476,ENSCHIG00000009664,…
GO:0005976	polysaccharide metabolic process	biological_process	0.086992	1	3	918	20	19425	ENSCHIG00000006614,ENSCHIG00000023028,ENSCHIG00000021783
GO:0003875	ADP-ribosylarginine hydrolase activity	molecular_function	0.087245	1	1	918	2	19425	ENSCHIG00000000345
GO:0051725	protein de-ADP-ribosylation	biological_process	0.087245	1	1	918	2	19425	ENSCHIG00000000345
GO:0005247	voltage-gated chloride channel activity	molecular_function	0.087414	1	2	918	8	19425	ENSCHIG00000021249,ENSCHIG00000024205
GO:0032403	protein complex binding	molecular_function	0.087501	1	6	918	55	19425	ENSCHIG00000000498,ENSCHIG00000024336,ENSCHIG00000026388,ENSCHIG00000012476,ENSCHIG00000020190,ENSCHIG00000004685
GO:0043330	response to exogenous dsRNA	biological_process	0.087549	1	1	918	2	19425	ENSCHIG00000015873
GO:0006865	amino acid transport	biological_process	0.087793	1	4	918	31	19425	ENSCHIG00000023773,ENSCHIG00000023042,ENSCHIG00000017131,ENSCHIG00000009059
GO:0045844	positive regulation of striated muscle tissue development	biological_process	0.088296	1	1	918	3	19425	ENSCHIG00000021331
GO:0048636	positive regulation of muscle organ development	biological_process	0.088296	1	1	918	3	19425	ENSCHIG00000021331
GO:1901863	positive regulation of muscle tissue development	biological_process	0.088296	1	1	918	3	19425	ENSCHIG00000021331
GO:0033673	negative regulation of kinase activity	biological_process	0.088479	1	3	918	34	19425	ENSCHIG00000021879,ENSCHIG00000022964,ENSCHIG00000006042
GO:0022891	substrate-specific transmembrane transporter activity	molecular_function	0.088496	1	46	918	709	19425	ENSCHIG00000014126,ENSCHIG00000023610,ENSCHIG00000024152,ENSCHIG00000021468,ENSCHIG00000023042,ENSCHIG00000017768,ENSCHIG00000014164,ENSCHIG00000020772,ENSCHIG00000023746,ENSCHIG00000020881,ENSCHIG00000024027,ENSCHIG00000009059,ENSCHIG00000012976,XLOC_124264,ENSCHIG00000023773,ENSCHIG00000022574,ENSCHIG00000010227,ENSCHIG00000026252,ENSCHIG00000011977,ENSCHIG00000023789,ENSCHIG00000013440,ENSCHIG…
GO:0004550	nucleoside diphosphate kinase activity	molecular_function	0.088848	1	2	918	11	19425	ENSCHIG00000007647,ENSCHIG00000011217
GO:0006165	nucleoside diphosphate phosphorylation	biological_process	0.088848	1	2	918	11	19425	ENSCHIG00000007647,ENSCHIG00000011217
GO:0046939	nucleotide phosphorylation	biological_process	0.088848	1	2	918	11	19425	ENSCHIG00000011217,ENSCHIG00000007647
GO:0010675	regulation of cellular carbohydrate metabolic process	biological_process	0.08891	1	2	918	11	19425	ENSCHIG00000006614,ENSCHIG00000013432
GO:0032237	activation of store-operated calcium channel activity	biological_process	0.088989	1	1	918	1	19425	ENSCHIG00000017555
GO:0032411	positive regulation of transporter activity	biological_process	0.088989	1	1	918	1	19425	ENSCHIG00000017555
GO:0032414	positive regulation of ion transmembrane transporter activity	biological_process	0.088989	1	1	918	1	19425	ENSCHIG00000017555
GO:1901021	positive regulation of calcium ion transmembrane transporter activity	biological_process	0.088989	1	1	918	1	19425	ENSCHIG00000017555
GO:1901339	regulation of store-operated calcium channel activity	biological_process	0.088989	1	1	918	1	19425	ENSCHIG00000017555
GO:1901341	positive regulation of store-operated calcium channel activity	biological_process	0.088989	1	1	918	1	19425	ENSCHIG00000017555
GO:2001259	positive regulation of cation channel activity	biological_process	0.088989	1	1	918	1	19425	ENSCHIG00000017555
GO:0051240	positive regulation of multicellular organismal process	biological_process	0.089233	1	4	918	46	19425	ENSCHIG00000021331,ENSCHIG00000015873,ENSCHIG00000010896,ENSCHIG00000011075
GO:0003725	double-stranded RNA binding	molecular_function	0.089851	1	2	918	11	19425	ENSCHIG00000019892,ENSCHIG00000015873
GO:0050707	regulation of cytokine secretion	biological_process	0.089878	1	2	918	12	19425	ENSCHIG00000011075,ENSCHIG00000010896
GO:0031344	regulation of cell projection organization	biological_process	0.090087	1	3	918	23	19425	ENSCHIG00000020385,ENSCHIG00000022964,ENSCHIG00000020881
GO:0001525	angiogenesis	biological_process	0.090114	1	5	918	42	19425	ENSCHIG00000024239,ENSCHIG00000026234,ENSCHIG00000025425,ENSCHIG00000002856,ENSCHIG00000011863
GO:0005793	endoplasmic reticulum-Golgi intermediate compartment	cellular_component	0.09015	1	1	918	3	19425	ENSCHIG00000025078
GO:0030902	hindbrain development	biological_process	0.090171	1	1	918	4	19425	ENSCHIG00000025078
GO:0051146	striated muscle cell differentiation	biological_process	0.090551	1	3	918	22	19425	ENSCHIG00000011607,ENSCHIG00000022964,ENSCHIG00000021331
GO:0003884	D-amino-acid oxidase activity	molecular_function	0.090553	1	1	918	2	19425	ENSCHIG00000001947
GO:0046416	D-amino acid metabolic process	biological_process	0.090553	1	1	918	2	19425	ENSCHIG00000001947
GO:0030574	collagen catabolic process	biological_process	0.091447	1	1	918	2	19425	ENSCHIG00000021039
GO:0044243	multicellular organismal catabolic process	biological_process	0.091447	1	1	918	2	19425	ENSCHIG00000021039
GO:0042623	ATPase activity, coupled	molecular_function	0.091641	1	13	918	150	19425	ENSCHIG00000012837,ENSCHIG00000014117,ENSCHIG00000017768,ENSCHIG00000027250,ENSCHIG00000026690,ENSCHIG00000024152,ENSCHIG00000014981,ENSCHIG00000026747,ENSCHIG00000005530,ENSCHIG00000009805,ENSCHIG00000026906,ENSCHIG00000012498,ENSCHIG00000016690
GO:0019433	triglyceride catabolic process	biological_process	0.091997	1	1	918	2	19425	ENSCHIG00000025623
GO:0046461	neutral lipid catabolic process	biological_process	0.091997	1	1	918	2	19425	ENSCHIG00000025623
GO:0046464	acylglycerol catabolic process	biological_process	0.091997	1	1	918	2	19425	ENSCHIG00000025623
GO:0048566	embryonic digestive tract development	biological_process	0.092563	1	1	918	2	19425	ENSCHIG00000009903
GO:0030522	intracellular receptor signaling pathway	biological_process	0.092621	1	4	918	27	19425	ENSCHIG00000023586,ENSCHIG00000020292,ENSCHIG00000005408,ENSCHIG00000009664
GO:0005971	ribonucleoside-diphosphate reductase complex	cellular_component	0.092637	1	1	918	2	19425	ENSCHIG00000009694
GO:0016603	glutaminyl-peptide cyclotransferase activity	molecular_function	0.09271	1	1	918	2	19425	ENSCHIG00000016909
GO:0003688	DNA replication origin binding	molecular_function	0.093458	1	1	918	2	19425	ENSCHIG00000011442
GO:0045738	negative regulation of DNA repair	biological_process	0.093493	1	1	918	2	19425	ENSCHIG00000023012
GO:2000780	negative regulation of double-strand break repair	biological_process	0.093493	1	1	918	2	19425	ENSCHIG00000023012
GO:2001021	negative regulation of response to DNA damage stimulus	biological_process	0.093493	1	1	918	2	19425	ENSCHIG00000023012
GO:0016411	acylglycerol O-acyltransferase activity	molecular_function	0.094082	1	1	918	3	19425	ENSCHIG00000014858
GO:0019752	carboxylic acid metabolic process	biological_process	0.094226	1	22	918	319	19425	ENSCHIG00000025125,ENSCHIG00000003808,ENSCHIG00000020489,ENSCHIG00000020615,ENSCHIG00000017262,ENSCHIG00000026162,ENSCHIG00000010352,ENSCHIG00000015704,ENSCHIG00000018578,ENSCHIG00000015633,ENSCHIG00000001947,ENSCHIG00000024701,ENSCHIG00000027144,ENSCHIG00000018372,ENSCHIG00000020909,ENSCHIG00000013432,ENSCHIG00000007932,ENSCHIG00000017801,ENSCHIG00000026086,ENSCHIG00000000527,ENSCHIG00000021744,…
GO:0005924	cell-substrate adherens junction	cellular_component	0.095387	1	2	918	8	19425	ENSCHIG00000017089,ENSCHIG00000026234
GO:0005925	focal adhesion	cellular_component	0.095387	1	2	918	8	19425	ENSCHIG00000026234,ENSCHIG00000017089
GO:0030055	cell-substrate junction	cellular_component	0.095387	1	2	918	8	19425	ENSCHIG00000017089,ENSCHIG00000026234
GO:0051348	negative regulation of transferase activity	biological_process	0.095756	1	3	918	35	19425	ENSCHIG00000021879,ENSCHIG00000022964,ENSCHIG00000006042
GO:0002921	negative regulation of humoral immune response	biological_process	0.095769	1	1	918	3	19425	ENSCHIG00000019405
GO:0010955	negative regulation of protein processing	biological_process	0.095769	1	1	918	3	19425	ENSCHIG00000019405
GO:0045916	negative regulation of complement activation	biological_process	0.095769	1	1	918	3	19425	ENSCHIG00000019405
GO:2000258	negative regulation of protein activation cascade	biological_process	0.095769	1	1	918	3	19425	ENSCHIG00000019405
GO:0004332	fructose-bisphosphate aldolase activity	molecular_function	0.096096	1	1	918	3	19425	ENSCHIG00000013515
GO:0036041	long-chain fatty acid binding	molecular_function	0.09614	1	1	918	4	19425	ENSCHIG00000016845
GO:0034220	ion transmembrane transport	biological_process	0.096369	1	30	918	407	19425	ENSCHIG00000021497,ENSCHIG00000024980,ENSCHIG00000021468,ENSCHIG00000024152,ENSCHIG00000019165,ENSCHIG00000026690,ENSCHIG00000021459,ENSCHIG00000015851,ENSCHIG00000020127,ENSCHIG00000014164,ENSCHIG00000017048,ENSCHIG00000023746,ENSCHIG00000024027,ENSCHIG00000018000,ENSCHIG00000014464,ENSCHIG00000023684,ENSCHIG00000017555,ENSCHIG00000024729,ENSCHIG00000014360,ENSCHIG00000022574,ENSCHIG00000017957,…
GO:0045843	negative regulation of striated muscle tissue development	biological_process	0.096511	1	1	918	3	19425	ENSCHIG00000022964
GO:0048635	negative regulation of muscle organ development	biological_process	0.096511	1	1	918	3	19425	ENSCHIG00000022964
GO:0010811	positive regulation of cell-substrate adhesion	biological_process	0.096835	1	1	918	2	19425	ENSCHIG00000000498
GO:0015276	ligand-gated ion channel activity	molecular_function	0.097703	1	11	918	108	19425	ENSCHIG00000017957,ENSCHIG00000026252,ENSCHIG00000022574,ENSCHIG00000021468,ENSCHIG00000023610,ENSCHIG00000020528,ENSCHIG00000014223,ENSCHIG00000015956,ENSCHIG00000023746,ENSCHIG00000023789,ENSCHIG00000014164
GO:0022834	ligand-gated channel activity	molecular_function	0.097703	1	11	918	108	19425	ENSCHIG00000014223,ENSCHIG00000020528,ENSCHIG00000023789,ENSCHIG00000014164,ENSCHIG00000015956,ENSCHIG00000023746,ENSCHIG00000022574,ENSCHIG00000026252,ENSCHIG00000017957,ENSCHIG00000021468,ENSCHIG00000023610
GO:0031347	regulation of defense response	biological_process	0.09779	1	4	918	42	19425	ENSCHIG00000016845,ENSCHIG00000019405,ENSCHIG00000024962,ENSCHIG00000015873
GO:0035325	Toll-like receptor binding	molecular_function	0.097884	1	1	918	3	19425	ENSCHIG00000016845
GO:0035662	Toll-like receptor 4 binding	molecular_function	0.097884	1	1	918	3	19425	ENSCHIG00000016845
GO:0006620	posttranslational protein targeting to membrane	biological_process	0.097929	1	1	918	2	19425	ENSCHIG00000025078
GO:0031204	posttranslational protein targeting to membrane, translocation	biological_process	0.097929	1	1	918	2	19425	ENSCHIG00000025078
GO:0051208	sequestering of calcium ion	biological_process	0.098184	1	2	918	8	19425	ENSCHIG00000014164,ENSCHIG00000023789
GO:0051209	release of sequestered calcium ion into cytosol	biological_process	0.098184	1	2	918	8	19425	ENSCHIG00000023789,ENSCHIG00000014164
GO:0051238	sequestering of metal ion	biological_process	0.098184	1	2	918	8	19425	ENSCHIG00000014164,ENSCHIG00000023789
GO:0051282	regulation of sequestering of calcium ion	biological_process	0.098184	1	2	918	8	19425	ENSCHIG00000014164,ENSCHIG00000023789
GO:0051283	negative regulation of sequestering of calcium ion	biological_process	0.098184	1	2	918	8	19425	ENSCHIG00000014164,ENSCHIG00000023789
GO:0060401	cytosolic calcium ion transport	biological_process	0.098184	1	2	918	8	19425	ENSCHIG00000023789,ENSCHIG00000014164
GO:0060402	calcium ion transport into cytosol	biological_process	0.098184	1	2	918	8	19425	ENSCHIG00000014164,ENSCHIG00000023789
GO:0001570	vasculogenesis	biological_process	0.098329	1	1	918	3	19425	ENSCHIG00000002856
GO:0009653	anatomical structure morphogenesis	biological_process	0.098377	1	16	918	198	19425	ENSCHIG00000012473,ENSCHIG00000020385,ENSCHIG00000025078,ENSCHIG00000018077,ENSCHIG00000002856,ENSCHIG00000024239,ENSCHIG00000020881,ENSCHIG00000011607,ENSCHIG00000026234,ENSCHIG00000021130,ENSCHIG00000015882,ENSCHIG00000017354,ENSCHIG00000017761,ENSCHIG00000025425,ENSCHIG00000021331,ENSCHIG00000011863
GO:0032269	negative regulation of cellular protein metabolic process	biological_process	0.098927	1	5	918	62	19425	ENSCHIG00000022544,ENSCHIG00000023240,ENSCHIG00000011607,ENSCHIG00000021879,ENSCHIG00000006042
GO:0045453	bone resorption	biological_process	0.099125	1	1	918	3	19425	ENSCHIG00000013432
GO:0016247	channel regulator activity	molecular_function	0.099449	1	3	918	25	19425	ENSCHIG00000017555,XLOC_124264,ENSCHIG00000011759
GO:0051963	regulation of synapse assembly	biological_process	0.10009	1	1	918	2	19425	ENSCHIG00000026297
GO:0014909	smooth muscle cell migration	biological_process	0.10054	1	1	918	2	19425	ENSCHIG00000011607
GO:0005496	steroid binding	molecular_function	0.10063	1	3	918	18	19425	ENSCHIG00000022728,ENSCHIG00000014058,ENSCHIG00000020194
GO:0051222	positive regulation of protein transport	biological_process	0.10081	1	2	918	12	19425	ENSCHIG00000011075,ENSCHIG00000010896
GO:0002262	myeloid cell homeostasis	biological_process	0.10083	1	2	918	13	19425	ENSCHIG00000008990,ENSCHIG00000007281
GO:0051591	response to cAMP	biological_process	0.10088	1	1	918	3	19425	ENSCHIG00000011607
GO:0071320	cellular response to cAMP	biological_process	0.10088	1	1	918	3	19425	ENSCHIG00000011607
GO:0048771	tissue remodeling	biological_process	0.10103	1	2	918	13	19425	ENSCHIG00000011607,ENSCHIG00000013432
GO:0031529	ruffle organization	biological_process	0.10152	1	1	918	2	19425	ENSCHIG00000015882
GO:0097178	ruffle assembly	biological_process	0.10152	1	1	918	2	19425	ENSCHIG00000015882
GO:0003920	GMP reductase activity	molecular_function	0.10155	1	1	918	2	19425	ENSCHIG00000024167
GO:0016657	oxidoreductase activity, acting on NAD(P)H, nitrogenous group as acceptor	molecular_function	0.10155	1	1	918	2	19425	ENSCHIG00000024167
GO:0000444	MIS12/MIND type complex	cellular_component	0.10182	1	1	918	2	19425	ENSCHIG00000025721
GO:0051494	negative regulation of cytoskeleton organization	biological_process	0.10195	1	4	918	32	19425	ENSCHIG00000023166,ENSCHIG00000023924,ENSCHIG00000021305,ENSCHIG00000014531
GO:0072331	signal transduction by p53 class mediator	biological_process	0.1021	1	1	918	4	19425	ENSCHIG00000006042
GO:0016769	transferase activity, transferring nitrogenous groups	molecular_function	0.10229	1	3	918	22	19425	ENSCHIG00000025125,ENSCHIG00000015229,ENSCHIG00000025952
GO:0007272	ensheathment of neurons	biological_process	0.10261	1	2	918	10	19425	ENSCHIG00000019328,ENSCHIG00000015852
GO:0008366	axon ensheathment	biological_process	0.10261	1	2	918	10	19425	ENSCHIG00000019328,ENSCHIG00000015852
GO:0042552	myelination	biological_process	0.10261	1	2	918	10	19425	ENSCHIG00000019328,ENSCHIG00000015852
GO:0044723	single-organism carbohydrate metabolic process	biological_process	0.10264	1	18	918	264	19425	ENSCHIG00000023057,ENSCHIG00000012848,ENSCHIG00000024946,ENSCHIG00000021462,ENSCHIG00000005138,ENSCHIG00000019504,ENSCHIG00000025267,ENSCHIG00000025820,ENSCHIG00000025600,ENSCHIG00000013515,ENSCHIG00000005257,ENSCHIG00000013432,ENSCHIG00000022466,ENSCHIG00000015845,ENSCHIG00000008960,ENSCHIG00000023028,ENSCHIG00000006614,ENSCHIG00000022516
GO:0046850	regulation of bone remodeling	biological_process	0.10324	1	1	918	3	19425	ENSCHIG00000013432
GO:0051179	localization	biological_process	0.10326	1	125	918	2125	19425	ENSCHIG00000014164,ENSCHIG00000009805,ENSCHIG00000011607,ENSCHIG00000015100,ENSCHIG00000015882,ENSCHIG00000019291,ENSCHIG00000014464,ENSCHIG00000008000,ENSCHIG00000021029,ENSCHIG00000017131,ENSCHIG00000023610,ENSCHIG00000014126,ENSCHIG00000007254,ENSCHIG00000017082,ENSCHIG00000023042,ENSCHIG00000017098,ENSCHIG00000013440,ENSCHIG00000014530,ENSCHIG00000020065,ENSCHIG00000011759,ENSCHIG00000023773,…
GO:0016209	antioxidant activity	molecular_function	0.10368	1	4	918	43	19425	ENSCHIG00000017366,ENSCHIG00000000527,ENSCHIG00000008514,ENSCHIG00000022658
GO:0015075	ion transmembrane transporter activity	molecular_function	0.10412	1	43	918	663	19425	XLOC_134595,ENSCHIG00000020528,ENSCHIG00000024729,ENSCHIG00000023684,ENSCHIG00000017957,ENSCHIG00000014360,ENSCHIG00000024205,ENSCHIG00000017048,ENSCHIG00000020127,ENSCHIG00000018000,ENSCHIG00000019165,XLOC_192317,ENSCHIG00000026690,ENSCHIG00000021249,ENSCHIG00000021459,ENSCHIG00000021497,ENSCHIG00000024980,ENSCHIG00000015851,ENSCHIG00000015956,ENSCHIG00000025473,ENSCHIG00000013440,ENSCHIG0000002…
GO:0004082	bisphosphoglycerate mutase activity	molecular_function	0.10519	1	1	918	3	19425	ENSCHIG00000005138
GO:0006631	fatty acid metabolic process	biological_process	0.10538	1	6	918	60	19425	ENSCHIG00000013432,ENSCHIG00000010352,ENSCHIG00000000527,ENSCHIG00000027144,ENSCHIG00000020615,ENSCHIG00000026086
GO:0015026	coreceptor activity	molecular_function	0.10582	1	2	918	12	19425	ENSCHIG00000002856,ENSCHIG00000016318
GO:0048514	blood vessel morphogenesis	biological_process	0.10597	1	5	918	44	19425	ENSCHIG00000026234,ENSCHIG00000024239,ENSCHIG00000025425,ENSCHIG00000011863,ENSCHIG00000002856
GO:0045638	negative regulation of myeloid cell differentiation	biological_process	0.10614	1	1	918	2	19425	ENSCHIG00000007281
GO:0043470	regulation of carbohydrate catabolic process	biological_process	0.10618	1	1	918	2	19425	ENSCHIG00000006614
GO:0043471	regulation of cellular carbohydrate catabolic process	biological_process	0.10618	1	1	918	2	19425	ENSCHIG00000006614
GO:0046033	AMP metabolic process	biological_process	0.10623	1	2	918	9	19425	ENSCHIG00000011217,ENSCHIG00000007647
GO:0019008	molybdopterin synthase complex	cellular_component	0.1064	1	1	918	2	19425	ENSCHIG00000009653
GO:0015807	L-amino acid transport	biological_process	0.10661	1	1	918	2	19425	ENSCHIG00000023042
GO:0010951	negative regulation of endopeptidase activity	biological_process	0.10662	1	7	918	90	19425	ENSCHIG00000010023,ENSCHIG00000018312,ENSCHIG00000019405,ENSCHIG00000021630,ENSCHIG00000010613,ENSCHIG00000021004,ENSCHIG00000015742
GO:0016174	NAD(P)H oxidase activity	molecular_function	0.10679	1	1	918	2	19425	ENSCHIG00000008514
GO:0050665	hydrogen peroxide biosynthetic process	biological_process	0.10679	1	1	918	2	19425	ENSCHIG00000008514
GO:0019897	extrinsic to plasma membrane	cellular_component	0.10687	1	2	918	19	19425	ENSCHIG00000026234,ENSCHIG00000026333
GO:0048251	elastic fiber assembly	biological_process	0.10703	1	1	918	2	19425	ENSCHIG00000017489
GO:0005856	cytoskeleton	cellular_component	0.10707	1	35	918	557	19425	ENSCHIG00000008236,ENSCHIG00000023873,ENSCHIG00000026733,ENSCHIG00000002572,ENSCHIG00000003732,ENSCHIG00000001851,ENSCHIG00000007935,ENSCHIG00000026793,ENSCHIG00000015208,ENSCHIG00000008356,ENSCHIG00000021226,ENSCHIG00000018025,ENSCHIG00000018234,ENSCHIG00000021214,ENSCHIG00000010603,ENSCHIG00000011770,ENSCHIG00000008416,ENSCHIG00000026092,ENSCHIG00000026234,ENSCHIG00000026388,ENSCHIG00000016517,…
GO:0000164	protein phosphatase type 1 complex	cellular_component	0.10733	1	1	918	3	19425	ENSCHIG00000006614
GO:0031032	actomyosin structure organization	biological_process	0.10735	1	2	918	10	19425	ENSCHIG00000001851,ENSCHIG00000025581
GO:0000272	polysaccharide catabolic process	biological_process	0.10744	1	1	918	2	19425	ENSCHIG00000006614
GO:0005980	glycogen catabolic process	biological_process	0.10744	1	1	918	2	19425	ENSCHIG00000006614
GO:0009251	glucan catabolic process	biological_process	0.10744	1	1	918	2	19425	ENSCHIG00000006614
GO:0044247	cellular polysaccharide catabolic process	biological_process	0.10744	1	1	918	2	19425	ENSCHIG00000006614
GO:0031667	response to nutrient levels	biological_process	0.10847	1	3	918	28	19425	ENSCHIG00000020909,ENSCHIG00000025078,ENSCHIG00000013432
GO:0004180	carboxypeptidase activity	molecular_function	0.10847	1	4	918	27	19425	ENSCHIG00000014364,ENSCHIG00000011174,ENSCHIG00000012043,ENSCHIG00000023102
GO:0022402	cell cycle process	biological_process	0.10883	1	15	918	205	19425	ENSCHIG00000012761,ENSCHIG00000008062,ENSCHIG00000013177,ENSCHIG00000006042,ENSCHIG00000007935,ENSCHIG00000001851,ENSCHIG00000002572,ENSCHIG00000025345,ENSCHIG00000012350,ENSCHIG00000016057,ENSCHIG00000025581,ENSCHIG00000023873,ENSCHIG00000021331,ENSCHIG00000011982,ENSCHIG00000009909
GO:0032233	positive regulation of actin filament bundle assembly	biological_process	0.10892	1	1	918	2	19425	ENSCHIG00000024003
GO:0008146	sulfotransferase activity	molecular_function	0.10927	1	5	918	51	19425	ENSCHIG00000024955,ENSCHIG00000008922,ENSCHIG00000019454,ENSCHIG00000000464,ENSCHIG00000023093
GO:0003810	protein-glutamine gamma-glutamyltransferase activity	molecular_function	0.10932	1	2	918	10	19425	ENSCHIG00000025215,ENSCHIG00000020633
GO:0006083	acetate metabolic process	biological_process	0.1094	1	1	918	2	19425	ENSCHIG00000021744
GO:0042304	regulation of fatty acid biosynthetic process	biological_process	0.11009	1	1	918	3	19425	ENSCHIG00000013432
GO:0031063	regulation of histone deacetylation	biological_process	0.11012	1	1	918	2	19425	ENSCHIG00000017157
GO:0031399	regulation of protein modification process	biological_process	0.11085	1	9	918	131	19425	ENSCHIG00000017157,ENSCHIG00000015916,ENSCHIG00000006042,ENSCHIG00000021879,ENSCHIG00000009903,ENSCHIG00000023240,ENSCHIG00000022256,ENSCHIG00000025078,ENSCHIG00000023873
GO:0045576	mast cell activation	biological_process	0.11091	1	1	918	2	19425	ENSCHIG00000015852
GO:0006102	isocitrate metabolic process	biological_process	0.11095	1	1	918	3	19425	ENSCHIG00000003808
GO:0042030	ATPase inhibitor activity	molecular_function	0.11103	1	1	918	4	19425	ENSCHIG00000011759
GO:0051865	protein autoubiquitination	biological_process	0.11122	1	1	918	2	19425	ENSCHIG00000026740
GO:0031641	regulation of myelination	biological_process	0.11157	1	1	918	2	19425	ENSCHIG00000019328
GO:0000076	DNA replication checkpoint	biological_process	0.11173	1	1	918	3	19425	ENSCHIG00000008062
GO:0044325	ion channel binding	molecular_function	0.11175	1	1	918	3	19425	ENSCHIG00000010009
GO:0046168	glycerol-3-phosphate catabolic process	biological_process	0.11195	1	1	918	3	19425	ENSCHIG00000020256
GO:0033270	paranode region of axon	cellular_component	0.11251	1	1	918	2	19425	ENSCHIG00000019328
GO:0044304	main axon	cellular_component	0.11251	1	1	918	2	19425	ENSCHIG00000019328
GO:0002138	retinoic acid biosynthetic process	biological_process	0.11263	1	1	918	2	19425	ENSCHIG00000020909
GO:0016102	diterpenoid biosynthetic process	biological_process	0.11263	1	1	918	2	19425	ENSCHIG00000020909
GO:0008509	anion transmembrane transporter activity	molecular_function	0.11269	1	10	918	116	19425	ENSCHIG00000014360,ENSCHIG00000017768,ENSCHIG00000024205,ENSCHIG00000023042,ENSCHIG00000023773,ENSCHIG00000021249,ENSCHIG00000014126,ENSCHIG00000009059,ENSCHIG00000019612,ENSCHIG00000020881
GO:0031214	biomineral tissue development	biological_process	0.11271	1	2	918	13	19425	ENSCHIG00000017819,ENSCHIG00000026234
GO:0001990	regulation of systemic arterial blood pressure by hormone	biological_process	0.11287	1	1	918	2	19425	ENSCHIG00000020658
GO:0003044	regulation of systemic arterial blood pressure mediated by a chemical signal	biological_process	0.11287	1	1	918	2	19425	ENSCHIG00000020658
GO:0003073	regulation of systemic arterial blood pressure	biological_process	0.11287	1	1	918	2	19425	ENSCHIG00000020658
GO:0003081	regulation of systemic arterial blood pressure by renin-angiotensin	biological_process	0.11287	1	1	918	2	19425	ENSCHIG00000020658
GO:0016651	oxidoreductase activity, acting on NAD(P)H	molecular_function	0.11299	1	5	918	61	19425	XLOC_062429,ENSCHIG00000014038,ENSCHIG00000008514,ENSCHIG00000024167,ENSCHIG00000014622
GO:0009084	glutamine family amino acid biosynthetic process	biological_process	0.11337	1	2	918	14	19425	ENSCHIG00000017801,ENSCHIG00000015704
GO:0050663	cytokine secretion	biological_process	0.11358	1	2	918	14	19425	ENSCHIG00000010896,ENSCHIG00000011075
GO:0003847	1-alkyl-2-acetylglycerophosphocholine esterase activity	molecular_function	0.11405	1	1	918	2	19425	ENSCHIG00000014030
GO:0007094	mitotic spindle assembly checkpoint	biological_process	0.1141	1	2	918	11	19425	ENSCHIG00000011982,ENSCHIG00000016057
GO:0031577	spindle checkpoint	biological_process	0.1141	1	2	918	11	19425	ENSCHIG00000011982,ENSCHIG00000016057
GO:0045841	negative regulation of mitotic metaphase/anaphase transition	biological_process	0.1141	1	2	918	11	19425	ENSCHIG00000011982,ENSCHIG00000016057
GO:0071173	spindle assembly checkpoint	biological_process	0.1141	1	2	918	11	19425	ENSCHIG00000011982,ENSCHIG00000016057
GO:0071174	mitotic spindle checkpoint	biological_process	0.1141	1	2	918	11	19425	ENSCHIG00000011982,ENSCHIG00000016057
GO:1902100	negative regulation of metaphase/anaphase transition of cell cycle	biological_process	0.1141	1	2	918	11	19425	ENSCHIG00000011982,ENSCHIG00000016057
GO:0050708	regulation of protein secretion	biological_process	0.11418	1	2	918	13	19425	ENSCHIG00000010896,ENSCHIG00000011075
GO:0051261	protein depolymerization	biological_process	0.1146	1	4	918	34	19425	ENSCHIG00000021305,ENSCHIG00000023924,ENSCHIG00000023166,ENSCHIG00000024501
GO:0002062	chondrocyte differentiation	biological_process	0.11481	1	2	918	12	19425	ENSCHIG00000020792,ENSCHIG00000017761
GO:0000278	mitotic cell cycle	biological_process	0.11492	1	10	918	127	19425	ENSCHIG00000006042,ENSCHIG00000013177,ENSCHIG00000008062,ENSCHIG00000012761,ENSCHIG00000007935,ENSCHIG00000016057,ENSCHIG00000012350,ENSCHIG00000003841,ENSCHIG00000011982,ENSCHIG00000023873
GO:0051246	regulation of protein metabolic process	biological_process	0.11499	1	13	918	199	19425	ENSCHIG00000025078,ENSCHIG00000023873,ENSCHIG00000017157,ENSCHIG00000006042,ENSCHIG00000015916,ENSCHIG00000019405,ENSCHIG00000021879,ENSCHIG00000009903,ENSCHIG00000011607,ENSCHIG00000020658,ENSCHIG00000022544,ENSCHIG00000023240,ENSCHIG00000022256
GO:0016202	regulation of striated muscle tissue development	biological_process	0.11548	1	2	918	15	19425	ENSCHIG00000022964,ENSCHIG00000021331
GO:0048634	regulation of muscle organ development	biological_process	0.11548	1	2	918	15	19425	ENSCHIG00000021331,ENSCHIG00000022964
GO:0051047	positive regulation of secretion	biological_process	0.1159	1	2	918	14	19425	ENSCHIG00000011075,ENSCHIG00000010896
GO:0043436	oxoacid metabolic process	biological_process	0.116	1	22	918	326	19425	ENSCHIG00000015704,ENSCHIG00000010352,ENSCHIG00000027144,ENSCHIG00000024701,ENSCHIG00000015633,ENSCHIG00000018578,ENSCHIG00000001947,ENSCHIG00000013432,ENSCHIG00000020909,ENSCHIG00000018372,ENSCHIG00000025799,ENSCHIG00000000527,ENSCHIG00000021744,ENSCHIG00000007932,ENSCHIG00000017801,ENSCHIG00000026086,ENSCHIG00000025125,ENSCHIG00000020615,ENSCHIG00000003808,ENSCHIG00000020489,ENSCHIG00000017262,…
GO:0060537	muscle tissue development	biological_process	0.11668	1	3	918	24	19425	ENSCHIG00000011607,ENSCHIG00000022964,ENSCHIG00000021331
GO:0003012	muscle system process	biological_process	0.11791	1	3	918	24	19425	ENSCHIG00000007239,ENSCHIG00000021226,ENSCHIG00000021331
GO:0015698	inorganic anion transport	biological_process	0.11803	1	8	918	86	19425	ENSCHIG00000017957,ENSCHIG00000024205,ENSCHIG00000017768,ENSCHIG00000014360,ENSCHIG00000021249,ENSCHIG00000019612,ENSCHIG00000023746,ENSCHIG00000020881
GO:0019731	antibacterial humoral response	biological_process	0.11833	1	1	918	2	19425	ENSCHIG00000016965
GO:0005102	receptor binding	molecular_function	0.1187	1	28	918	536	19425	ENSCHIG00000022964,ENSCHIG00000008571,ENSCHIG00000000498,ENSCHIG00000004685,ENSCHIG00000020304,ENSCHIG00000024913,ENSCHIG00000021989,ENSCHIG00000013063,ENSCHIG00000023058,ENSCHIG00000016845,XLOC_186979,ENSCHIG00000020190,ENSCHIG00000016856,ENSCHIG00000016384,ENSCHIG00000024336,ENSCHIG00000005361,ENSCHIG00000016976,ENSCHIG00000008797,ENSCHIG00000016204,ENSCHIG00000013633,ENSCHIG00000026913,ENSCHIG…
GO:0006021	inositol biosynthetic process	biological_process	0.1188	1	1	918	3	19425	ENSCHIG00000023057
GO:0072378	blood coagulation, fibrin clot formation	biological_process	0.11896	1	1	918	2	19425	ENSCHIG00000020633
GO:0007399	nervous system development	biological_process	0.11905	1	14	918	166	19425	ENSCHIG00000016204,ENSCHIG00000019328,ENSCHIG00000012179,ENSCHIG00000015852,ENSCHIG00000018077,ENSCHIG00000026109,ENSCHIG00000011459,ENSCHIG00000025078,ENSCHIG00000017354,ENSCHIG00000021130,ENSCHIG00000015882,ENSCHIG00000026297,ENSCHIG00000024913,ENSCHIG00000025761
GO:0032722	positive regulation of chemokine production	biological_process	0.11939	1	1	918	3	19425	ENSCHIG00000015873
GO:0001568	blood vessel development	biological_process	0.11943	1	5	918	47	19425	ENSCHIG00000026234,ENSCHIG00000024239,ENSCHIG00000025425,ENSCHIG00000002856,ENSCHIG00000011863
GO:0007052	mitotic spindle organization	biological_process	0.11948	1	2	918	10	19425	ENSCHIG00000013177,ENSCHIG00000023873
GO:0002756	MyD88-independent toll-like receptor signaling pathway	biological_process	0.11956	1	1	918	2	19425	ENSCHIG00000015873
GO:0051155	positive regulation of striated muscle cell differentiation	biological_process	0.11957	1	1	918	3	19425	ENSCHIG00000021331
GO:0052646	alditol phosphate metabolic process	biological_process	0.12	1	2	918	12	19425	ENSCHIG00000020489,ENSCHIG00000020256
GO:0007565	female pregnancy	biological_process	0.12018	1	1	918	3	19425	ENSCHIG00000011607
GO:0010569	regulation of double-strand break repair via homologous recombination	biological_process	0.12032	1	1	918	2	19425	ENSCHIG00000023012
GO:0042692	muscle cell differentiation	biological_process	0.12062	1	3	918	25	19425	ENSCHIG00000021331,ENSCHIG00000022964,ENSCHIG00000011607
GO:0004176	ATP-dependent peptidase activity	molecular_function	0.12089	1	1	918	2	19425	ENSCHIG00000027250
GO:0006515	misfolded or incompletely synthesized protein catabolic process	biological_process	0.12089	1	1	918	2	19425	ENSCHIG00000027250
GO:0046899	nucleoside triphosphate adenylate kinase activity	molecular_function	0.12139	1	1	918	2	19425	ENSCHIG00000007647
GO:0003953	NAD+ nucleosidase activity	molecular_function	0.12149	1	1	918	2	19425	ENSCHIG00000020433
GO:0052652	cyclic purine nucleotide metabolic process	biological_process	0.12151	1	4	918	32	19425	ENSCHIG00000023502,ENSCHIG00000020735,ENSCHIG00000023233,ENSCHIG00000025783
GO:0015171	amino acid transmembrane transporter activity	molecular_function	0.12158	1	3	918	23	19425	ENSCHIG00000023773,ENSCHIG00000023042,ENSCHIG00000009059
GO:0006024	glycosaminoglycan biosynthetic process	biological_process	0.12165	1	2	918	11	19425	ENSCHIG00000011424,ENSCHIG00000006578
GO:0009267	cellular response to starvation	biological_process	0.12204	1	2	918	15	19425	ENSCHIG00000025078,ENSCHIG00000013432
GO:0004084	branched-chain-amino-acid transaminase activity	molecular_function	0.12207	1	1	918	2	19425	ENSCHIG00000025125
GO:0009082	branched-chain amino acid biosynthetic process	biological_process	0.12207	1	1	918	2	19425	ENSCHIG00000025125
GO:0052654	L-leucine transaminase activity	molecular_function	0.12207	1	1	918	2	19425	ENSCHIG00000025125
GO:0052655	L-valine transaminase activity	molecular_function	0.12207	1	1	918	2	19425	ENSCHIG00000025125
GO:0052656	L-isoleucine transaminase activity	molecular_function	0.12207	1	1	918	2	19425	ENSCHIG00000025125
GO:0004465	lipoprotein lipase activity	molecular_function	0.12248	1	1	918	2	19425	ENSCHIG00000025623
GO:0016782	transferase activity, transferring sulfur-containing groups	molecular_function	0.1225	1	6	918	69	19425	ENSCHIG00000000464,ENSCHIG00000019454,ENSCHIG00000008922,ENSCHIG00000024955,ENSCHIG00000014317,ENSCHIG00000023093
GO:0006082	organic acid metabolic process	biological_process	0.12253	1	22	918	328	19425	ENSCHIG00000020909,ENSCHIG00000018372,ENSCHIG00000013432,ENSCHIG00000026086,ENSCHIG00000017801,ENSCHIG00000007932,ENSCHIG00000025799,ENSCHIG00000021744,ENSCHIG00000000527,ENSCHIG00000010352,ENSCHIG00000015704,ENSCHIG00000024701,ENSCHIG00000015633,ENSCHIG00000018578,ENSCHIG00000001947,ENSCHIG00000027144,ENSCHIG00000017262,ENSCHIG00000026162,ENSCHIG00000025125,ENSCHIG00000020615,ENSCHIG00000020489,…
GO:0048821	erythrocyte development	biological_process	0.12269	1	1	918	3	19425	ENSCHIG00000008990
GO:0061515	myeloid cell development	biological_process	0.12269	1	1	918	3	19425	ENSCHIG00000008990
GO:0009991	response to extracellular stimulus	biological_process	0.12297	1	3	918	30	19425	ENSCHIG00000013432,ENSCHIG00000020909,ENSCHIG00000025078
GO:0010927	cellular component assembly involved in morphogenesis	biological_process	0.12328	1	2	918	14	19425	ENSCHIG00000020385,ENSCHIG00000020881
GO:0045839	negative regulation of mitosis	biological_process	0.1233	1	2	918	12	19425	ENSCHIG00000016057,ENSCHIG00000011982
GO:0051784	negative regulation of nuclear division	biological_process	0.1233	1	2	918	12	19425	ENSCHIG00000016057,ENSCHIG00000011982
GO:0009256	10-formyltetrahydrofolate metabolic process	biological_process	0.12443	1	1	918	2	19425	ENSCHIG00000007932
GO:0009258	10-formyltetrahydrofolate catabolic process	biological_process	0.12443	1	1	918	2	19425	ENSCHIG00000007932
GO:0009397	folic acid-containing compound catabolic process	biological_process	0.12443	1	1	918	2	19425	ENSCHIG00000007932
GO:0016155	formyltetrahydrofolate dehydrogenase activity	molecular_function	0.12443	1	1	918	2	19425	ENSCHIG00000007932
GO:0042560	pteridine-containing compound catabolic process	biological_process	0.12443	1	1	918	2	19425	ENSCHIG00000007932
GO:0043649	dicarboxylic acid catabolic process	biological_process	0.12443	1	1	918	2	19425	ENSCHIG00000007932
GO:0016887	ATPase activity	molecular_function	0.12469	1	16	918	203	19425	ENSCHIG00000026906,ENSCHIG00000012498,ENSCHIG00000016690,ENSCHIG00000005530,ENSCHIG00000014981,ENSCHIG00000025078,ENSCHIG00000012837,ENSCHIG00000014117,ENSCHIG00000027250,ENSCHIG00000009805,ENSCHIG00000026747,ENSCHIG00000026690,ENSCHIG00000007254,ENSCHIG00000024152,ENSCHIG00000014923,ENSCHIG00000017768
GO:0010627	regulation of intracellular protein kinase cascade	biological_process	0.12518	1	7	918	88	19425	ENSCHIG00000022964,ENSCHIG00000015916,ENSCHIG00000011607,ENSCHIG00000021879,ENSCHIG00000024962,ENSCHIG00000022544,ENSCHIG00000014328
GO:0034501	protein localization to kinetochore	biological_process	0.1252	1	1	918	2	19425	ENSCHIG00000024126
GO:0034502	protein localization to chromosome	biological_process	0.1252	1	1	918	2	19425	ENSCHIG00000024126
GO:0015459	potassium channel regulator activity	molecular_function	0.12538	1	1	918	3	19425	XLOC_124264
GO:0019870	potassium channel inhibitor activity	molecular_function	0.12538	1	1	918	3	19425	XLOC_124264
GO:0042302	structural constituent of cuticle	molecular_function	0.12538	1	1	918	3	19425	XLOC_124264
GO:0048584	positive regulation of response to stimulus	biological_process	0.12564	1	11	918	167	19425	ENSCHIG00000022964,ENSCHIG00000015872,ENSCHIG00000021630,ENSCHIG00000017743,ENSCHIG00000024962,ENSCHIG00000015873,ENSCHIG00000021331,ENSCHIG00000011607,ENSCHIG00000009903,ENSCHIG00000019405,ENSCHIG00000013826
GO:0034103	regulation of tissue remodeling	biological_process	0.12603	1	1	918	4	19425	ENSCHIG00000013432
GO:0048583	regulation of response to stimulus	biological_process	0.12641	1	32	918	478	19425	ENSCHIG00000021630,ENSCHIG00000014328,ENSCHIG00000021331,ENSCHIG00000009903,ENSCHIG00000019405,ENSCHIG00000018662,ENSCHIG00000022544,ENSCHIG00000013826,ENSCHIG00000022964,ENSCHIG00000025078,ENSCHIG00000012264,ENSCHIG00000024962,ENSCHIG00000021226,ENSCHIG00000015873,ENSCHIG00000016318,ENSCHIG00000026476,ENSCHIG00000016845,ENSCHIG00000023012,ENSCHIG00000017743,ENSCHIG00000023348,ENSCHIG00000022390,…
GO:1901841	regulation of high voltage-gated calcium channel activity	biological_process	0.12653	1	1	918	4	19425	ENSCHIG00000014464
GO:1901842	negative regulation of high voltage-gated calcium channel activity	biological_process	0.12653	1	1	918	4	19425	ENSCHIG00000014464
GO:0051216	cartilage development	biological_process	0.12669	1	2	918	14	19425	ENSCHIG00000020792,ENSCHIG00000017761
GO:0004360	glutamine-fructose-6-phosphate transaminase (isomerizing) activity	molecular_function	0.12681	1	1	918	2	19425	ENSCHIG00000025952
GO:0045662	negative regulation of myoblast differentiation	biological_process	0.12683	1	1	918	5	19425	ENSCHIG00000022964
GO:0051148	negative regulation of muscle cell differentiation	biological_process	0.12683	1	1	918	5	19425	ENSCHIG00000022964
GO:0006109	regulation of carbohydrate metabolic process	biological_process	0.12697	1	2	918	13	19425	ENSCHIG00000006614,ENSCHIG00000013432
GO:0004679	AMP-activated protein kinase activity	molecular_function	0.12707	1	1	918	2	19425	ENSCHIG00000014436
GO:0018149	peptide cross-linking	biological_process	0.12754	1	2	918	11	19425	ENSCHIG00000020633,ENSCHIG00000025215
GO:0009607	response to biotic stimulus	biological_process	0.12763	1	7	918	144	19425	ENSCHIG00000014328,ENSCHIG00000015873,ENSCHIG00000019892,ENSCHIG00000009903,ENSCHIG00000024407,ENSCHIG00000025078,ENSCHIG00000016965
GO:0048741	skeletal muscle fiber development	biological_process	0.12809	1	2	918	15	19425	ENSCHIG00000022964,ENSCHIG00000021331
GO:0048747	muscle fiber development	biological_process	0.12809	1	2	918	15	19425	ENSCHIG00000022964,ENSCHIG00000021331
GO:0004128	cytochrome-b5 reductase activity, acting on NAD(P)H	molecular_function	0.12826	1	1	918	3	19425	ENSCHIG00000014622
GO:0000109	nucleotide-excision repair complex	cellular_component	0.12839	1	1	918	2	19425	ENSCHIG00000023859
GO:0008622	epsilon DNA polymerase complex	cellular_component	0.12839	1	1	918	2	19425	ENSCHIG00000023859
GO:0001508	regulation of action potential	biological_process	0.12871	1	2	918	11	19425	ENSCHIG00000019328,ENSCHIG00000015852
GO:0019228	regulation of action potential in neuron	biological_process	0.12871	1	2	918	11	19425	ENSCHIG00000019328,ENSCHIG00000015852
GO:0004016	adenylate cyclase activity	molecular_function	0.12948	1	2	918	8	19425	ENSCHIG00000020735,ENSCHIG00000023502
GO:0019911	structural constituent of myelin sheath	molecular_function	0.13031	1	1	918	2	19425	ENSCHIG00000019328
GO:0001944	vasculature development	biological_process	0.13048	1	5	918	48	19425	ENSCHIG00000025425,ENSCHIG00000011863,ENSCHIG00000002856,ENSCHIG00000026234,ENSCHIG00000024239
GO:0002920	regulation of humoral immune response	biological_process	0.13071	1	1	918	4	19425	ENSCHIG00000019405
GO:0030449	regulation of complement activation	biological_process	0.13071	1	1	918	4	19425	ENSCHIG00000019405
GO:0008514	organic anion transmembrane transporter activity	molecular_function	0.1311	1	4	918	37	19425	ENSCHIG00000023773,ENSCHIG00000023042,ENSCHIG00000014126,ENSCHIG00000009059
GO:0032465	regulation of cytokinesis	biological_process	0.13113	1	2	918	11	19425	ENSCHIG00000002572,ENSCHIG00000025581
GO:0008283	cell proliferation	biological_process	0.13126	1	9	918	120	19425	ENSCHIG00000007281,ENSCHIG00000020792,ENSCHIG00000011004,ENSCHIG00000015852,ENSCHIG00000021331,ENSCHIG00000026234,ENSCHIG00000011607,ENSCHIG00000004685,ENSCHIG00000020744
GO:0045785	positive regulation of cell adhesion	biological_process	0.13174	1	1	918	3	19425	ENSCHIG00000000498
GO:0015464	acetylcholine receptor activity	molecular_function	0.13195	1	1	918	5	19425	ENSCHIG00000003452
GO:0016907	G-protein coupled acetylcholine receptor activity	molecular_function	0.13195	1	1	918	5	19425	ENSCHIG00000003452
GO:0070873	regulation of glycogen metabolic process	biological_process	0.13267	1	1	918	3	19425	ENSCHIG00000006614
GO:0004792	thiosulfate sulfurtransferase activity	molecular_function	0.13303	1	1	918	5	19425	ENSCHIG00000014317
GO:0009123	nucleoside monophosphate metabolic process	biological_process	0.13333	1	5	918	53	19425	ENSCHIG00000007647,ENSCHIG00000015980,ENSCHIG00000000075,ENSCHIG00000011217,ENSCHIG00000016895
GO:0031262	Ndc80 complex	cellular_component	0.13356	1	1	918	2	19425	ENSCHIG00000021734
GO:0045646	regulation of erythrocyte differentiation	biological_process	0.13381	1	1	918	3	19425	ENSCHIG00000007281
GO:0000981	sequence-specific DNA binding RNA polymerase II transcription factor activity	molecular_function	0.13384	1	6	918	66	19425	ENSCHIG00000009664,ENSCHIG00000007281,ENSCHIG00000023586,ENSCHIG00000020292,ENSCHIG00000021331,ENSCHIG00000005408
GO:0051043	regulation of membrane protein ectodomain proteolysis	biological_process	0.1339	1	1	918	3	19425	ENSCHIG00000022544
GO:0015485	cholesterol binding	molecular_function	0.13404	1	1	918	3	19425	ENSCHIG00000020194
GO:0035384	thioester biosynthetic process	biological_process	0.13424	1	2	918	13	19425	ENSCHIG00000013432,ENSCHIG00000021744
GO:0071616	acyl-CoA biosynthetic process	biological_process	0.13424	1	2	918	13	19425	ENSCHIG00000021744,ENSCHIG00000013432
GO:0000226	microtubule cytoskeleton organization	biological_process	0.13434	1	9	918	107	19425	ENSCHIG00000024126,ENSCHIG00000023873,ENSCHIG00000009909,ENSCHIG00000013177,ENSCHIG00000008356,ENSCHIG00000023552,ENSCHIG00000017354,ENSCHIG00000007935,ENSCHIG00000002572
GO:0008745	N-acetylmuramoyl-L-alanine amidase activity	molecular_function	0.13452	1	1	918	4	19425	ENSCHIG00000013020
GO:0031960	response to corticosteroid stimulus	biological_process	0.13453	1	1	918	3	19425	ENSCHIG00000022964
GO:0051384	response to glucocorticoid stimulus	biological_process	0.13453	1	1	918	3	19425	ENSCHIG00000022964
GO:0071384	cellular response to corticosteroid stimulus	biological_process	0.13453	1	1	918	3	19425	ENSCHIG00000022964
GO:0071385	cellular response to glucocorticoid stimulus	biological_process	0.13453	1	1	918	3	19425	ENSCHIG00000022964
GO:0044708	single-organism behavior	biological_process	0.13454	1	2	918	9	19425	ENSCHIG00000020127,ENSCHIG00000020319
GO:0090311	regulation of protein deacetylation	biological_process	0.13495	1	1	918	3	19425	ENSCHIG00000017157
GO:0032355	response to estradiol stimulus	biological_process	0.13516	1	1	918	4	19425	ENSCHIG00000021331
GO:0035295	tube development	biological_process	0.13519	1	2	918	14	19425	ENSCHIG00000021130,ENSCHIG00000011607
GO:0044773	mitotic DNA damage checkpoint	biological_process	0.13526	1	1	918	2	19425	ENSCHIG00000012761
GO:0051924	regulation of calcium ion transport	biological_process	0.13641	1	2	918	15	19425	ENSCHIG00000014464,ENSCHIG00000017555
GO:0019956	chemokine binding	molecular_function	0.13643	1	1	918	7	19425	ENSCHIG00000002856
GO:0009888	tissue development	biological_process	0.13668	1	8	918	104	19425	ENSCHIG00000020792,ENSCHIG00000022964,ENSCHIG00000017761,ENSCHIG00000017819,ENSCHIG00000021331,ENSCHIG00000026234,ENSCHIG00000011607,ENSCHIG00000021130
GO:0006023	aminoglycan biosynthetic process	biological_process	0.13676	1	2	918	12	19425	ENSCHIG00000011424,ENSCHIG00000006578
GO:0046982	protein heterodimerization activity	molecular_function	0.13688	1	6	918	142	19425	ENSCHIG00000022696,ENSCHIG00000018551,ENSCHIG00000016876,ENSCHIG00000010006,ENSCHIG00000009421,ENSCHIG00000010477
GO:0005272	sodium channel activity	molecular_function	0.13694	1	3	918	20	19425	ENSCHIG00000015851,ENSCHIG00000020127,ENSCHIG00000024980
GO:0097016	L27 domain binding	molecular_function	0.13712	1	1	918	3	19425	ENSCHIG00000003123
GO:0097025	MPP7-DLG1-LIN7 complex	cellular_component	0.13712	1	1	918	3	19425	ENSCHIG00000003123
GO:0009176	pyrimidine deoxyribonucleoside monophosphate metabolic process	biological_process	0.13714	1	1	918	5	19425	ENSCHIG00000000075
GO:0009177	pyrimidine deoxyribonucleoside monophosphate biosynthetic process	biological_process	0.13714	1	1	918	5	19425	ENSCHIG00000000075
GO:0032501	multicellular organismal process	biological_process	0.13714	1	68	918	1638	19425	ENSCHIG00000016384,ENSCHIG00000026109,ENSCHIG00000025422,ENSCHIG00000011075,ENSCHIG00000015852,ENSCHIG00000025425,ENSCHIG00000021331,ENSCHIG00000020127,ENSCHIG00000015950,ENSCHIG00000017354,ENSCHIG00000025078,ENSCHIG00000020633,ENSCHIG00000014360,ENSCHIG00000018077,ENSCHIG00000015873,ENSCHIG00000012179,ENSCHIG00000007911,ENSCHIG00000020909,ENSCHIG00000013432,ENSCHIG00000021039,ENSCHIG00000017240,…
GO:0016868	intramolecular transferase activity, phosphotransferases	molecular_function	0.13733	1	2	918	12	19425	ENSCHIG00000025872,ENSCHIG00000005138
GO:0001534	radial spoke	cellular_component	0.13756	1	1	918	3	19425	ENSCHIG00000012473
GO:0002224	toll-like receptor signaling pathway	biological_process	0.13794	1	2	918	13	19425	ENSCHIG00000015873,ENSCHIG00000024962
GO:0014037	Schwann cell differentiation	biological_process	0.13827	1	1	918	2	19425	ENSCHIG00000015852
GO:0014044	Schwann cell development	biological_process	0.13827	1	1	918	2	19425	ENSCHIG00000015852
GO:0022011	myelination in peripheral nervous system	biological_process	0.13827	1	1	918	2	19425	ENSCHIG00000015852
GO:0032292	peripheral nervous system axon ensheathment	biological_process	0.13827	1	1	918	2	19425	ENSCHIG00000015852
GO:0000103	sulfate assimilation	biological_process	0.13829	1	1	918	2	19425	ENSCHIG00000007800
GO:0004020	adenylylsulfate kinase activity	molecular_function	0.13829	1	1	918	2	19425	ENSCHIG00000007800
GO:0004779	sulfate adenylyltransferase activity	molecular_function	0.13829	1	1	918	2	19425	ENSCHIG00000007800
GO:0004781	sulfate adenylyltransferase (ATP) activity	molecular_function	0.13829	1	1	918	2	19425	ENSCHIG00000007800
GO:0045736	negative regulation of cyclin-dependent protein serine/threonine kinase activity	biological_process	0.13833	1	1	918	6	19425	ENSCHIG00000006042
GO:0006020	inositol metabolic process	biological_process	0.13854	1	1	918	4	19425	ENSCHIG00000023057
GO:0035437	maintenance of protein localization in endoplasmic reticulum	biological_process	0.13906	1	1	918	4	19425	ENSCHIG00000025078
GO:0072595	maintenance of protein localization in organelle	biological_process	0.13906	1	1	918	4	19425	ENSCHIG00000025078
GO:0005254	chloride channel activity	molecular_function	0.13926	1	4	918	33	19425	ENSCHIG00000024205,ENSCHIG00000017768,ENSCHIG00000014360,ENSCHIG00000021249
GO:0003777	microtubule motor activity	molecular_function	0.13937	1	8	918	71	19425	ENSCHIG00000017710,ENSCHIG00000018234,ENSCHIG00000019535,ENSCHIG00000012350,ENSCHIG00000018049,ENSCHIG00000001851,ENSCHIG00000018268,ENSCHIG00000023478
GO:0050839	cell adhesion molecule binding	molecular_function	0.13967	1	3	918	15	19425	ENSCHIG00000026333,ENSCHIG00000026297,ENSCHIG00000026793
GO:0019005	SCF ubiquitin ligase complex	cellular_component	0.13994	1	1	918	3	19425	ENSCHIG00000012761
GO:0030091	protein repair	biological_process	0.14014	1	1	918	2	19425	ENSCHIG00000012505
GO:0016641	oxidoreductase activity, acting on the CH-NH2 group of donors, oxygen as acceptor	molecular_function	0.14026	1	2	918	16	19425	ENSCHIG00000001947,ENSCHIG00000019018
GO:0015711	organic anion transport	biological_process	0.14041	1	9	918	108	19425	ENSCHIG00000023773,ENSCHIG00000023042,ENSCHIG00000017131,ENSCHIG00000014126,ENSCHIG00000018640,ENSCHIG00000027144,ENSCHIG00000009059,ENSCHIG00000008265,ENSCHIG00000019640
GO:0019200	carbohydrate kinase activity	molecular_function	0.14067	1	3	918	22	19425	ENSCHIG00000024946,ENSCHIG00000015845,ENSCHIG00000025820
GO:0009109	coenzyme catabolic process	biological_process	0.14079	1	1	918	3	19425	ENSCHIG00000007932
GO:0045786	negative regulation of cell cycle	biological_process	0.14085	1	4	918	46	19425	ENSCHIG00000011982,ENSCHIG00000021331,ENSCHIG00000006042,ENSCHIG00000016057
GO:2000134	negative regulation of G1/S transition of mitotic cell cycle	biological_process	0.14089	1	1	918	2	19425	ENSCHIG00000012761
GO:0043546	molybdopterin cofactor binding	molecular_function	0.14233	1	1	918	2	19425	ENSCHIG00000013439
GO:0005504	fatty acid binding	molecular_function	0.14259	1	1	918	6	19425	ENSCHIG00000016845
GO:0061036	positive regulation of cartilage development	biological_process	0.14375	1	1	918	2	19425	ENSCHIG00000017761
GO:0010735	positive regulation of transcription via serum response element binding	biological_process	0.14386	1	1	918	2	19425	ENSCHIG00000024501
GO:0032642	regulation of chemokine production	biological_process	0.14397	1	1	918	4	19425	ENSCHIG00000015873
GO:0005024	transforming growth factor beta-activated receptor activity	molecular_function	0.14414	1	1	918	2	19425	ENSCHIG00000011473
GO:2000249	regulation of actin cytoskeleton reorganization	biological_process	0.14418	1	1	918	3	19425	ENSCHIG00000026234
GO:0004948	calcitonin receptor activity	molecular_function	0.14418	1	1	918	2	19425	ENSCHIG00000012930
GO:0043403	skeletal muscle tissue regeneration	biological_process	0.14434	1	1	918	4	19425	ENSCHIG00000022964
GO:0007015	actin filament organization	biological_process	0.14435	1	9	918	120	19425	ENSCHIG00000023924,ENSCHIG00000014072,ENSCHIG00000014531,ENSCHIG00000024501,ENSCHIG00000024003,ENSCHIG00000021305,ENSCHIG00000023166,ENSCHIG00000025262,ENSCHIG00000022172
GO:0048286	lung alveolus development	biological_process	0.14461	1	1	918	3	19425	ENSCHIG00000011607
GO:0016010	dystrophin-associated glycoprotein complex	cellular_component	0.145	1	2	918	10	19425	ENSCHIG00000011097,ENSCHIG00000014532
GO:0044765	single-organism transport	biological_process	0.14505	1	94	918	1580	19425	ENSCHIG00000022574,ENSCHIG00000026252,ENSCHIG00000011977,ENSCHIG00000023789,ENSCHIG00000025473,ENSCHIG00000015956,ENSCHIG00000014223,ENSCHIG00000020405,ENSCHIG00000019612,ENSCHIG00000024152,ENSCHIG00000021468,ENSCHIG00000019191,ENSCHIG00000017768,XLOC_186054,ENSCHIG00000020881,ENSCHIG00000023746,ENSCHIG00000024027,ENSCHIG00000020194,ENSCHIG00000008265,ENSCHIG00000010741,ENSCHIG00000013965,ENSCHIG…
GO:0042594	response to starvation	biological_process	0.14507	1	2	918	17	19425	ENSCHIG00000025078,ENSCHIG00000013432
GO:0030336	negative regulation of cell migration	biological_process	0.14531	1	1	918	5	19425	ENSCHIG00000011607
GO:0006721	terpenoid metabolic process	biological_process	0.14538	1	2	918	15	19425	ENSCHIG00000009903,ENSCHIG00000020909
GO:0016799	hydrolase activity, hydrolyzing N-glycosyl compounds	molecular_function	0.14644	1	2	918	16	19425	ENSCHIG00000000345,ENSCHIG00000020433
GO:0046320	regulation of fatty acid oxidation	biological_process	0.14672	1	1	918	3	19425	ENSCHIG00000013432
GO:0085029	extracellular matrix assembly	biological_process	0.14677	1	1	918	3	19425	ENSCHIG00000017489
GO:0019284	L-methionine biosynthetic process from S-adenosylmethionine	biological_process	0.14743	1	1	918	3	19425	ENSCHIG00000025799
GO:0033353	S-adenosylmethionine cycle	biological_process	0.14743	1	1	918	3	19425	ENSCHIG00000025799
GO:0030170	pyridoxal phosphate binding	molecular_function	0.14767	1	5	918	51	19425	ENSCHIG00000007941,ENSCHIG00000017262,ENSCHIG00000011255,ENSCHIG00000015229,ENSCHIG00000015633
GO:0031297	replication fork processing	biological_process	0.14772	1	1	918	2	19425	ENSCHIG00000019370
GO:0030337	DNA polymerase processivity factor activity	molecular_function	0.1487	1	1	918	4	19425	ENSCHIG00000015863
GO:0060416	response to growth hormone stimulus	biological_process	0.14875	1	1	918	3	19425	ENSCHIG00000011607
GO:0002757	immune response-activating signal transduction	biological_process	0.14903	1	3	918	29	19425	ENSCHIG00000015873,ENSCHIG00000013826,ENSCHIG00000024962
GO:0052548	regulation of endopeptidase activity	biological_process	0.14919	1	7	918	98	19425	ENSCHIG00000019405,ENSCHIG00000021630,ENSCHIG00000010023,ENSCHIG00000018312,ENSCHIG00000021004,ENSCHIG00000010613,ENSCHIG00000015742
GO:0043235	receptor complex	cellular_component	0.14927	1	4	918	32	19425	ENSCHIG00000025296,ENSCHIG00000019338,ENSCHIG00000011473,ENSCHIG00000005571
GO:0004450	isocitrate dehydrogenase (NADP+) activity	molecular_function	0.14978	1	1	918	4	19425	ENSCHIG00000003808
GO:0002221	pattern recognition receptor signaling pathway	biological_process	0.14982	1	2	918	14	19425	ENSCHIG00000024962,ENSCHIG00000015873
GO:0002758	innate immune response-activating signal transduction	biological_process	0.14982	1	2	918	14	19425	ENSCHIG00000024962,ENSCHIG00000015873
GO:0008138	protein tyrosine/serine/threonine phosphatase activity	molecular_function	0.14995	1	4	918	48	19425	ENSCHIG00000024051,ENSCHIG00000017421,ENSCHIG00000021879,ENSCHIG00000019000
GO:0007204	elevation of cytosolic calcium ion concentration	biological_process	0.14997	1	2	918	13	19425	ENSCHIG00000023789,ENSCHIG00000014164
GO:0051480	cytosolic calcium ion homeostasis	biological_process	0.14997	1	2	918	13	19425	ENSCHIG00000023789,ENSCHIG00000014164
GO:0006086	acetyl-CoA biosynthetic process from pyruvate	biological_process	0.15031	1	1	918	5	19425	ENSCHIG00000013432
GO:0080019	fatty-acyl-CoA reductase (alcohol-forming) activity	molecular_function	0.15053	1	1	918	2	19425	ENSCHIG00000023208
GO:0005694	chromosome	cellular_component	0.15065	1	14	918	286	19425	ENSCHIG00000018909,ENSCHIG00000022696,ENSCHIG00000025721,ENSCHIG00000009525,ENSCHIG00000018551,ENSCHIG00000000946,ENSCHIG00000010006,ENSCHIG00000026740,ENSCHIG00000023859,ENSCHIG00000021734,ENSCHIG00000016876,ENSCHIG00000005401,ENSCHIG00000010477,ENSCHIG00000009421
GO:0004367	glycerol-3-phosphate dehydrogenase [NAD+] activity	molecular_function	0.15073	1	1	918	4	19425	ENSCHIG00000020256
GO:0010466	negative regulation of peptidase activity	biological_process	0.15103	1	7	918	101	19425	ENSCHIG00000021004,ENSCHIG00000010613,ENSCHIG00000015742,ENSCHIG00000019405,ENSCHIG00000021630,ENSCHIG00000010023,ENSCHIG00000018312
GO:0048518	positive regulation of biological process	biological_process	0.15181	1	27	918	460	19425	ENSCHIG00000024501,ENSCHIG00000021331,ENSCHIG00000023873,ENSCHIG00000011075,ENSCHIG00000010896,ENSCHIG00000017743,ENSCHIG00000021630,ENSCHIG00000017761,ENSCHIG00000013826,ENSCHIG00000018287,ENSCHIG00000019405,ENSCHIG00000009903,ENSCHIG00000011607,ENSCHIG00000024003,ENSCHIG00000024962,ENSCHIG00000014072,ENSCHIG00000000498,ENSCHIG00000015873,ENSCHIG00000015872,ENSCHIG00000017555,ENSCHIG00000025078,…
GO:0010959	regulation of metal ion transport	biological_process	0.15198	1	2	918	16	19425	ENSCHIG00000017555,ENSCHIG00000014464
GO:0007214	gamma-aminobutyric acid signaling pathway	biological_process	0.1524	1	2	918	9	19425	ENSCHIG00000017957,ENSCHIG00000023746
GO:0045747	positive regulation of Notch signaling pathway	biological_process	0.15271	1	1	918	6	19425	ENSCHIG00000015872
GO:0047496	vesicle transport along microtubule	biological_process	0.15281	1	1	918	2	19425	ENSCHIG00000001851
GO:0072383	plus-end-directed vesicle transport along microtubule	biological_process	0.15281	1	1	918	2	19425	ENSCHIG00000001851
GO:0072384	organelle transport along microtubule	biological_process	0.15281	1	1	918	2	19425	ENSCHIG00000001851
GO:0072386	plus-end-directed organelle transport along microtubule	biological_process	0.15281	1	1	918	2	19425	ENSCHIG00000001851
GO:0016877	ligase activity, forming carbon-sulfur bonds	molecular_function	0.15292	1	2	918	11	19425	ENSCHIG00000027144,ENSCHIG00000021744
GO:0008281	sulfonylurea receptor activity	molecular_function	0.15292	1	1	918	2	19425	ENSCHIG00000014117
GO:0055001	muscle cell development	biological_process	0.1533	1	2	918	16	19425	ENSCHIG00000022964,ENSCHIG00000021331
GO:0055002	striated muscle cell development	biological_process	0.1533	1	2	918	16	19425	ENSCHIG00000022964,ENSCHIG00000021331
GO:1901385	regulation of voltage-gated calcium channel activity	biological_process	0.15403	1	1	918	5	19425	ENSCHIG00000014464
GO:1901386	negative regulation of voltage-gated calcium channel activity	biological_process	0.15403	1	1	918	5	19425	ENSCHIG00000014464
GO:0048565	digestive tract development	biological_process	0.15422	1	1	918	4	19425	ENSCHIG00000009903
GO:0048009	insulin-like growth factor receptor signaling pathway	biological_process	0.1546	1	1	918	3	19425	ENSCHIG00000011607
GO:0030057	desmosome	cellular_component	0.15551	1	1	918	3	19425	ENSCHIG00000023602
GO:0003876	AMP deaminase activity	molecular_function	0.15592	1	1	918	3	19425	ENSCHIG00000015980
GO:0050661	NADP binding	molecular_function	0.15604	1	3	918	27	19425	ENSCHIG00000020835,ENSCHIG00000008960,ENSCHIG00000022516
GO:0031669	cellular response to nutrient levels	biological_process	0.15606	1	2	918	18	19425	ENSCHIG00000013432,ENSCHIG00000025078
GO:0048662	negative regulation of smooth muscle cell proliferation	biological_process	0.15608	1	1	918	4	19425	ENSCHIG00000011607
GO:0008241	peptidyl-dipeptidase activity	molecular_function	0.15609	1	1	918	3	19425	ENSCHIG00000012043
GO:0051693	actin filament capping	biological_process	0.15638	1	3	918	24	19425	ENSCHIG00000023166,ENSCHIG00000023924,ENSCHIG00000021305
GO:0008652	cellular amino acid biosynthetic process	biological_process	0.15645	1	6	918	73	19425	ENSCHIG00000025125,ENSCHIG00000015704,ENSCHIG00000018578,ENSCHIG00000017801,ENSCHIG00000024701,ENSCHIG00000025799
GO:0009132	nucleoside diphosphate metabolic process	biological_process	0.15684	1	2	918	16	19425	ENSCHIG00000011217,ENSCHIG00000007647
GO:0033743	peptide-methionine (R)-S-oxide reductase activity	molecular_function	0.15693	1	1	918	3	19425	ENSCHIG00000012505
GO:0007584	response to nutrient	biological_process	0.1577	1	1	918	5	19425	ENSCHIG00000020909
GO:0033273	response to vitamin	biological_process	0.1577	1	1	918	5	19425	ENSCHIG00000020909
GO:0042803	protein homodimerization activity	molecular_function	0.15831	1	4	918	39	19425	ENSCHIG00000022964,ENSCHIG00000026297,ENSCHIG00000012476,ENSCHIG00000020256
GO:0007172	signal complex assembly	biological_process	0.15856	1	1	918	2	19425	ENSCHIG00000026234
GO:0046503	glycerolipid catabolic process	biological_process	0.15893	1	1	918	3	19425	ENSCHIG00000025623
GO:0000018	regulation of DNA recombination	biological_process	0.15948	1	1	918	3	19425	ENSCHIG00000023012
GO:0016653	oxidoreductase activity, acting on NAD(P)H, heme protein as acceptor	molecular_function	0.15973	1	1	918	4	19425	ENSCHIG00000014622
GO:0015849	organic acid transport	biological_process	0.15976	1	6	918	76	19425	ENSCHIG00000019640,ENSCHIG00000027144,ENSCHIG00000009059,ENSCHIG00000017131,ENSCHIG00000023042,ENSCHIG00000023773
GO:0046942	carboxylic acid transport	biological_process	0.15976	1	6	918	76	19425	ENSCHIG00000017131,ENSCHIG00000023042,ENSCHIG00000023773,ENSCHIG00000019640,ENSCHIG00000009059,ENSCHIG00000027144
GO:0006498	N-terminal protein lipidation	biological_process	0.15986	1	1	918	3	19425	ENSCHIG00000023240
GO:0005125	cytokine activity	molecular_function	0.16033	1	7	918	162	19425	ENSCHIG00000008797,ENSCHIG00000016856,ENSCHIG00000020304,ENSCHIG00000022964,ENSCHIG00000026913,ENSCHIG00000008571,ENSCHIG00000024482
GO:0016055	Wnt receptor signaling pathway	biological_process	0.16047	1	7	918	90	19425	ENSCHIG00000016384,ENSCHIG00000022955,ENSCHIG00000008577,ENSCHIG00000020385,ENSCHIG00000017240,ENSCHIG00000026036,ENSCHIG00000014291
GO:0006942	regulation of striated muscle contraction	biological_process	0.16089	1	1	918	3	19425	ENSCHIG00000007239
GO:0044710	single-organism metabolic process	biological_process	0.16091	1	99	918	1798	19425	ENSCHIG00000007647,ENSCHIG00000019018,ENSCHIG00000025425,ENSCHIG00000025623,ENSCHIG00000017366,ENSCHIG00000009703,ENSCHIG00000025577,ENSCHIG00000017262,ENSCHIG00000005111,ENSCHIG00000020735,ENSCHIG00000010651,ENSCHIG00000017579,ENSCHIG00000022516,ENSCHIG00000020835,ENSCHIG00000021082,ENSCHIG00000001947,ENSCHIG00000023233,ENSCHIG00000013432,ENSCHIG00000023058,ENSCHIG00000012163,ENSCHIG00000020909,…
GO:0003989	acetyl-CoA carboxylase activity	molecular_function	0.16131	1	1	918	2	19425	ENSCHIG00000020615
GO:0016421	CoA carboxylase activity	molecular_function	0.16131	1	1	918	2	19425	ENSCHIG00000020615
GO:0070548	L-glutamine aminotransferase activity	molecular_function	0.16148	1	1	918	3	19425	ENSCHIG00000025952
GO:0003918	DNA topoisomerase type II (ATP-hydrolyzing) activity	molecular_function	0.16239	1	1	918	3	19425	ENSCHIG00000012498
GO:0061505	DNA topoisomerase II activity	molecular_function	0.16239	1	1	918	3	19425	ENSCHIG00000012498
GO:0031330	negative regulation of cellular catabolic process	biological_process	0.1626	1	1	918	4	19425	ENSCHIG00000022544
GO:0060294	cilium movement involved in cell motility	biological_process	0.16281	1	1	918	4	19425	ENSCHIG00000012473
GO:0000978	RNA polymerase II core promoter proximal region sequence-specific DNA binding	molecular_function	0.16282	1	2	918	15	19425	ENSCHIG00000007281,ENSCHIG00000021331
GO:0046940	nucleoside monophosphate phosphorylation	biological_process	0.16309	1	2	918	12	19425	ENSCHIG00000011217,ENSCHIG00000007647
GO:0034329	cell junction assembly	biological_process	0.16324	1	2	918	14	19425	ENSCHIG00000026333,ENSCHIG00000005571
GO:0051050	positive regulation of transport	biological_process	0.16343	1	3	918	31	19425	ENSCHIG00000011075,ENSCHIG00000010896,ENSCHIG00000017555
GO:0008982	protein-N(PI)-phosphohistidine-sugar phosphotransferase activity	molecular_function	0.16358	1	1	918	4	19425	XLOC_124264
GO:0019062	viral attachment to host cell	biological_process	0.16362	1	1	918	3	19425	ENSCHIG00000026297
GO:0044406	adhesion to host	biological_process	0.16362	1	1	918	3	19425	ENSCHIG00000026297
GO:0044650	adhesion of symbiont to host cell	biological_process	0.16362	1	1	918	3	19425	ENSCHIG00000026297
GO:0051825	adhesion to other organism involved in symbiotic interaction	biological_process	0.16362	1	1	918	3	19425	ENSCHIG00000026297
GO:0043122	regulation of I-kappaB kinase/NF-kappaB cascade	biological_process	0.16384	1	2	918	15	19425	ENSCHIG00000014328,ENSCHIG00000024962
GO:0004767	sphingomyelin phosphodiesterase activity	molecular_function	0.16423	1	1	918	4	19425	ENSCHIG00000014109
GO:0006684	sphingomyelin metabolic process	biological_process	0.16423	1	1	918	4	19425	ENSCHIG00000014109
GO:0006685	sphingomyelin catabolic process	biological_process	0.16423	1	1	918	4	19425	ENSCHIG00000014109
GO:0042551	neuron maturation	biological_process	0.16464	1	1	918	3	19425	ENSCHIG00000025761
GO:0045161	neuronal ion channel clustering	biological_process	0.16464	1	1	918	3	19425	ENSCHIG00000025761
GO:0045162	clustering of voltage-gated sodium channels	biological_process	0.16464	1	1	918	3	19425	ENSCHIG00000025761
GO:0007091	metaphase/anaphase transition of mitotic cell cycle	biological_process	0.16469	1	2	918	14	19425	ENSCHIG00000011982,ENSCHIG00000016057
GO:0030071	regulation of mitotic metaphase/anaphase transition	biological_process	0.16469	1	2	918	14	19425	ENSCHIG00000011982,ENSCHIG00000016057
GO:0044784	metaphase/anaphase transition of cell cycle	biological_process	0.16469	1	2	918	14	19425	ENSCHIG00000016057,ENSCHIG00000011982
GO:1902099	regulation of metaphase/anaphase transition of cell cycle	biological_process	0.16469	1	2	918	14	19425	ENSCHIG00000011982,ENSCHIG00000016057
GO:0019203	carbohydrate phosphatase activity	molecular_function	0.16499	1	1	918	4	19425	ENSCHIG00000017472
GO:0050308	sugar-phosphatase activity	molecular_function	0.16499	1	1	918	4	19425	ENSCHIG00000017472
GO:0032602	chemokine production	biological_process	0.16539	1	1	918	5	19425	ENSCHIG00000015873
GO:0006353	DNA-dependent transcription, termination	biological_process	0.1656	1	1	918	4	19425	ENSCHIG00000021967
GO:0030284	estrogen receptor activity	molecular_function	0.16566	1	1	918	2	19425	ENSCHIG00000014058
GO:0007051	spindle organization	biological_process	0.16574	1	3	918	28	19425	ENSCHIG00000009909,ENSCHIG00000023873,ENSCHIG00000013177
GO:2000257	regulation of protein activation cascade	biological_process	0.16618	1	1	918	5	19425	ENSCHIG00000019405
GO:0000079	regulation of cyclin-dependent protein serine/threonine kinase activity	biological_process	0.16654	1	2	918	19	19425	ENSCHIG00000006042,ENSCHIG00000022256
GO:0009221	pyrimidine deoxyribonucleotide biosynthetic process	biological_process	0.16662	1	1	918	6	19425	ENSCHIG00000000075
GO:0009265	2'-deoxyribonucleotide biosynthetic process	biological_process	0.16662	1	1	918	6	19425	ENSCHIG00000000075
GO:0046385	deoxyribose phosphate biosynthetic process	biological_process	0.16662	1	1	918	6	19425	ENSCHIG00000000075
GO:0050829	defense response to Gram-negative bacterium	biological_process	0.16712	1	1	918	5	19425	ENSCHIG00000009903
GO:0050994	regulation of lipid catabolic process	biological_process	0.16756	1	1	918	5	19425	ENSCHIG00000009903
GO:0060349	bone morphogenesis	biological_process	0.16892	1	1	918	3	19425	ENSCHIG00000017761
GO:0060350	endochondral bone morphogenesis	biological_process	0.16892	1	1	918	3	19425	ENSCHIG00000017761
GO:0015091	ferric iron transmembrane transporter activity	molecular_function	0.16953	1	1	918	3	19425	ENSCHIG00000021497
GO:0072510	trivalent inorganic cation transmembrane transporter activity	molecular_function	0.16953	1	1	918	3	19425	ENSCHIG00000021497
GO:0072512	trivalent inorganic cation transport	biological_process	0.16953	1	1	918	3	19425	ENSCHIG00000021497
GO:0008184	glycogen phosphorylase activity	molecular_function	0.16966	1	1	918	3	19425	ENSCHIG00000011255
GO:0034707	chloride channel complex	cellular_component	0.16975	1	2	918	14	19425	ENSCHIG00000014360,ENSCHIG00000017768
GO:0004064	arylesterase activity	molecular_function	0.17002	1	1	918	3	19425	ENSCHIG00000011355
GO:0016021	integral to membrane	cellular_component	0.17037	1	279	918	5647	19425	ENSCHIG00000026941,ENSCHIG00000014795,ENSCHIG00000017131,ENSCHIG00000023610,ENSCHIG00000009453,ENSCHIG00000011424,ENSCHIG00000024937,ENSCHIG00000024239,ENSCHIG00000014164,ENSCHIG00000011873,ENSCHIG00000012210,ENSCHIG00000002856,ENSCHIG00000021260,ENSCHIG00000019771,ENSCHIG00000026086,ENSCHIG00000014530,ENSCHIG00000013440,ENSCHIG00000003900,ENSCHIG00000026070,ENSCHIG00000015851,ENSCHIG00000005571,…
GO:0042573	retinoic acid metabolic process	biological_process	0.17052	1	1	918	4	19425	ENSCHIG00000020909
GO:0008201	heparin binding	molecular_function	0.17068	1	2	918	16	19425	ENSCHIG00000025623,ENSCHIG00000022964
GO:0031400	negative regulation of protein modification process	biological_process	0.17084	1	3	918	44	19425	ENSCHIG00000006042,ENSCHIG00000021879,ENSCHIG00000023240
GO:0032881	regulation of polysaccharide metabolic process	biological_process	0.17127	1	1	918	4	19425	ENSCHIG00000006614
GO:0050855	regulation of B cell receptor signaling pathway	biological_process	0.17247	1	1	918	3	19425	ENSCHIG00000013826
GO:0009126	purine nucleoside monophosphate metabolic process	biological_process	0.17257	1	3	918	27	19425	ENSCHIG00000015980,ENSCHIG00000007647,ENSCHIG00000011217
GO:0009167	purine ribonucleoside monophosphate metabolic process	biological_process	0.17257	1	3	918	27	19425	ENSCHIG00000011217,ENSCHIG00000015980,ENSCHIG00000007647
GO:0008154	actin polymerization or depolymerization	biological_process	0.17315	1	6	918	77	19425	ENSCHIG00000024501,ENSCHIG00000014531,ENSCHIG00000023166,ENSCHIG00000025262,ENSCHIG00000023924,ENSCHIG00000021305
GO:0008238	exopeptidase activity	molecular_function	0.17324	1	7	918	71	19425	ENSCHIG00000012040,ENSCHIG00000012539,ENSCHIG00000014364,ENSCHIG00000011174,ENSCHIG00000020658,ENSCHIG00000023102,ENSCHIG00000012043
GO:0002698	negative regulation of immune effector process	biological_process	0.17376	1	1	918	5	19425	ENSCHIG00000019405
GO:0016486	peptide hormone processing	biological_process	0.17425	1	1	918	2	19425	ENSCHIG00000020658
GO:0050886	endocrine process	biological_process	0.17497	1	1	918	4	19425	ENSCHIG00000020658
GO:0030835	negative regulation of actin filament depolymerization	biological_process	0.17527	1	3	918	25	19425	ENSCHIG00000023924,ENSCHIG00000023166,ENSCHIG00000021305
GO:0006220	pyrimidine nucleotide metabolic process	biological_process	0.17551	1	3	918	36	19425	XLOC_154928,ENSCHIG00000015872,ENSCHIG00000000075
GO:0004861	cyclin-dependent protein serine/threonine kinase inhibitor activity	molecular_function	0.17596	1	1	918	7	19425	ENSCHIG00000006042
GO:0008285	negative regulation of cell proliferation	biological_process	0.17762	1	4	918	48	19425	ENSCHIG00000021331,ENSCHIG00000011607,ENSCHIG00000007281,ENSCHIG00000011004
GO:0045663	positive regulation of myoblast differentiation	biological_process	0.17768	1	1	918	4	19425	ENSCHIG00000021331
GO:0001516	prostaglandin biosynthetic process	biological_process	0.17793	1	1	918	4	19425	ENSCHIG00000000527
GO:0046457	prostanoid biosynthetic process	biological_process	0.17793	1	1	918	4	19425	ENSCHIG00000000527
GO:0002683	negative regulation of immune system process	biological_process	0.17801	1	2	918	18	19425	ENSCHIG00000019405,ENSCHIG00000005882
GO:0061061	muscle structure development	biological_process	0.17803	1	3	918	32	19425	ENSCHIG00000021331,ENSCHIG00000011607,ENSCHIG00000022964
GO:0050803	regulation of synapse structure and activity	biological_process	0.17829	1	1	918	4	19425	ENSCHIG00000026297
GO:0050807	regulation of synapse organization	biological_process	0.17829	1	1	918	4	19425	ENSCHIG00000026297
GO:0055123	digestive system development	biological_process	0.1783	1	1	918	5	19425	ENSCHIG00000009903
GO:0040008	regulation of growth	biological_process	0.17889	1	3	918	34	19425	ENSCHIG00000011004,ENSCHIG00000022964,ENSCHIG00000011607
GO:0009975	cyclase activity	molecular_function	0.17919	1	3	918	21	19425	ENSCHIG00000023233,ENSCHIG00000020735,ENSCHIG00000023502
GO:0051049	regulation of transport	biological_process	0.17928	1	13	918	183	19425	ENSCHIG00000013440,ENSCHIG00000020127,ENSCHIG00000011977,ENSCHIG00000014464,ENSCHIG00000025576,ENSCHIG00000011075,ENSCHIG00000010896,ENSCHIG00000019165,ENSCHIG00000024729,ENSCHIG00000024980,ENSCHIG00000017555,ENSCHIG00000015851,ENSCHIG00000014360
GO:0031668	cellular response to extracellular stimulus	biological_process	0.17989	1	2	918	20	19425	ENSCHIG00000025078,ENSCHIG00000013432
GO:0003013	circulatory system process	biological_process	0.18022	1	3	918	36	19425	ENSCHIG00000020658,ENSCHIG00000003452,ENSCHIG00000000527
GO:0008015	blood circulation	biological_process	0.18022	1	3	918	36	19425	ENSCHIG00000003452,ENSCHIG00000020658,ENSCHIG00000000527
GO:0045597	positive regulation of cell differentiation	biological_process	0.18076	1	3	918	32	19425	ENSCHIG00000019733,ENSCHIG00000000346,ENSCHIG00000021331
GO:0042626	ATPase activity, coupled to transmembrane movement of substances	molecular_function	0.1809	1	10	918	124	19425	ENSCHIG00000026690,ENSCHIG00000024152,ENSCHIG00000014981,ENSCHIG00000012837,ENSCHIG00000017768,ENSCHIG00000014117,ENSCHIG00000026906,ENSCHIG00000009805,ENSCHIG00000016690,ENSCHIG00000005530
GO:0043492	ATPase activity, coupled to movement of substances	molecular_function	0.1809	1	10	918	124	19425	ENSCHIG00000005530,ENSCHIG00000009805,ENSCHIG00000026906,ENSCHIG00000016690,ENSCHIG00000012837,ENSCHIG00000017768,ENSCHIG00000014117,ENSCHIG00000026690,ENSCHIG00000014981,ENSCHIG00000024152
GO:0004645	phosphorylase activity	molecular_function	0.18184	1	1	918	4	19425	ENSCHIG00000011255
GO:0006720	isoprenoid metabolic process	biological_process	0.18187	1	3	918	31	19425	ENSCHIG00000009903,ENSCHIG00000020909,ENSCHIG00000025425
GO:0048872	homeostasis of number of cells	biological_process	0.18205	1	2	918	18	19425	ENSCHIG00000008990,ENSCHIG00000007281
GO:0016840	carbon-nitrogen lyase activity	molecular_function	0.1825	1	1	918	4	19425	ENSCHIG00000015704
GO:2000401	regulation of lymphocyte migration	biological_process	0.18262	1	1	918	6	19425	ENSCHIG00000013826
GO:0007417	central nervous system development	biological_process	0.18283	1	3	918	33	19425	ENSCHIG00000016204,ENSCHIG00000025078,ENSCHIG00000026109
GO:0044430	cytoskeletal part	cellular_component	0.1836	1	25	918	431	19425	ENSCHIG00000010603,ENSCHIG00000016517,ENSCHIG00000023478,ENSCHIG00000026388,ENSCHIG00000026092,ENSCHIG00000008416,ENSCHIG00000023103,ENSCHIG00000023873,ENSCHIG00000014922,ENSCHIG00000009070,ENSCHIG00000026733,ENSCHIG00000007239,ENSCHIG00000007935,ENSCHIG00000001851,ENSCHIG00000018745,ENSCHIG00000003732,ENSCHIG00000013360,ENSCHIG00000012494,ENSCHIG00000018234,ENSCHIG00000018025,ENSCHIG00000021226,…
GO:0015179	L-amino acid transmembrane transporter activity	molecular_function	0.18431	1	1	918	4	19425	ENSCHIG00000023042
GO:0004619	phosphoglycerate mutase activity	molecular_function	0.18438	1	1	918	5	19425	ENSCHIG00000005138
GO:0043627	response to estrogen stimulus	biological_process	0.18489	1	1	918	6	19425	ENSCHIG00000021331
GO:0009331	glycerol-3-phosphate dehydrogenase complex	cellular_component	0.18491	1	1	918	4	19425	ENSCHIG00000020256
GO:0000077	DNA damage checkpoint	biological_process	0.18516	1	2	918	16	19425	ENSCHIG00000012761,ENSCHIG00000025345
GO:0031224	intrinsic to membrane	cellular_component	0.18519	1	279	918	5662	19425	ENSCHIG00000012588,ENSCHIG00000009059,ENSCHIG00000019838,ENSCHIG00000015628,ENSCHIG00000022508,ENSCHIG00000017768,ENSCHIG00000025700,ENSCHIG00000026683,ENSCHIG00000022910,ENSCHIG00000014223,ENSCHIG00000022970,ENSCHIG00000018867,ENSCHIG00000019638,ENSCHIG00000012326,ENSCHIG00000019467,ENSCHIG00000002384,ENSCHIG00000024967,ENSCHIG00000014814,ENSCHIG00000017048,ENSCHIG00000009485,ENSCHIG00000015652,…
GO:0000439	core TFIIH complex	cellular_component	0.18527	1	1	918	5	19425	ENSCHIG00000012326
GO:0000441	SSL2-core TFIIH complex	cellular_component	0.18527	1	1	918	5	19425	ENSCHIG00000012326
GO:0032806	carboxy-terminal domain protein kinase complex	cellular_component	0.18527	1	1	918	5	19425	ENSCHIG00000012326
GO:0001841	neural tube formation	biological_process	0.1855	1	1	918	4	19425	ENSCHIG00000021130
GO:0001843	neural tube closure	biological_process	0.1855	1	1	918	4	19425	ENSCHIG00000021130
GO:0014020	primary neural tube formation	biological_process	0.1855	1	1	918	4	19425	ENSCHIG00000021130
GO:0021915	neural tube development	biological_process	0.1855	1	1	918	4	19425	ENSCHIG00000021130
GO:0009617	response to bacterium	biological_process	0.18556	1	4	918	64	19425	ENSCHIG00000014328,ENSCHIG00000009903,ENSCHIG00000016965,ENSCHIG00000024407
GO:0016559	peroxisome fission	biological_process	0.18591	1	1	918	4	19425	ENSCHIG00000024000
GO:0030834	regulation of actin filament depolymerization	biological_process	0.1861	1	3	918	27	19425	ENSCHIG00000021305,ENSCHIG00000023924,ENSCHIG00000023166
GO:0018345	protein palmitoylation	biological_process	0.18648	1	1	918	3	19425	ENSCHIG00000023240
GO:0006638	neutral lipid metabolic process	biological_process	0.18689	1	1	918	4	19425	ENSCHIG00000025623
GO:0006639	acylglycerol metabolic process	biological_process	0.18689	1	1	918	4	19425	ENSCHIG00000025623
GO:0006641	triglyceride metabolic process	biological_process	0.18689	1	1	918	4	19425	ENSCHIG00000025623
GO:0007420	brain development	biological_process	0.18772	1	2	918	21	19425	ENSCHIG00000026109,ENSCHIG00000025078
GO:0009190	cyclic nucleotide biosynthetic process	biological_process	0.1884	1	4	918	38	19425	ENSCHIG00000023233,ENSCHIG00000025783,ENSCHIG00000023502,ENSCHIG00000020735
GO:0030894	replisome	cellular_component	0.18876	1	1	918	3	19425	ENSCHIG00000023859
GO:0043596	nuclear replication fork	cellular_component	0.18876	1	1	918	3	19425	ENSCHIG00000023859
GO:0043601	nuclear replisome	cellular_component	0.18876	1	1	918	3	19425	ENSCHIG00000023859
GO:0004181	metallocarboxypeptidase activity	molecular_function	0.18878	1	3	918	21	19425	ENSCHIG00000023102,ENSCHIG00000011174,ENSCHIG00000014364
GO:0080134	regulation of response to stress	biological_process	0.18884	1	6	918	81	19425	ENSCHIG00000019405,ENSCHIG00000016845,ENSCHIG00000023012,ENSCHIG00000024962,ENSCHIG00000015873,ENSCHIG00000017822
GO:0051094	positive regulation of developmental process	biological_process	0.18885	1	4	918	48	19425	ENSCHIG00000017761,ENSCHIG00000000346,ENSCHIG00000019733,ENSCHIG00000021331
GO:0031069	hair follicle morphogenesis	biological_process	0.18964	1	1	918	4	19425	ENSCHIG00000011607
GO:0048730	epidermis morphogenesis	biological_process	0.18964	1	1	918	4	19425	ENSCHIG00000011607
GO:0007213	G-protein coupled acetylcholine receptor signaling pathway	biological_process	0.19021	1	1	918	6	19425	ENSCHIG00000003452
GO:0060285	ciliary cell motility	biological_process	0.19031	1	1	918	5	19425	ENSCHIG00000012473
GO:0000266	mitochondrial fission	biological_process	0.19089	1	1	918	5	19425	ENSCHIG00000024000
GO:0035725	sodium ion transmembrane transport	biological_process	0.19092	1	5	918	44	19425	ENSCHIG00000015851,ENSCHIG00000017048,ENSCHIG00000024729,ENSCHIG00000024980,ENSCHIG00000020127
GO:0004999	vasoactive intestinal polypeptide receptor activity	molecular_function	0.19101	1	1	918	3	19425	ENSCHIG00000006461
GO:0070613	regulation of protein processing	biological_process	0.19111	1	1	918	5	19425	ENSCHIG00000019405
GO:0001871	pattern binding	molecular_function	0.19122	1	2	918	15	19425	ENSCHIG00000025814,ENSCHIG00000021015
GO:0030247	polysaccharide binding	molecular_function	0.19122	1	2	918	15	19425	ENSCHIG00000021015,ENSCHIG00000025814
GO:0008289	lipid binding	molecular_function	0.19145	1	17	918	242	19425	ENSCHIG00000016486,ENSCHIG00000025589,ENSCHIG00000013181,ENSCHIG00000022728,ENSCHIG00000024880,ENSCHIG00000020909,ENSCHIG00000016845,ENSCHIG00000009541,ENSCHIG00000020923,ENSCHIG00000017466,ENSCHIG00000010215,ENSCHIG00000021164,ENSCHIG00000000097,ENSCHIG00000014058,ENSCHIG00000022254,ENSCHIG00000020194,ENSCHIG00000008003
GO:0046189	phenol-containing compound biosynthetic process	biological_process	0.19175	1	1	918	4	19425	ENSCHIG00000026162
GO:0044275	cellular carbohydrate catabolic process	biological_process	0.19185	1	1	918	4	19425	ENSCHIG00000006614
GO:0002673	regulation of acute inflammatory response	biological_process	0.19198	1	1	918	5	19425	ENSCHIG00000019405
GO:0070542	response to fatty acid	biological_process	0.19265	1	1	918	3	19425	ENSCHIG00000013432
GO:0071398	cellular response to fatty acid	biological_process	0.19265	1	1	918	3	19425	ENSCHIG00000013432
GO:0071496	cellular response to external stimulus	biological_process	0.19402	1	2	918	21	19425	ENSCHIG00000025078,ENSCHIG00000013432
GO:0003824	catalytic activity	molecular_function	0.19419	1	285	918	5156	19425	ENSCHIG00000001865,ENSCHIG00000008236,ENSCHIG00000015005,ENSCHIG00000023978,ENSCHIG00000012768,ENSCHIG00000013506,ENSCHIG00000025952,ENSCHIG00000012040,ENSCHIG00000024701,ENSCHIG00000027144,ENSCHIG00000012539,ENSCHIG00000010163,ENSCHIG00000017801,ENSCHIG00000020433,ENSCHIG00000023098,ENSCHIG00000017535,ENSCHIG00000015886,ENSCHIG00000023502,ENSCHIG00000007254,ENSCHIG00000017761,ENSCHIG00000022252,…
GO:0009895	negative regulation of catabolic process	biological_process	0.19496	1	1	918	5	19425	ENSCHIG00000022544
GO:0040013	negative regulation of locomotion	biological_process	0.19542	1	1	918	6	19425	ENSCHIG00000011607
GO:2000146	negative regulation of cell motility	biological_process	0.19542	1	1	918	6	19425	ENSCHIG00000011607
GO:0008381	mechanically-gated ion channel activity	molecular_function	0.1955	1	1	918	3	19425	ENSCHIG00000010227
GO:0022833	mechanically gated channel activity	molecular_function	0.1955	1	1	918	3	19425	ENSCHIG00000010227
GO:0009187	cyclic nucleotide metabolic process	biological_process	0.19553	1	4	918	39	19425	ENSCHIG00000025783,ENSCHIG00000023233,ENSCHIG00000023502,ENSCHIG00000020735
GO:0016832	aldehyde-lyase activity	molecular_function	0.19554	1	1	918	5	19425	ENSCHIG00000013515
GO:0032934	sterol binding	molecular_function	0.19554	1	1	918	4	19425	ENSCHIG00000020194
GO:0071901	negative regulation of protein serine/threonine kinase activity	biological_process	0.19575	1	2	918	27	19425	ENSCHIG00000006042,ENSCHIG00000021879
GO:0034702	ion channel complex	cellular_component	0.19576	1	7	918	82	19425	ENSCHIG00000011977,ENSCHIG00000024980,ENSCHIG00000020127,ENSCHIG00000013440,ENSCHIG00000017768,ENSCHIG00000014360,ENSCHIG00000015851
GO:0002218	activation of innate immune response	biological_process	0.19579	1	2	918	18	19425	ENSCHIG00000015873,ENSCHIG00000024962
GO:1901617	organic hydroxy compound biosynthetic process	biological_process	0.1958	1	3	918	32	19425	ENSCHIG00000026162,ENSCHIG00000025425,ENSCHIG00000023057
GO:0043242	negative regulation of protein complex disassembly	biological_process	0.19605	1	3	918	26	19425	ENSCHIG00000021305,ENSCHIG00000023924,ENSCHIG00000023166
GO:1901880	negative regulation of protein depolymerization	biological_process	0.19605	1	3	918	26	19425	ENSCHIG00000021305,ENSCHIG00000023166,ENSCHIG00000023924
GO:0004457	lactate dehydrogenase activity	molecular_function	0.19737	1	1	918	7	19425	ENSCHIG00000018372
GO:0004459	L-lactate dehydrogenase activity	molecular_function	0.19737	1	1	918	7	19425	ENSCHIG00000018372
GO:0015935	small ribosomal subunit	cellular_component	0.19758	1	2	918	36	19425	ENSCHIG00000010903,ENSCHIG00000014944
GO:0032994	protein-lipid complex	cellular_component	0.19854	1	1	918	7	19425	ENSCHIG00000025623
GO:0034358	plasma lipoprotein particle	cellular_component	0.19854	1	1	918	7	19425	ENSCHIG00000025623
GO:0016558	protein import into peroxisome matrix	biological_process	0.19862	1	1	918	3	19425	ENSCHIG00000027250
GO:0015002	heme-copper terminal oxidase activity	molecular_function	0.19877	1	4	918	76	19425	ENSCHIG00000020772,ENSCHIG00000012976,XLOC_154928,XLOC_059848
GO:0009253	peptidoglycan catabolic process	biological_process	0.20006	1	1	918	6	19425	ENSCHIG00000013020
GO:0072676	lymphocyte migration	biological_process	0.20108	1	1	918	7	19425	ENSCHIG00000013826
GO:0045444	fat cell differentiation	biological_process	0.20179	1	2	918	18	19425	ENSCHIG00000019733,ENSCHIG00000000346
GO:0050808	synapse organization	biological_process	0.20193	1	2	918	13	19425	ENSCHIG00000015882,ENSCHIG00000026297
GO:0007018	microtubule-based movement	biological_process	0.20206	1	9	918	94	19425	ENSCHIG00000018049,ENSCHIG00000012350,ENSCHIG00000019535,ENSCHIG00000018234,ENSCHIG00000017710,ENSCHIG00000023478,ENSCHIG00000018268,ENSCHIG00000001851,ENSCHIG00000012473
GO:0043589	skin morphogenesis	biological_process	0.20305	1	1	918	5	19425	ENSCHIG00000011607
GO:0000987	core promoter proximal region sequence-specific DNA binding	molecular_function	0.20321	1	2	918	17	19425	ENSCHIG00000007281,ENSCHIG00000021331
GO:0001159	core promoter proximal region DNA binding	molecular_function	0.20321	1	2	918	17	19425	ENSCHIG00000007281,ENSCHIG00000021331
GO:0007050	cell cycle arrest	biological_process	0.20429	1	2	918	22	19425	ENSCHIG00000021331,ENSCHIG00000006042
GO:0019217	regulation of fatty acid metabolic process	biological_process	0.20431	1	1	918	5	19425	ENSCHIG00000013432
GO:0006307	DNA dealkylation involved in DNA repair	biological_process	0.20452	1	1	918	2	19425	ENSCHIG00000017579
GO:0035511	oxidative DNA demethylation	biological_process	0.20452	1	1	918	2	19425	ENSCHIG00000017579
GO:0035552	oxidative single-stranded DNA demethylation	biological_process	0.20452	1	1	918	2	19425	ENSCHIG00000017579
GO:0043624	cellular protein complex disassembly	biological_process	0.20452	1	4	918	45	19425	ENSCHIG00000024501,ENSCHIG00000023924,ENSCHIG00000023166,ENSCHIG00000021305
GO:0072350	tricarboxylic acid metabolic process	biological_process	0.20465	1	1	918	5	19425	ENSCHIG00000003808
GO:0032410	negative regulation of transporter activity	biological_process	0.20486	1	1	918	6	19425	ENSCHIG00000014464
GO:0032413	negative regulation of ion transmembrane transporter activity	biological_process	0.20486	1	1	918	6	19425	ENSCHIG00000014464
GO:1901020	negative regulation of calcium ion transmembrane transporter activity	biological_process	0.20486	1	1	918	6	19425	ENSCHIG00000014464
GO:2001258	negative regulation of cation channel activity	biological_process	0.20486	1	1	918	6	19425	ENSCHIG00000014464
GO:0001765	membrane raft assembly	biological_process	0.20494	1	1	918	4	19425	ENSCHIG00000010009
GO:0031579	membrane raft organization	biological_process	0.20494	1	1	918	4	19425	ENSCHIG00000010009
GO:0070836	caveola assembly	biological_process	0.20494	1	1	918	4	19425	ENSCHIG00000010009
GO:0005547	phosphatidylinositol-3,4,5-trisphosphate binding	molecular_function	0.20512	1	1	918	3	19425	ENSCHIG00000009541
GO:0060249	anatomical structure homeostasis	biological_process	0.2061	1	3	918	33	19425	ENSCHIG00000022964,ENSCHIG00000013432,ENSCHIG00000010009
GO:0005112	Notch binding	molecular_function	0.20644	1	1	918	3	19425	ENSCHIG00000024913
GO:2000045	regulation of G1/S transition of mitotic cell cycle	biological_process	0.2068	1	1	918	3	19425	ENSCHIG00000012761
GO:1901031	regulation of response to reactive oxygen species	biological_process	0.20834	1	1	918	4	19425	ENSCHIG00000017822
GO:0017075	syntaxin-1 binding	molecular_function	0.20854	1	1	918	3	19425	ENSCHIG00000026780
GO:0006869	lipid transport	biological_process	0.20922	1	10	918	138	19425	ENSCHIG00000024880,ENSCHIG00000027144,ENSCHIG00000018640,ENSCHIG00000012837,ENSCHIG00000016486,ENSCHIG00000025589,ENSCHIG00000019640,ENSCHIG00000008265,ENSCHIG00000010741,ENSCHIG00000020194
GO:0010563	negative regulation of phosphorus metabolic process	biological_process	0.20944	1	3	918	45	19425	ENSCHIG00000021879,ENSCHIG00000006042,ENSCHIG00000025783
GO:0045936	negative regulation of phosphate metabolic process	biological_process	0.20944	1	3	918	45	19425	ENSCHIG00000006042,ENSCHIG00000021879,ENSCHIG00000025783
GO:0045202	synapse	cellular_component	0.20981	1	8	918	76	19425	ENSCHIG00000022574,ENSCHIG00000003452,ENSCHIG00000026328,ENSCHIG00000014223,ENSCHIG00000015950,ENSCHIG00000020528,ENSCHIG00000026297,ENSCHIG00000019205
GO:0015278	calcium-release channel activity	molecular_function	0.21071	1	2	918	8	19425	ENSCHIG00000023789,ENSCHIG00000014164
GO:0050660	flavin adenine dinucleotide binding	molecular_function	0.21073	1	6	918	71	19425	ENSCHIG00000024501,ENSCHIG00000013439,ENSCHIG00000001947,ENSCHIG00000020835,ENSCHIG00000025328,ENSCHIG00000025577
GO:0021782	glial cell development	biological_process	0.21165	1	1	918	5	19425	ENSCHIG00000015852
GO:0031532	actin cytoskeleton reorganization	biological_process	0.21206	1	2	918	11	19425	ENSCHIG00000025001,ENSCHIG00000026234
GO:0030308	negative regulation of cell growth	biological_process	0.21208	1	1	918	5	19425	ENSCHIG00000011004
GO:0007156	homophilic cell adhesion	biological_process	0.21211	1	8	918	87	19425	ENSCHIG00000021480,ENSCHIG00000022240,ENSCHIG00000011663,ENSCHIG00000018662,ENSCHIG00000007626,ENSCHIG00000003875,ENSCHIG00000024645,ENSCHIG00000019029
GO:0061448	connective tissue development	biological_process	0.21311	1	2	918	16	19425	ENSCHIG00000017761,ENSCHIG00000020792
GO:0006360	transcription from RNA polymerase I promoter	biological_process	0.21333	1	1	918	5	19425	ENSCHIG00000021967
GO:0048659	smooth muscle cell proliferation	biological_process	0.21342	1	1	918	6	19425	ENSCHIG00000011607
GO:0048660	regulation of smooth muscle cell proliferation	biological_process	0.21342	1	1	918	6	19425	ENSCHIG00000011607
GO:0005811	lipid particle	cellular_component	0.21391	1	1	918	5	19425	ENSCHIG00000020909
GO:0031146	SCF-dependent proteasomal ubiquitin-dependent protein catabolic process	biological_process	0.21398	1	1	918	4	19425	ENSCHIG00000012761
GO:0070325	lipoprotein particle receptor binding	molecular_function	0.21424	1	1	918	2	19425	ENSCHIG00000016204
GO:0008593	regulation of Notch signaling pathway	biological_process	0.21492	1	1	918	7	19425	ENSCHIG00000015872
GO:0006072	glycerol-3-phosphate metabolic process	biological_process	0.21543	1	1	918	6	19425	ENSCHIG00000020256
GO:0050776	regulation of immune response	biological_process	0.21562	1	6	918	94	19425	ENSCHIG00000019405,ENSCHIG00000021630,ENSCHIG00000017743,ENSCHIG00000013826,ENSCHIG00000015873,ENSCHIG00000024962
GO:0015399	primary active transmembrane transporter activity	molecular_function	0.21563	1	10	918	132	19425	ENSCHIG00000024152,ENSCHIG00000014981,ENSCHIG00000026690,ENSCHIG00000017768,ENSCHIG00000014117,ENSCHIG00000012837,ENSCHIG00000016690,ENSCHIG00000009805,ENSCHIG00000026906,ENSCHIG00000005530
GO:0015405	P-P-bond-hydrolysis-driven transmembrane transporter activity	molecular_function	0.21563	1	10	918	132	19425	ENSCHIG00000024152,ENSCHIG00000014981,ENSCHIG00000026690,ENSCHIG00000017768,ENSCHIG00000014117,ENSCHIG00000012837,ENSCHIG00000016690,ENSCHIG00000026906,ENSCHIG00000009805,ENSCHIG00000005530
GO:0015349	thyroid hormone transmembrane transporter activity	molecular_function	0.21575	1	1	918	3	19425	ENSCHIG00000023773
GO:0019894	kinesin binding	molecular_function	0.21617	1	1	918	3	19425	ENSCHIG00000026780
GO:0019216	regulation of lipid metabolic process	biological_process	0.21632	1	2	918	22	19425	ENSCHIG00000013432,ENSCHIG00000009903
GO:0032392	DNA geometric change	biological_process	0.217	1	3	918	27	19425	ENSCHIG00000011442,ENSCHIG00000018094,ENSCHIG00000017476
GO:0032508	DNA duplex unwinding	biological_process	0.217	1	3	918	27	19425	ENSCHIG00000011442,ENSCHIG00000017476,ENSCHIG00000018094
GO:0022843	voltage-gated cation channel activity	molecular_function	0.21776	1	8	918	102	19425	ENSCHIG00000015851,ENSCHIG00000023684,ENSCHIG00000024980,ENSCHIG00000024729,ENSCHIG00000019165,ENSCHIG00000011977,ENSCHIG00000020127,ENSCHIG00000013440
GO:0046914	transition metal ion binding	molecular_function	0.21822	1	54	918	924	19425	ENSCHIG00000026162,ENSCHIG00000017800,ENSCHIG00000023586,ENSCHIG00000008144,ENSCHIG00000014344,ENSCHIG00000014058,ENSCHIG00000014797,ENSCHIG00000022932,ENSCHIG00000009622,ENSCHIG00000013020,ENSCHIG00000011312,XLOC_154928,ENSCHIG00000021041,ENSCHIG00000015886,ENSCHIG00000025642,ENSCHIG00000025799,ENSCHIG00000020163,ENSCHIG00000012385,ENSCHIG00000013439,ENSCHIG00000008990,XLOC_062429,ENSCHIG0000002…
GO:0007507	heart development	biological_process	0.21898	1	2	918	20	19425	ENSCHIG00000008742,ENSCHIG00000012180
GO:0043560	insulin receptor substrate binding	molecular_function	0.21947	1	1	918	3	19425	ENSCHIG00000014171
GO:0032268	regulation of cellular protein metabolic process	biological_process	0.21968	1	11	918	188	19425	ENSCHIG00000022256,ENSCHIG00000022544,ENSCHIG00000023240,ENSCHIG00000021879,ENSCHIG00000011607,ENSCHIG00000009903,ENSCHIG00000017157,ENSCHIG00000006042,ENSCHIG00000015916,ENSCHIG00000023873,ENSCHIG00000025078
GO:0042743	hydrogen peroxide metabolic process	biological_process	0.21978	1	1	918	4	19425	ENSCHIG00000008514
GO:0030176	integral to endoplasmic reticulum membrane	cellular_component	0.22022	1	3	918	34	19425	XLOC_189046,ENSCHIG00000017555,ENSCHIG00000025078
GO:0031227	intrinsic to endoplasmic reticulum membrane	cellular_component	0.22022	1	3	918	34	19425	ENSCHIG00000017555,ENSCHIG00000025078,XLOC_189046
GO:0051897	positive regulation of protein kinase B signaling cascade	biological_process	0.22029	1	1	918	5	19425	ENSCHIG00000011607
GO:0002252	immune effector process	biological_process	0.22045	1	5	918	109	19425	ENSCHIG00000017743,ENSCHIG00000021630,ENSCHIG00000019405,ENSCHIG00000015873,ENSCHIG00000019892
GO:0000015	phosphopyruvate hydratase complex	cellular_component	0.22047	1	1	918	6	19425	ENSCHIG00000019504
GO:0004634	phosphopyruvate hydratase activity	molecular_function	0.22047	1	1	918	6	19425	ENSCHIG00000019504
GO:0006885	regulation of pH	biological_process	0.22071	1	2	918	12	19425	ENSCHIG00000017048,ENSCHIG00000013432
GO:0055067	monovalent inorganic cation homeostasis	biological_process	0.22071	1	2	918	12	19425	ENSCHIG00000013432,ENSCHIG00000017048
GO:0016638	oxidoreductase activity, acting on the CH-NH2 group of donors	molecular_function	0.22096	1	2	918	21	19425	ENSCHIG00000019018,ENSCHIG00000001947
GO:0002764	immune response-regulating signaling pathway	biological_process	0.22191	1	3	918	35	19425	ENSCHIG00000024962,ENSCHIG00000013826,ENSCHIG00000015873
GO:0051707	response to other organism	biological_process	0.22207	1	6	918	140	19425	ENSCHIG00000019892,ENSCHIG00000014328,ENSCHIG00000015873,ENSCHIG00000024407,ENSCHIG00000016965,ENSCHIG00000009903
GO:0050662	coenzyme binding	molecular_function	0.22262	1	10	918	145	19425	ENSCHIG00000013439,ENSCHIG00000025577,ENSCHIG00000025328,ENSCHIG00000020835,ENSCHIG00000003808,ENSCHIG00000001947,ENSCHIG00000024501,ENSCHIG00000022516,ENSCHIG00000008960,ENSCHIG00000020256
GO:0001228	RNA polymerase II transcription regulatory region sequence-specific DNA binding transcription factor activity involved in positive regulation of transcription	molecular_function	0.22284	1	2	918	19	19425	ENSCHIG00000007281,ENSCHIG00000021331
GO:0045005	maintenance of fidelity involved in DNA-dependent DNA replication	biological_process	0.22309	1	1	918	5	19425	ENSCHIG00000019370
GO:0034637	cellular carbohydrate biosynthetic process	biological_process	0.2232	1	2	918	18	19425	ENSCHIG00000023028,ENSCHIG00000023057
GO:0030041	actin filament polymerization	biological_process	0.22382	1	5	918	66	19425	ENSCHIG00000021305,ENSCHIG00000023166,ENSCHIG00000025262,ENSCHIG00000023924,ENSCHIG00000014531
GO:0006775	fat-soluble vitamin metabolic process	biological_process	0.22462	1	1	918	6	19425	ENSCHIG00000020909
GO:0034755	iron ion transmembrane transport	biological_process	0.22469	1	1	918	4	19425	ENSCHIG00000021497
GO:0007519	skeletal muscle tissue development	biological_process	0.22498	1	2	918	19	19425	ENSCHIG00000021331,ENSCHIG00000022964
GO:0060538	skeletal muscle organ development	biological_process	0.22498	1	2	918	19	19425	ENSCHIG00000022964,ENSCHIG00000021331
GO:0040001	establishment of mitotic spindle localization	biological_process	0.22537	1	1	918	4	19425	ENSCHIG00000007935
GO:0051293	establishment of spindle localization	biological_process	0.22537	1	1	918	4	19425	ENSCHIG00000007935
GO:0051653	spindle localization	biological_process	0.22537	1	1	918	4	19425	ENSCHIG00000007935
GO:0009081	branched-chain amino acid metabolic process	biological_process	0.22563	1	1	918	4	19425	ENSCHIG00000025125
GO:0016885	ligase activity, forming carbon-carbon bonds	molecular_function	0.22605	1	1	918	3	19425	ENSCHIG00000020615
GO:0045089	positive regulation of innate immune response	biological_process	0.22619	1	2	918	20	19425	ENSCHIG00000024962,ENSCHIG00000015873
GO:0052547	regulation of peptidase activity	biological_process	0.22661	1	7	918	112	19425	ENSCHIG00000010613,ENSCHIG00000021004,ENSCHIG00000015742,ENSCHIG00000019405,ENSCHIG00000021630,ENSCHIG00000010023,ENSCHIG00000018312
GO:0004748	ribonucleoside-diphosphate reductase activity, thioredoxin disulfide as acceptor	molecular_function	0.22673	1	1	918	5	19425	ENSCHIG00000009694
GO:0016728	oxidoreductase activity, acting on CH or CH2 groups, disulfide as acceptor	molecular_function	0.22673	1	1	918	5	19425	ENSCHIG00000009694
GO:0051017	actin filament bundle assembly	biological_process	0.22716	1	2	918	13	19425	ENSCHIG00000024003,ENSCHIG00000014072
GO:0090407	organophosphate biosynthetic process	biological_process	0.22742	1	16	918	276	19425	ENSCHIG00000009653,ENSCHIG00000016895,ENSCHIG00000000075,ENSCHIG00000025783,ENSCHIG00000018578,ENSCHIG00000023233,ENSCHIG00000024701,ENSCHIG00000020735,ENSCHIG00000015872,ENSCHIG00000023057,ENSCHIG00000015980,ENSCHIG00000011217,ENSCHIG00000009694,ENSCHIG00000007647,ENSCHIG00000023502,ENSCHIG00000014858
GO:0015245	fatty acid transporter activity	molecular_function	0.22743	1	1	918	5	19425	ENSCHIG00000027144
GO:0004712	protein serine/threonine/tyrosine kinase activity	molecular_function	0.22786	1	1	918	4	19425	ENSCHIG00000012496
GO:0051235	maintenance of location	biological_process	0.22839	1	4	918	40	19425	ENSCHIG00000023789,ENSCHIG00000025078,ENSCHIG00000014164,ENSCHIG00000024126
GO:0003956	NAD(P)+-protein-arginine ADP-ribosyltransferase activity	molecular_function	0.22917	1	1	918	7	19425	ENSCHIG00000021462
GO:0008017	microtubule binding	molecular_function	0.22931	1	9	918	107	19425	ENSCHIG00000018268,ENSCHIG00000023478,ENSCHIG00000016845,ENSCHIG00000002572,ENSCHIG00000001851,ENSCHIG00000019535,ENSCHIG00000012350,ENSCHIG00000018049,ENSCHIG00000017710
GO:0046627	negative regulation of insulin receptor signaling pathway	biological_process	0.22959	1	1	918	4	19425	ENSCHIG00000022964
GO:1900077	negative regulation of cellular response to insulin stimulus	biological_process	0.22959	1	1	918	4	19425	ENSCHIG00000022964
GO:0004177	aminopeptidase activity	molecular_function	0.22965	1	3	918	25	19425	ENSCHIG00000020658,ENSCHIG00000012040,ENSCHIG00000012539
GO:0006575	cellular modified amino acid metabolic process	biological_process	0.2298	1	5	918	66	19425	ENSCHIG00000018578,ENSCHIG00000024701,ENSCHIG00000007932,ENSCHIG00000020489,ENSCHIG00000025799
GO:0043149	stress fiber assembly	biological_process	0.23029	1	1	918	4	19425	ENSCHIG00000014072
GO:0051492	regulation of stress fiber assembly	biological_process	0.23029	1	1	918	4	19425	ENSCHIG00000014072
GO:0042127	regulation of cell proliferation	biological_process	0.23057	1	7	918	102	19425	ENSCHIG00000020744,ENSCHIG00000021331,ENSCHIG00000015852,ENSCHIG00000011004,ENSCHIG00000011607,ENSCHIG00000026234,ENSCHIG00000007281
GO:0001558	regulation of cell growth	biological_process	0.23142	1	2	918	19	19425	ENSCHIG00000011004,ENSCHIG00000011607
GO:0050801	ion homeostasis	biological_process	0.23164	1	6	918	84	19425	ENSCHIG00000019328,ENSCHIG00000023789,ENSCHIG00000021497,ENSCHIG00000014164,ENSCHIG00000017048,ENSCHIG00000013432
GO:0005833	hemoglobin complex	cellular_component	0.23195	1	1	918	15	19425	ENSCHIG00000017796
GO:0016714	oxidoreductase activity, acting on paired donors, with incorporation or reduction of molecular oxygen, reduced pteridine as one donor, and incorporation of one atom of oxygen	molecular_function	0.23202	1	1	918	4	19425	ENSCHIG00000026162
GO:0003896	DNA primase activity	molecular_function	0.23248	1	1	918	5	19425	XLOC_062429
GO:0008021	synaptic vesicle	cellular_component	0.23249	1	2	918	15	19425	ENSCHIG00000026328,ENSCHIG00000019205
GO:0043241	protein complex disassembly	biological_process	0.23263	1	4	918	48	19425	ENSCHIG00000023924,ENSCHIG00000023166,ENSCHIG00000021305,ENSCHIG00000024501
GO:0051053	negative regulation of DNA metabolic process	biological_process	0.23304	1	1	918	7	19425	ENSCHIG00000023012
GO:0019509	L-methionine salvage from methylthioadenosine	biological_process	0.23335	1	1	918	5	19425	ENSCHIG00000025799
GO:0043102	amino acid salvage	biological_process	0.23335	1	1	918	5	19425	ENSCHIG00000025799
GO:0071265	L-methionine biosynthetic process	biological_process	0.23335	1	1	918	5	19425	ENSCHIG00000025799
GO:0071267	L-methionine salvage	biological_process	0.23335	1	1	918	5	19425	ENSCHIG00000025799
GO:0034330	cell junction organization	biological_process	0.2342	1	2	918	18	19425	ENSCHIG00000026333,ENSCHIG00000005571
GO:0005332	gamma-aminobutyric acid:sodium symporter activity	molecular_function	0.23441	1	1	918	4	19425	ENSCHIG00000009059
GO:0015185	gamma-aminobutyric acid transmembrane transporter activity	molecular_function	0.23441	1	1	918	4	19425	ENSCHIG00000009059
GO:0015812	gamma-aminobutyric acid transport	biological_process	0.23441	1	1	918	4	19425	ENSCHIG00000009059
GO:0000270	peptidoglycan metabolic process	biological_process	0.235	1	1	918	7	19425	ENSCHIG00000013020
GO:0019871	sodium channel inhibitor activity	molecular_function	0.23505	1	1	918	6	19425	XLOC_124264
GO:0016310	phosphorylation	biological_process	0.23518	1	53	918	809	19425	ENSCHIG00000016057,ENSCHIG00000007647,ENSCHIG00000010390,ENSCHIG00000010193,ENSCHIG00000015809,ENSCHIG00000023873,ENSCHIG00000009433,ENSCHIG00000011217,ENSCHIG00000003841,ENSCHIG00000009903,ENSCHIG00000006042,ENSCHIG00000022256,ENSCHIG00000011473,ENSCHIG00000016017,ENSCHIG00000025345,ENSCHIG00000007800,ENSCHIG00000018171,ENSCHIG00000022964,ENSCHIG00000013506,ENSCHIG00000024701,ENSCHIG00000023233,…
GO:0051187	cofactor catabolic process	biological_process	0.23549	1	1	918	6	19425	ENSCHIG00000007932
GO:0008252	nucleotidase activity	molecular_function	0.23627	1	1	918	6	19425	ENSCHIG00000026840
GO:0008253	5'-nucleotidase activity	molecular_function	0.23627	1	1	918	6	19425	ENSCHIG00000026840
GO:0030314	junctional membrane complex	cellular_component	0.23744	1	1	918	4	19425	ENSCHIG00000017967
GO:0008235	metalloexopeptidase activity	molecular_function	0.23764	1	4	918	36	19425	ENSCHIG00000014364,ENSCHIG00000011174,ENSCHIG00000023102,ENSCHIG00000020658
GO:0008131	primary amine oxidase activity	molecular_function	0.23769	1	1	918	8	19425	ENSCHIG00000019018
GO:0007031	peroxisome organization	biological_process	0.23769	1	2	918	18	19425	ENSCHIG00000027250,ENSCHIG00000024000
GO:1901879	regulation of protein depolymerization	biological_process	0.23954	1	3	918	30	19425	ENSCHIG00000021305,ENSCHIG00000023166,ENSCHIG00000023924
GO:0044281	small molecule metabolic process	biological_process	0.24006	1	47	918	807	19425	ENSCHIG00000026086,ENSCHIG00000000527,ENSCHIG00000025799,ENSCHIG00000024167,ENSCHIG00000000075,ENSCHIG00000009541,ENSCHIG00000018578,ENSCHIG00000019201,ENSCHIG00000025581,ENSCHIG00000015872,ENSCHIG00000010352,ENSCHIG00000026162,ENSCHIG00000022390,ENSCHIG00000009694,ENSCHIG00000003808,ENSCHIG00000020615,ENSCHIG00000000519,ENSCHIG00000023502,XLOC_154928,ENSCHIG00000026840,ENSCHIG00000017801,ENSCHIG…
GO:0004965	G-protein coupled GABA receptor activity	molecular_function	0.24011	1	1	918	3	19425	ENSCHIG00000024967
GO:0070989	oxidative demethylation	biological_process	0.24136	1	1	918	3	19425	ENSCHIG00000017579
GO:0015108	chloride transmembrane transporter activity	molecular_function	0.24144	1	4	918	41	19425	ENSCHIG00000021249,ENSCHIG00000017768,ENSCHIG00000024205,ENSCHIG00000014360
GO:0016820	hydrolase activity, acting on acid anhydrides, catalyzing transmembrane movement of substances	molecular_function	0.24152	1	10	918	136	19425	ENSCHIG00000016690,ENSCHIG00000026906,ENSCHIG00000009805,ENSCHIG00000005530,ENSCHIG00000024152,ENSCHIG00000014981,ENSCHIG00000026690,ENSCHIG00000014117,ENSCHIG00000017768,ENSCHIG00000012837
GO:0004448	isocitrate dehydrogenase activity	molecular_function	0.24233	1	1	918	7	19425	ENSCHIG00000003808
GO:0008409	5'-3' exonuclease activity	molecular_function	0.24359	1	1	918	6	19425	ENSCHIG00000013001
GO:0072349	modified amino acid transmembrane transporter activity	molecular_function	0.24375	1	1	918	4	19425	ENSCHIG00000023773
GO:0050777	negative regulation of immune response	biological_process	0.24428	1	1	918	7	19425	ENSCHIG00000019405
GO:0070327	thyroid hormone transport	biological_process	0.24462	1	1	918	4	19425	ENSCHIG00000023773
GO:0016849	phosphorus-oxygen lyase activity	molecular_function	0.24476	1	3	918	25	19425	ENSCHIG00000020735,ENSCHIG00000023502,ENSCHIG00000023233
GO:0016485	protein processing	biological_process	0.24514	1	3	918	37	19425	ENSCHIG00000027250,ENSCHIG00000019405,ENSCHIG00000020658
GO:0051223	regulation of protein transport	biological_process	0.24523	1	2	918	20	19425	ENSCHIG00000011075,ENSCHIG00000010896
GO:0070201	regulation of establishment of protein localization	biological_process	0.24523	1	2	918	20	19425	ENSCHIG00000010896,ENSCHIG00000011075
GO:0006468	protein phosphorylation	biological_process	0.2462	1	43	918	630	19425	ENSCHIG00000009903,ENSCHIG00000006042,ENSCHIG00000016017,ENSCHIG00000022256,ENSCHIG00000011473,ENSCHIG00000025345,ENSCHIG00000010390,ENSCHIG00000016057,ENSCHIG00000015809,ENSCHIG00000010193,ENSCHIG00000009433,ENSCHIG00000023873,ENSCHIG00000003841,ENSCHIG00000013432,ENSCHIG00000001939,ENSCHIG00000019587,ENSCHIG00000010964,ENSCHIG00000018171,ENSCHIG00000023233,ENSCHIG00000013506,ENSCHIG00000020573,…
GO:0050840	extracellular matrix binding	molecular_function	0.24722	1	1	918	5	19425	ENSCHIG00000004685
GO:0007568	aging	biological_process	0.24725	1	1	918	6	19425	ENSCHIG00000016486
GO:0004955	prostaglandin receptor activity	molecular_function	0.24735	1	1	918	6	19425	ENSCHIG00000012516
GO:0031503	protein complex localization	biological_process	0.24739	1	1	918	5	19425	ENSCHIG00000007935
GO:0032984	macromolecular complex disassembly	biological_process	0.24778	1	4	918	49	19425	ENSCHIG00000021305,ENSCHIG00000023166,ENSCHIG00000023924,ENSCHIG00000024501
GO:0015672	monovalent inorganic cation transport	biological_process	0.24794	1	15	918	246	19425	ENSCHIG00000015851,ENSCHIG00000014117,ENSCHIG00000019165,ENSCHIG00000024729,ENSCHIG00000026690,ENSCHIG00000024980,ENSCHIG00000023684,ENSCHIG00000027094,ENSCHIG00000020065,ENSCHIG00000014530,ENSCHIG00000024027,ENSCHIG00000017048,ENSCHIG00000023627,ENSCHIG00000020127,ENSCHIG00000011977
GO:0060606	tube closure	biological_process	0.24799	1	1	918	5	19425	ENSCHIG00000021130
GO:0006027	glycosaminoglycan catabolic process	biological_process	0.24823	1	1	918	8	19425	ENSCHIG00000013020
GO:0051271	negative regulation of cellular component movement	biological_process	0.24877	1	1	918	7	19425	ENSCHIG00000011607
GO:0006003	fructose 2,6-bisphosphate metabolic process	biological_process	0.25002	1	1	918	4	19425	ENSCHIG00000015845
GO:1901293	nucleoside phosphate biosynthetic process	biological_process	0.25049	1	11	918	195	19425	ENSCHIG00000011217,ENSCHIG00000023233,ENSCHIG00000009694,ENSCHIG00000025783,ENSCHIG00000015872,ENSCHIG00000020735,ENSCHIG00000023502,ENSCHIG00000007647,ENSCHIG00000016895,ENSCHIG00000000075,ENSCHIG00000015980
GO:0031346	positive regulation of cell projection organization	biological_process	0.25096	1	1	918	6	19425	ENSCHIG00000022964
GO:0048589	developmental growth	biological_process	0.25199	1	2	918	24	19425	ENSCHIG00000020792,ENSCHIG00000022964
GO:0019226	transmission of nerve impulse	biological_process	0.25234	1	8	918	102	19425	ENSCHIG00000023610,ENSCHIG00000013181,ENSCHIG00000019328,ENSCHIG00000015852,ENSCHIG00000019205,ENSCHIG00000003123,ENSCHIG00000026297,ENSCHIG00000015950
GO:0006692	prostanoid metabolic process	biological_process	0.25332	1	1	918	6	19425	ENSCHIG00000000527
GO:0006693	prostaglandin metabolic process	biological_process	0.25332	1	1	918	6	19425	ENSCHIG00000000527
GO:0001838	embryonic epithelial tube formation	biological_process	0.25349	1	1	918	6	19425	ENSCHIG00000021130
GO:0072175	epithelial tube formation	biological_process	0.25349	1	1	918	6	19425	ENSCHIG00000021130
GO:0046456	icosanoid biosynthetic process	biological_process	0.25366	1	1	918	6	19425	ENSCHIG00000000527
GO:1901570	fatty acid derivative biosynthetic process	biological_process	0.25366	1	1	918	6	19425	ENSCHIG00000000527
GO:0051234	establishment of localization	biological_process	0.25369	1	111	918	1966	19425	ENSCHIG00000022574,ENSCHIG00000026252,ENSCHIG00000011977,ENSCHIG00000023789,ENSCHIG00000025473,ENSCHIG00000015956,ENSCHIG00000014223,ENSCHIG00000023865,ENSCHIG00000020405,ENSCHIG00000019612,ENSCHIG00000010306,ENSCHIG00000024152,ENSCHIG00000021468,ENSCHIG00000019191,ENSCHIG00000017768,XLOC_189046,ENSCHIG00000020881,XLOC_186054,ENSCHIG00000023746,ENSCHIG00000024027,ENSCHIG00000020194,ENSCHIG0000001…
GO:0042325	regulation of phosphorylation	biological_process	0.25373	1	7	918	118	19425	ENSCHIG00000015916,ENSCHIG00000006042,ENSCHIG00000022964,ENSCHIG00000021879,ENSCHIG00000009903,ENSCHIG00000022256,ENSCHIG00000023873
GO:0065002	intracellular protein transmembrane transport	biological_process	0.25435	1	2	918	25	19425	ENSCHIG00000025078,ENSCHIG00000027250
GO:0030097	hemopoiesis	biological_process	0.25518	1	3	918	41	19425	ENSCHIG00000008990,ENSCHIG00000020909,ENSCHIG00000007281
GO:0046943	carboxylic acid transmembrane transporter activity	molecular_function	0.25523	1	3	918	34	19425	ENSCHIG00000009059,ENSCHIG00000023773,ENSCHIG00000023042
GO:0032496	response to lipopolysaccharide	biological_process	0.25589	1	1	918	7	19425	ENSCHIG00000014328
GO:0071219	cellular response to molecule of bacterial origin	biological_process	0.25589	1	1	918	7	19425	ENSCHIG00000014328
GO:0071222	cellular response to lipopolysaccharide	biological_process	0.25589	1	1	918	7	19425	ENSCHIG00000014328
GO:0043331	response to dsRNA	biological_process	0.25595	1	1	918	6	19425	ENSCHIG00000015873
GO:0008191	metalloendopeptidase inhibitor activity	molecular_function	0.25608	1	1	918	6	19425	ENSCHIG00000022544
GO:0010576	metalloenzyme regulator activity	molecular_function	0.25608	1	1	918	6	19425	ENSCHIG00000022544
GO:0048551	metalloenzyme inhibitor activity	molecular_function	0.25608	1	1	918	6	19425	ENSCHIG00000022544
GO:0031396	regulation of protein ubiquitination	biological_process	0.25643	1	1	918	6	19425	ENSCHIG00000025078
GO:0004675	transmembrane receptor protein serine/threonine kinase activity	molecular_function	0.25646	1	2	918	16	19425	ENSCHIG00000017761,ENSCHIG00000011473
GO:0061572	actin filament bundle organization	biological_process	0.25702	1	2	918	15	19425	ENSCHIG00000024003,ENSCHIG00000014072
GO:0004529	exodeoxyribonuclease activity	molecular_function	0.2587	1	1	918	7	19425	ENSCHIG00000013001
GO:0016895	exodeoxyribonuclease activity, producing 5'-phosphomonoesters	molecular_function	0.2587	1	1	918	7	19425	ENSCHIG00000013001
GO:0010876	lipid localization	biological_process	0.25925	1	10	918	147	19425	ENSCHIG00000020194,ENSCHIG00000008265,ENSCHIG00000010741,ENSCHIG00000019640,ENSCHIG00000018640,ENSCHIG00000012837,ENSCHIG00000027144,ENSCHIG00000024880,ENSCHIG00000025589,ENSCHIG00000016486
GO:0072593	reactive oxygen species metabolic process	biological_process	0.26053	1	2	918	20	19425	ENSCHIG00000013432,ENSCHIG00000008514
GO:0001578	microtubule bundle formation	biological_process	0.26113	1	1	918	6	19425	ENSCHIG00000002572
GO:0008305	integrin complex	cellular_component	0.26116	1	3	918	26	19425	ENSCHIG00000025296,ENSCHIG00000019338,ENSCHIG00000005571
GO:0071156	regulation of cell cycle arrest	biological_process	0.26157	1	1	918	7	19425	ENSCHIG00000021331
GO:0030879	mammary gland development	biological_process	0.26188	1	1	918	6	19425	ENSCHIG00000011607
GO:0060443	mammary gland morphogenesis	biological_process	0.26188	1	1	918	6	19425	ENSCHIG00000011607
GO:0035637	multicellular organismal signaling	biological_process	0.26208	1	8	918	103	19425	ENSCHIG00000019328,ENSCHIG00000015852,ENSCHIG00000013181,ENSCHIG00000023610,ENSCHIG00000015950,ENSCHIG00000003123,ENSCHIG00000019205,ENSCHIG00000026297
GO:2000779	regulation of double-strand break repair	biological_process	0.2621	1	1	918	5	19425	ENSCHIG00000023012
GO:0006090	pyruvate metabolic process	biological_process	0.26338	1	1	918	7	19425	ENSCHIG00000013432
GO:0019992	diacylglycerol binding	molecular_function	0.26557	1	1	918	3	19425	ENSCHIG00000013181
GO:0003857	3-hydroxyacyl-CoA dehydrogenase activity	molecular_function	0.2659	1	1	918	5	19425	ENSCHIG00000010352
GO:0030001	metal ion transport	biological_process	0.26631	1	22	918	343	19425	ENSCHIG00000011977,ENSCHIG00000023789,ENSCHIG00000023627,ENSCHIG00000013440,ENSCHIG00000014530,ENSCHIG00000020065,ENSCHIG00000027094,ENSCHIG00000017555,ENSCHIG00000023684,ENSCHIG00000011759,ENSCHIG00000024729,ENSCHIG00000014117,ENSCHIG00000014164,ENSCHIG00000020127,ENSCHIG00000017048,ENSCHIG00000014464,ENSCHIG00000024152,ENSCHIG00000021497,ENSCHIG00000024980,ENSCHIG00000026690,ENSCHIG00000019165,…
GO:0046849	bone remodeling	biological_process	0.26642	1	1	918	8	19425	ENSCHIG00000013432
GO:0006509	membrane protein ectodomain proteolysis	biological_process	0.26687	1	1	918	5	19425	ENSCHIG00000022544
GO:0000150	recombinase activity	molecular_function	0.26696	1	1	918	6	19425	ENSCHIG00000026747
GO:0050729	positive regulation of inflammatory response	biological_process	0.26741	1	1	918	8	19425	ENSCHIG00000015873
GO:0000768	syncytium formation by plasma membrane fusion	biological_process	0.26768	1	1	918	6	19425	ENSCHIG00000021331
GO:0006949	syncytium formation	biological_process	0.26768	1	1	918	6	19425	ENSCHIG00000021331
GO:0007520	myoblast fusion	biological_process	0.26768	1	1	918	6	19425	ENSCHIG00000021331
GO:0014902	myotube differentiation	biological_process	0.26768	1	1	918	6	19425	ENSCHIG00000021331
GO:0035235	ionotropic glutamate receptor signaling pathway	biological_process	0.26777	1	3	918	18	19425	ENSCHIG00000022574,ENSCHIG00000014223,ENSCHIG00000020528
GO:0047134	protein-disulfide reductase activity	molecular_function	0.26847	1	1	918	7	19425	XLOC_062429
GO:0032261	purine nucleotide salvage	biological_process	0.26883	1	1	918	5	19425	ENSCHIG00000015980
GO:0032264	IMP salvage	biological_process	0.26883	1	1	918	5	19425	ENSCHIG00000015980
GO:0002521	leukocyte differentiation	biological_process	0.26915	1	2	918	24	19425	ENSCHIG00000008990,ENSCHIG00000020909
GO:0033267	axon part	cellular_component	0.26933	1	1	918	6	19425	ENSCHIG00000019328
GO:0050868	negative regulation of T cell activation	biological_process	0.26969	1	1	918	6	19425	ENSCHIG00000005882
GO:0051250	negative regulation of lymphocyte activation	biological_process	0.26969	1	1	918	6	19425	ENSCHIG00000005882
GO:1901135	carbohydrate derivative metabolic process	biological_process	0.26969	1	34	918	572	19425	ENSCHIG00000025600,ENSCHIG00000025799,ENSCHIG00000000075,ENSCHIG00000005257,ENSCHIG00000009541,ENSCHIG00000025581,ENSCHIG00000019201,ENSCHIG00000011424,ENSCHIG00000022390,ENSCHIG00000012848,ENSCHIG00000024946,ENSCHIG00000006578,ENSCHIG00000009694,ENSCHIG00000021004,ENSCHIG00000013020,ENSCHIG00000000519,ENSCHIG00000023502,XLOC_154928,ENSCHIG00000017761,ENSCHIG00000025820,ENSCHIG00000023058,ENSCHIG…
GO:0022411	cellular component disassembly	biological_process	0.27015	1	4	918	52	19425	ENSCHIG00000024501,ENSCHIG00000021305,ENSCHIG00000023166,ENSCHIG00000023924
GO:1901137	carbohydrate derivative biosynthetic process	biological_process	0.27026	1	19	918	348	19425	ENSCHIG00000025267,ENSCHIG00000017761,ENSCHIG00000023502,ENSCHIG00000007647,ENSCHIG00000009694,ENSCHIG00000011217,ENSCHIG00000006578,ENSCHIG00000012848,ENSCHIG00000021462,ENSCHIG00000015980,ENSCHIG00000011424,ENSCHIG00000020735,ENSCHIG00000025952,ENSCHIG00000023233,ENSCHIG00000025783,ENSCHIG00000000075,ENSCHIG00000022466,ENSCHIG00000005257,ENSCHIG00000025600
GO:0001501	skeletal system development	biological_process	0.27037	1	2	918	21	19425	ENSCHIG00000020792,ENSCHIG00000017761
GO:0023051	regulation of signaling	biological_process	0.27079	1	26	918	394	19425	ENSCHIG00000018662,ENSCHIG00000022544,ENSCHIG00000013826,ENSCHIG00000010009,ENSCHIG00000008645,ENSCHIG00000021312,ENSCHIG00000022390,ENSCHIG00000026234,ENSCHIG00000011607,ENSCHIG00000019328,ENSCHIG00000014328,ENSCHIG00000025576,ENSCHIG00000023348,ENSCHIG00000005312,ENSCHIG00000026476,ENSCHIG00000015916,ENSCHIG00000021879,ENSCHIG00000024962,ENSCHIG00000026036,ENSCHIG00000025581,ENSCHIG00000016318,…
GO:0042742	defense response to bacterium	biological_process	0.27081	1	3	918	55	19425	ENSCHIG00000016965,ENSCHIG00000024407,ENSCHIG00000009903
GO:0005788	endoplasmic reticulum lumen	cellular_component	0.27096	1	1	918	8	19425	ENSCHIG00000025078
GO:0022612	gland morphogenesis	biological_process	0.27132	1	1	918	7	19425	ENSCHIG00000011607
GO:0044782	cilium organization	biological_process	0.27195	1	2	918	20	19425	ENSCHIG00000020385,ENSCHIG00000020881
GO:0005545	1-phosphatidylinositol binding	molecular_function	0.27247	1	1	918	4	19425	ENSCHIG00000022254
GO:0016783	sulfurtransferase activity	molecular_function	0.27293	1	1	918	10	19425	ENSCHIG00000014317
GO:0016773	phosphotransferase activity, alcohol group as acceptor	molecular_function	0.27296	1	45	918	639	19425	ENSCHIG00000025345,ENSCHIG00000016017,ENSCHIG00000011473,ENSCHIG00000003841,ENSCHIG00000009433,ENSCHIG00000015809,ENSCHIG00000010193,ENSCHIG00000010390,ENSCHIG00000016057,ENSCHIG00000025820,ENSCHIG00000010964,ENSCHIG00000019587,ENSCHIG00000001939,ENSCHIG00000015845,ENSCHIG00000013432,ENSCHIG00000023233,ENSCHIG00000013506,ENSCHIG00000018171,ENSCHIG00000007800,ENSCHIG00000022252,ENSCHIG00000020380,…
GO:0015016	[heparan sulfate]-glucosamine N-sulfotransferase activity	molecular_function	0.27311	1	1	918	4	19425	ENSCHIG00000024955
GO:0034483	heparan sulfate sulfotransferase activity	molecular_function	0.27311	1	1	918	4	19425	ENSCHIG00000024955
GO:0030323	respiratory tube development	biological_process	0.27327	1	1	918	7	19425	ENSCHIG00000011607
GO:0030324	lung development	biological_process	0.27327	1	1	918	7	19425	ENSCHIG00000011607
GO:0060541	respiratory system development	biological_process	0.27327	1	1	918	7	19425	ENSCHIG00000011607
GO:0006813	potassium ion transport	biological_process	0.27361	1	9	918	132	19425	ENSCHIG00000014117,ENSCHIG00000023684,ENSCHIG00000019165,ENSCHIG00000024729,ENSCHIG00000026690,ENSCHIG00000020065,ENSCHIG00000027094,ENSCHIG00000011977,ENSCHIG00000023627
GO:0031349	positive regulation of defense response	biological_process	0.27412	1	2	918	24	19425	ENSCHIG00000024962,ENSCHIG00000015873
GO:0046890	regulation of lipid biosynthetic process	biological_process	0.27494	1	1	918	9	19425	ENSCHIG00000013432
GO:0071241	cellular response to inorganic substance	biological_process	0.27527	1	1	918	8	19425	ENSCHIG00000021331
GO:0071248	cellular response to metal ion	biological_process	0.27527	1	1	918	8	19425	ENSCHIG00000021331
GO:0001942	hair follicle development	biological_process	0.27555	1	1	918	7	19425	ENSCHIG00000011607
GO:0022404	molting cycle process	biological_process	0.27555	1	1	918	7	19425	ENSCHIG00000011607
GO:0022405	hair cycle process	biological_process	0.27555	1	1	918	7	19425	ENSCHIG00000011607
GO:0042303	molting cycle	biological_process	0.27555	1	1	918	7	19425	ENSCHIG00000011607
GO:0042633	hair cycle	biological_process	0.27555	1	1	918	7	19425	ENSCHIG00000011607
GO:0006469	negative regulation of protein kinase activity	biological_process	0.27565	1	2	918	33	19425	ENSCHIG00000021879,ENSCHIG00000006042
GO:0005342	organic acid transmembrane transporter activity	molecular_function	0.27599	1	3	918	35	19425	ENSCHIG00000023773,ENSCHIG00000023042,ENSCHIG00000009059
GO:0044703	multi-organism reproductive process	biological_process	0.27615	1	1	918	8	19425	ENSCHIG00000011607
GO:0006810	transport	biological_process	0.27625	1	110	918	1960	19425	ENSCHIG00000026906,ENSCHIG00000023058,XLOC_134595,ENSCHIG00000027094,ENSCHIG00000025814,ENSCHIG00000026699,ENSCHIG00000025078,ENSCHIG00000023684,ENSCHIG00000014981,ENSCHIG00000016486,ENSCHIG00000021566,ENSCHIG00000021286,ENSCHIG00000022398,ENSCHIG00000024205,ENSCHIG00000026666,ENSCHIG00000014761,ENSCHIG00000014360,ENSCHIG00000012837,ENSCHIG00000018640,ENSCHIG00000016318,ENSCHIG00000017957,ENSCHIG…
GO:0019904	protein domain specific binding	molecular_function	0.27637	1	3	918	43	19425	ENSCHIG00000003123,ENSCHIG00000025576,ENSCHIG00000025078
GO:0001071	nucleic acid binding transcription factor activity	molecular_function	0.27673	1	31	918	582	19425	ENSCHIG00000014553,ENSCHIG00000023586,ENSCHIG00000014058,ENSCHIG00000021047,ENSCHIG00000012651,ENSCHIG00000022111,ENSCHIG00000017157,ENSCHIG00000011208,ENSCHIG00000017450,ENSCHIG00000017724,ENSCHIG00000021331,ENSCHIG00000018293,ENSCHIG00000018191,ENSCHIG00000000462,ENSCHIG00000012814,ENSCHIG00000013761,ENSCHIG00000020292,ENSCHIG00000010332,ENSCHIG00000004093,ENSCHIG00000009664,ENSCHIG00000008990,…
GO:0003700	sequence-specific DNA binding transcription factor activity	molecular_function	0.27673	1	31	918	582	19425	ENSCHIG00000013761,ENSCHIG00000020292,ENSCHIG00000012814,ENSCHIG00000010332,ENSCHIG00000004093,ENSCHIG00000009664,ENSCHIG00000005408,ENSCHIG00000008990,ENSCHIG00000012179,ENSCHIG00000011327,ENSCHIG00000015389,ENSCHIG00000015367,ENSCHIG00000010850,ENSCHIG00000007281,ENSCHIG00000022728,ENSCHIG00000025384,ENSCHIG00000016866,ENSCHIG00000023586,ENSCHIG00000014553,ENSCHIG00000014058,ENSCHIG00000021047,…
GO:0003678	DNA helicase activity	molecular_function	0.27679	1	3	918	32	19425	ENSCHIG00000017476,ENSCHIG00000018094,ENSCHIG00000011442
GO:0050854	regulation of antigen receptor-mediated signaling pathway	biological_process	0.27761	1	1	918	6	19425	ENSCHIG00000013826
GO:0016405	CoA-ligase activity	molecular_function	0.27777	1	1	918	4	19425	ENSCHIG00000021744
GO:0048468	cell development	biological_process	0.27783	1	11	918	158	19425	ENSCHIG00000017354,ENSCHIG00000015882,ENSCHIG00000021130,ENSCHIG00000025761,ENSCHIG00000021331,ENSCHIG00000008990,ENSCHIG00000015852,ENSCHIG00000012179,ENSCHIG00000018077,ENSCHIG00000017761,ENSCHIG00000022964
GO:0004467	long-chain fatty acid-CoA ligase activity	molecular_function	0.27793	1	1	918	6	19425	ENSCHIG00000027144
GO:0015645	fatty acid ligase activity	molecular_function	0.27793	1	1	918	6	19425	ENSCHIG00000027144
GO:0031957	very long-chain fatty acid-CoA ligase activity	molecular_function	0.27793	1	1	918	6	19425	ENSCHIG00000027144
GO:0004954	prostanoid receptor activity	molecular_function	0.27797	1	1	918	7	19425	ENSCHIG00000012516
GO:0007173	epidermal growth factor receptor signaling pathway	biological_process	0.27849	1	1	918	5	19425	ENSCHIG00000021066
GO:0038127	ERBB signaling pathway	biological_process	0.27849	1	1	918	5	19425	ENSCHIG00000021066
GO:0046080	dUTP metabolic process	biological_process	0.27858	1	1	918	9	19425	XLOC_154928
GO:0016020	membrane	cellular_component	0.28021	1	307	918	6368	19425	ENSCHIG00000005257,ENSCHIG00000024573,ENSCHIG00000011977,ENSCHIG00000000353,ENSCHIG00000020653,ENSCHIG00000006461,ENSCHIG00000004540,ENSCHIG00000025600,ENSCHIG00000006753,ENSCHIG00000016518,ENSCHIG00000012848,ENSCHIG00000008022,XLOC_189046,ENSCHIG00000020194,ENSCHIG00000008144,ENSCHIG00000013965,ENSCHIG00000008265,ENSCHIG00000012700,ENSCHIG00000011097,ENSCHIG00000017240,ENSCHIG00000020693,ENSCHIG…
GO:0033002	muscle cell proliferation	biological_process	0.2809	1	1	918	8	19425	ENSCHIG00000011607
GO:0008556	potassium-transporting ATPase activity	molecular_function	0.28177	1	1	918	6	19425	ENSCHIG00000026690
GO:0045296	cadherin binding	molecular_function	0.28186	1	2	918	11	19425	ENSCHIG00000026793,ENSCHIG00000026333
GO:0022603	regulation of anatomical structure morphogenesis	biological_process	0.2819	1	5	918	69	19425	ENSCHIG00000021331,ENSCHIG00000011863,ENSCHIG00000020881,ENSCHIG00000026234,ENSCHIG00000020385
GO:0008094	DNA-dependent ATPase activity	molecular_function	0.28194	1	2	918	19	19425	ENSCHIG00000012498,ENSCHIG00000026747
GO:0003873	6-phosphofructo-2-kinase activity	molecular_function	0.28278	1	1	918	5	19425	ENSCHIG00000015845
GO:0007194	negative regulation of adenylate cyclase activity	biological_process	0.28304	1	1	918	6	19425	ENSCHIG00000025783
GO:0030800	negative regulation of cyclic nucleotide metabolic process	biological_process	0.28304	1	1	918	6	19425	ENSCHIG00000025783
GO:0030803	negative regulation of cyclic nucleotide biosynthetic process	biological_process	0.28304	1	1	918	6	19425	ENSCHIG00000025783
GO:0030815	negative regulation of cAMP metabolic process	biological_process	0.28304	1	1	918	6	19425	ENSCHIG00000025783
GO:0030818	negative regulation of cAMP biosynthetic process	biological_process	0.28304	1	1	918	6	19425	ENSCHIG00000025783
GO:0016725	oxidoreductase activity, acting on CH or CH2 groups	molecular_function	0.28362	1	1	918	6	19425	ENSCHIG00000009694
GO:0050853	B cell receptor signaling pathway	biological_process	0.28453	1	1	918	7	19425	ENSCHIG00000013826
GO:0051149	positive regulation of muscle cell differentiation	biological_process	0.28467	1	1	918	7	19425	ENSCHIG00000021331
GO:0002761	regulation of myeloid leukocyte differentiation	biological_process	0.2849	1	1	918	7	19425	ENSCHIG00000020909
GO:0065008	regulation of biological quality	biological_process	0.28496	1	31	918	549	19425	ENSCHIG00000019405,ENSCHIG00000017048,ENSCHIG00000011607,ENSCHIG00000003123,ENSCHIG00000019205,ENSCHIG00000023166,ENSCHIG00000014164,ENSCHIG00000010009,ENSCHIG00000025576,ENSCHIG00000024126,ENSCHIG00000021497,ENSCHIG00000019484,ENSCHIG00000023924,ENSCHIG00000023610,ENSCHIG00000015852,ENSCHIG00000019328,ENSCHIG00000014531,ENSCHIG00000013432,ENSCHIG00000020658,ENSCHIG00000021305,ENSCHIG00000023789,…
GO:0008270	zinc ion binding	molecular_function	0.28555	1	40	918	670	19425	ENSCHIG00000022932,ENSCHIG00000009622,ENSCHIG00000017800,ENSCHIG00000023586,ENSCHIG00000014797,ENSCHIG00000014058,XLOC_154928,ENSCHIG00000015886,ENSCHIG00000013020,ENSCHIG00000011312,ENSCHIG00000020163,ENSCHIG00000025799,ENSCHIG00000022382,ENSCHIG00000012706,ENSCHIG00000023102,ENSCHIG00000021487,ENSCHIG00000008990,XLOC_062429,ENSCHIG00000021047,ENSCHIG00000026740,ENSCHIG00000016911,ENSCHIG0000002…
GO:0044425	membrane part	cellular_component	0.28634	1	286	918	5945	19425	ENSCHIG00000012976,ENSCHIG00000009614,ENSCHIG00000014171,ENSCHIG00000010149,ENSCHIG00000023789,ENSCHIG00000025473,ENSCHIG00000020405,ENSCHIG00000021554,ENSCHIG00000019612,ENSCHIG00000014858,ENSCHIG00000021468,ENSCHIG00000011663,ENSCHIG00000012886,ENSCHIG00000010627,ENSCHIG00000023746,ENSCHIG00000014355,ENSCHIG00000021113,ENSCHIG00000010009,ENSCHIG00000013969,ENSCHIG00000011063,ENSCHIG00000017957,…
GO:0046500	S-adenosylmethionine metabolic process	biological_process	0.28651	1	1	918	7	19425	ENSCHIG00000025799
GO:0048038	quinone binding	molecular_function	0.28701	1	1	918	10	19425	ENSCHIG00000019018
GO:0033293	monocarboxylic acid binding	molecular_function	0.28714	1	1	918	10	19425	ENSCHIG00000016845
GO:0015662	ATPase activity, coupled to transmembrane movement of ions, phosphorylative mechanism	molecular_function	0.28776	1	2	918	17	19425	ENSCHIG00000024152,ENSCHIG00000026690
GO:0009306	protein secretion	biological_process	0.2878	1	2	918	24	19425	ENSCHIG00000010896,ENSCHIG00000011075
GO:0005261	cation channel activity	molecular_function	0.28871	1	14	918	198	19425	ENSCHIG00000011977,ENSCHIG00000014164,ENSCHIG00000023789,ENSCHIG00000020127,ENSCHIG00000013440,ENSCHIG00000024027,ENSCHIG00000020065,ENSCHIG00000023610,ENSCHIG00000023684,ENSCHIG00000024980,ENSCHIG00000024729,ENSCHIG00000021459,ENSCHIG00000019165,ENSCHIG00000015851
GO:0005003	ephrin receptor activity	molecular_function	0.2892	1	2	918	14	19425	ENSCHIG00000020693,ENSCHIG00000010390
GO:0051604	protein maturation	biological_process	0.2899	1	3	918	41	19425	ENSCHIG00000027250,ENSCHIG00000019405,ENSCHIG00000020658
GO:0016830	carbon-carbon lyase activity	molecular_function	0.29091	1	3	918	36	19425	ENSCHIG00000017262,ENSCHIG00000013515,ENSCHIG00000015633
GO:0004931	extracellular ATP-gated cation channel activity	molecular_function	0.29143	1	1	918	7	19425	ENSCHIG00000023610
GO:0033198	response to ATP	biological_process	0.29143	1	1	918	7	19425	ENSCHIG00000023610
GO:0035381	ATP-gated ion channel activity	molecular_function	0.29143	1	1	918	7	19425	ENSCHIG00000023610
GO:0048729	tissue morphogenesis	biological_process	0.2921	1	2	918	21	19425	ENSCHIG00000011607,ENSCHIG00000021130
GO:0002063	chondrocyte development	biological_process	0.29239	1	1	918	5	19425	ENSCHIG00000017761
GO:0009152	purine ribonucleotide biosynthetic process	biological_process	0.29273	1	7	918	125	19425	ENSCHIG00000023233,ENSCHIG00000011217,ENSCHIG00000025783,ENSCHIG00000015980,ENSCHIG00000007647,ENSCHIG00000020735,ENSCHIG00000023502
GO:0042445	hormone metabolic process	biological_process	0.29275	1	2	918	21	19425	ENSCHIG00000020909,ENSCHIG00000020658
GO:0008016	regulation of heart contraction	biological_process	0.29278	1	1	918	7	19425	ENSCHIG00000003452
GO:0004672	protein kinase activity	molecular_function	0.29299	1	39	918	553	19425	ENSCHIG00000003841,ENSCHIG00000009433,ENSCHIG00000010193,ENSCHIG00000015809,ENSCHIG00000016057,ENSCHIG00000010390,ENSCHIG00000025345,ENSCHIG00000011473,ENSCHIG00000016017,ENSCHIG00000013506,ENSCHIG00000023233,ENSCHIG00000018171,ENSCHIG00000010964,ENSCHIG00000019587,ENSCHIG00000001939,ENSCHIG00000013432,ENSCHIG00000011982,ENSCHIG00000013934,ENSCHIG00000021480,ENSCHIG00000020693,ENSCHIG00000010215,…
GO:0042575	DNA polymerase complex	cellular_component	0.29337	1	1	918	5	19425	ENSCHIG00000023859
GO:0004970	ionotropic glutamate receptor activity	molecular_function	0.29355	1	3	918	20	19425	ENSCHIG00000022574,ENSCHIG00000014223,ENSCHIG00000020528
GO:0008066	glutamate receptor activity	molecular_function	0.29355	1	3	918	20	19425	ENSCHIG00000020528,ENSCHIG00000022574,ENSCHIG00000014223
GO:0051093	negative regulation of developmental process	biological_process	0.29389	1	3	918	37	19425	ENSCHIG00000007281,ENSCHIG00000011607,ENSCHIG00000022964
GO:0043244	regulation of protein complex disassembly	biological_process	0.2942	1	3	918	35	19425	ENSCHIG00000021305,ENSCHIG00000023166,ENSCHIG00000023924
GO:0009211	pyrimidine deoxyribonucleoside triphosphate metabolic process	biological_process	0.29473	1	1	918	10	19425	XLOC_154928
GO:0043094	cellular metabolic compound salvage	biological_process	0.29476	1	2	918	19	19425	ENSCHIG00000025799,ENSCHIG00000015980
GO:0043549	regulation of kinase activity	biological_process	0.2964	1	6	918	101	19425	ENSCHIG00000021879,ENSCHIG00000006042,ENSCHIG00000015916,ENSCHIG00000022964,ENSCHIG00000022256,ENSCHIG00000023873
GO:0043548	phosphatidylinositol 3-kinase binding	molecular_function	0.29698	1	1	918	6	19425	ENSCHIG00000014171
GO:0050664	oxidoreductase activity, acting on NAD(P)H, oxygen as acceptor	molecular_function	0.29778	1	1	918	6	19425	ENSCHIG00000008514
GO:0032880	regulation of protein localization	biological_process	0.29821	1	2	918	24	19425	ENSCHIG00000010896,ENSCHIG00000011075
GO:0030234	enzyme regulator activity	molecular_function	0.29837	1	34	918	537	19425	ENSCHIG00000015863,XLOC_076653,ENSCHIG00000012264,ENSCHIG00000018977,ENSCHIG00000026476,ENSCHIG00000018312,ENSCHIG00000023058,ENSCHIG00000010797,ENSCHIG00000015742,ENSCHIG00000014546,ENSCHIG00000010621,XLOC_192317,ENSCHIG00000021630,ENSCHIG00000020923,ENSCHIG00000022544,ENSCHIG00000010613,ENSCHIG00000022256,ENSCHIG00000010023,ENSCHIG00000006042,ENSCHIG00000019405,ENSCHIG00000019201,ENSCHIG0000002…
GO:0051302	regulation of cell division	biological_process	0.29837	1	2	918	19	19425	ENSCHIG00000002572,ENSCHIG00000025581
GO:0051346	negative regulation of hydrolase activity	biological_process	0.29841	1	7	918	126	19425	ENSCHIG00000018312,ENSCHIG00000010023,ENSCHIG00000021630,ENSCHIG00000019405,ENSCHIG00000015742,ENSCHIG00000021004,ENSCHIG00000010613
GO:0008827	cytochrome o ubiquinol oxidase activity	molecular_function	0.29867	1	2	918	25	19425	XLOC_154928,XLOC_059848
GO:0031280	negative regulation of cyclase activity	biological_process	0.29876	1	1	918	7	19425	ENSCHIG00000025783
GO:0051350	negative regulation of lyase activity	biological_process	0.29876	1	1	918	7	19425	ENSCHIG00000025783
GO:0006974	response to DNA damage stimulus	biological_process	0.29893	1	14	918	236	19425	ENSCHIG00000012326,ENSCHIG00000017579,ENSCHIG00000019370,XLOC_062429,ENSCHIG00000001826,ENSCHIG00000012761,ENSCHIG00000026423,ENSCHIG00000013001,ENSCHIG00000025345,ENSCHIG00000013888,ENSCHIG00000023012,ENSCHIG00000006418,ENSCHIG00000026747,ENSCHIG00000026740
GO:0030512	negative regulation of transforming growth factor beta receptor signaling pathway	biological_process	0.29926	1	1	918	7	19425	ENSCHIG00000025078
GO:0035914	skeletal muscle cell differentiation	biological_process	0.29999	1	1	918	7	19425	ENSCHIG00000021331
GO:0010817	regulation of hormone levels	biological_process	0.30053	1	4	918	50	19425	ENSCHIG00000020658,ENSCHIG00000023773,ENSCHIG00000025576,ENSCHIG00000020909
GO:0016337	cell-cell adhesion	biological_process	0.3006	1	8	918	100	19425	ENSCHIG00000018662,ENSCHIG00000007626,ENSCHIG00000024645,ENSCHIG00000003875,ENSCHIG00000019029,ENSCHIG00000021480,ENSCHIG00000022240,ENSCHIG00000011663
GO:0005085	guanyl-nucleotide exchange factor activity	molecular_function	0.3008	1	12	918	137	19425	ENSCHIG00000008645,ENSCHIG00000022490,ENSCHIG00000010797,ENSCHIG00000026476,ENSCHIG00000018977,ENSCHIG00000021312,ENSCHIG00000025581,ENSCHIG00000023348,ENSCHIG00000012264,ENSCHIG00000010621,XLOC_076653,ENSCHIG00000014546
GO:0009124	nucleoside monophosphate biosynthetic process	biological_process	0.30099	1	3	918	39	19425	ENSCHIG00000015980,ENSCHIG00000000075,ENSCHIG00000016895
GO:0032963	collagen metabolic process	biological_process	0.30109	1	1	918	7	19425	ENSCHIG00000021039
GO:0044236	multicellular organismal metabolic process	biological_process	0.30109	1	1	918	7	19425	ENSCHIG00000021039
GO:0044259	multicellular organismal macromolecule metabolic process	biological_process	0.30109	1	1	918	7	19425	ENSCHIG00000021039
GO:0006164	purine nucleotide biosynthetic process	biological_process	0.30195	1	7	918	126	19425	ENSCHIG00000023233,ENSCHIG00000011217,ENSCHIG00000025783,ENSCHIG00000015980,ENSCHIG00000007647,ENSCHIG00000020735,ENSCHIG00000023502
GO:0016114	terpenoid biosynthetic process	biological_process	0.30296	1	1	918	7	19425	ENSCHIG00000020909
GO:0008195	phosphatidate phosphatase activity	molecular_function	0.30339	1	1	918	6	19425	ENSCHIG00000026941
GO:0051052	regulation of DNA metabolic process	biological_process	0.30437	1	2	918	23	19425	ENSCHIG00000023012,ENSCHIG00000015863
GO:0000082	G1/S transition of mitotic cell cycle	biological_process	0.30488	1	1	918	6	19425	ENSCHIG00000012761
GO:0051325	interphase	biological_process	0.30488	1	1	918	6	19425	ENSCHIG00000012761
GO:0051329	interphase of mitotic cell cycle	biological_process	0.30488	1	1	918	6	19425	ENSCHIG00000012761
GO:0001764	neuron migration	biological_process	0.30509	1	1	918	7	19425	ENSCHIG00000016204
GO:0005874	microtubule	cellular_component	0.30549	1	6	918	93	19425	ENSCHIG00000023873,ENSCHIG00000018025,ENSCHIG00000001851,ENSCHIG00000007935,ENSCHIG00000023478,ENSCHIG00000022988
GO:0006637	acyl-CoA metabolic process	biological_process	0.30577	1	2	918	23	19425	ENSCHIG00000021744,ENSCHIG00000013432
GO:0035383	thioester metabolic process	biological_process	0.30577	1	2	918	23	19425	ENSCHIG00000021744,ENSCHIG00000013432
GO:0016829	lyase activity	molecular_function	0.30654	1	10	918	155	19425	ENSCHIG00000019504,ENSCHIG00000023502,ENSCHIG00000020735,ENSCHIG00000015704,ENSCHIG00000015633,ENSCHIG00000023233,ENSCHIG00000026086,ENSCHIG00000013515,ENSCHIG00000025799,ENSCHIG00000017262
GO:0046626	regulation of insulin receptor signaling pathway	biological_process	0.30749	1	1	918	6	19425	ENSCHIG00000022964
GO:0042572	retinol metabolic process	biological_process	0.30751	1	1	918	7	19425	ENSCHIG00000020909
GO:0010720	positive regulation of cell development	biological_process	0.3078	1	1	918	10	19425	ENSCHIG00000021331
GO:0045088	regulation of innate immune response	biological_process	0.30785	1	2	918	25	19425	ENSCHIG00000015873,ENSCHIG00000024962
GO:0005217	intracellular ligand-gated ion channel activity	molecular_function	0.30795	1	2	918	11	19425	ENSCHIG00000014164,ENSCHIG00000023789
GO:0006816	calcium ion transport	biological_process	0.3082	1	7	918	83	19425	ENSCHIG00000014464,ENSCHIG00000011759,ENSCHIG00000023789,ENSCHIG00000024152,ENSCHIG00000017555,ENSCHIG00000014164,ENSCHIG00000013440
GO:0008277	regulation of G-protein coupled receptor protein signaling pathway	biological_process	0.3082	1	1	918	10	19425	ENSCHIG00000016318
GO:0004129	cytochrome-c oxidase activity	molecular_function	0.30865	1	2	918	49	19425	ENSCHIG00000020772,ENSCHIG00000012976
GO:0016675	oxidoreductase activity, acting on a heme group of donors	molecular_function	0.30865	1	2	918	49	19425	ENSCHIG00000020772,ENSCHIG00000012976
GO:0016676	oxidoreductase activity, acting on a heme group of donors, oxygen as acceptor	molecular_function	0.30865	1	2	918	49	19425	ENSCHIG00000020772,ENSCHIG00000012976
GO:0072337	modified amino acid transport	biological_process	0.30892	1	1	918	6	19425	ENSCHIG00000023773
GO:0006625	protein targeting to peroxisome	biological_process	0.30912	1	1	918	6	19425	ENSCHIG00000027250
GO:0043574	peroxisomal transport	biological_process	0.30912	1	1	918	6	19425	ENSCHIG00000027250
GO:0072662	protein localization to peroxisome	biological_process	0.30912	1	1	918	6	19425	ENSCHIG00000027250
GO:0072663	establishment of protein localization to peroxisome	biological_process	0.30912	1	1	918	6	19425	ENSCHIG00000027250
GO:0060271	cilium morphogenesis	biological_process	0.30924	1	3	918	34	19425	ENSCHIG00000020385,ENSCHIG00000020881,ENSCHIG00000012473
GO:0003015	heart process	biological_process	0.30971	1	1	918	8	19425	ENSCHIG00000003452
GO:0060047	heart contraction	biological_process	0.30971	1	1	918	8	19425	ENSCHIG00000003452
GO:0051338	regulation of transferase activity	biological_process	0.31036	1	6	918	103	19425	ENSCHIG00000021879,ENSCHIG00000006042,ENSCHIG00000015916,ENSCHIG00000022964,ENSCHIG00000022256,ENSCHIG00000023873
GO:0016331	morphogenesis of embryonic epithelium	biological_process	0.31076	1	1	918	7	19425	ENSCHIG00000021130
GO:0035148	tube formation	biological_process	0.31076	1	1	918	7	19425	ENSCHIG00000021130
GO:0070840	dynein complex binding	molecular_function	0.31138	1	1	918	6	19425	ENSCHIG00000012476
GO:0016301	kinase activity	molecular_function	0.31199	1	48	918	712	19425	ENSCHIG00000025820,ENSCHIG00000010964,ENSCHIG00000016895,ENSCHIG00000019587,ENSCHIG00000001939,ENSCHIG00000013432,ENSCHIG00000015845,ENSCHIG00000013506,ENSCHIG00000023233,ENSCHIG00000024701,ENSCHIG00000018171,ENSCHIG00000007800,ENSCHIG00000025345,ENSCHIG00000011473,ENSCHIG00000016017,ENSCHIG00000011217,ENSCHIG00000003841,ENSCHIG00000009433,ENSCHIG00000010193,ENSCHIG00000015809,ENSCHIG00000016057,…
GO:0006026	aminoglycan catabolic process	biological_process	0.31248	1	1	918	10	19425	ENSCHIG00000013020
GO:0006996	organelle organization	biological_process	0.31291	1	47	918	852	19425	ENSCHIG00000021305,ENSCHIG00000008356,ENSCHIG00000002572,ENSCHIG00000007935,ENSCHIG00000001851,ENSCHIG00000018025,ENSCHIG00000018909,ENSCHIG00000009909,ENSCHIG00000014072,ENSCHIG00000025262,ENSCHIG00000017157,ENSCHIG00000022584,ENSCHIG00000024003,ENSCHIG00000020803,ENSCHIG00000005401,ENSCHIG00000022254,ENSCHIG00000022172,ENSCHIG00000017354,ENSCHIG00000025001,ENSCHIG00000012350,ENSCHIG00000024126,…
GO:0006000	fructose metabolic process	biological_process	0.31311	1	1	918	6	19425	ENSCHIG00000015845
GO:0002274	myeloid leukocyte activation	biological_process	0.31325	1	1	918	9	19425	ENSCHIG00000015852
GO:0008299	isoprenoid biosynthetic process	biological_process	0.31375	1	2	918	22	19425	ENSCHIG00000025425,ENSCHIG00000020909
GO:0033500	carbohydrate homeostasis	biological_process	0.31383	1	2	918	17	19425	ENSCHIG00000013432,ENSCHIG00000011607
GO:0042593	glucose homeostasis	biological_process	0.31383	1	2	918	17	19425	ENSCHIG00000011607,ENSCHIG00000013432
GO:0005518	collagen binding	molecular_function	0.31491	1	1	918	7	19425	ENSCHIG00000004685
GO:0006658	phosphatidylserine metabolic process	biological_process	0.31502	1	1	918	6	19425	ENSCHIG00000020489
GO:0042802	identical protein binding	molecular_function	0.31634	1	4	918	54	19425	ENSCHIG00000026297,ENSCHIG00000020256,ENSCHIG00000012476,ENSCHIG00000022964
GO:0006936	muscle contraction	biological_process	0.31635	1	2	918	21	19425	ENSCHIG00000007239,ENSCHIG00000021226
GO:1900076	regulation of cellular response to insulin stimulus	biological_process	0.31683	1	1	918	7	19425	ENSCHIG00000022964
GO:0009161	ribonucleoside monophosphate metabolic process	biological_process	0.31693	1	3	918	38	19425	ENSCHIG00000011217,ENSCHIG00000007647,ENSCHIG00000015980
GO:0044706	multi-multicellular organism process	biological_process	0.31724	1	1	918	8	19425	ENSCHIG00000011607
GO:0015908	fatty acid transport	biological_process	0.31724	1	2	918	26	19425	ENSCHIG00000027144,ENSCHIG00000019640
GO:0031401	positive regulation of protein modification process	biological_process	0.31731	1	4	918	58	19425	ENSCHIG00000023873,ENSCHIG00000009903,ENSCHIG00000015916,ENSCHIG00000025078
GO:0006081	cellular aldehyde metabolic process	biological_process	0.31761	1	1	918	10	19425	ENSCHIG00000025261
GO:0005507	copper ion binding	molecular_function	0.31787	1	3	918	41	19425	ENSCHIG00000019018,ENSCHIG00000006571,ENSCHIG00000019484
GO:0006898	receptor-mediated endocytosis	biological_process	0.32013	1	2	918	19	19425	ENSCHIG00000011387,ENSCHIG00000015882
GO:0005657	replication fork	cellular_component	0.32034	1	1	918	6	19425	ENSCHIG00000023859
GO:0015918	sterol transport	biological_process	0.32034	1	1	918	7	19425	ENSCHIG00000020194
GO:0048878	chemical homeostasis	biological_process	0.32039	1	7	918	108	19425	ENSCHIG00000019328,ENSCHIG00000013432,ENSCHIG00000017048,ENSCHIG00000011607,ENSCHIG00000021497,ENSCHIG00000023789,ENSCHIG00000014164
GO:0006221	pyrimidine nucleotide biosynthetic process	biological_process	0.32062	1	2	918	29	19425	ENSCHIG00000000075,ENSCHIG00000015872
GO:0006777	Mo-molybdopterin cofactor biosynthetic process	biological_process	0.32103	1	1	918	5	19425	ENSCHIG00000009653
GO:0019720	Mo-molybdopterin cofactor metabolic process	biological_process	0.32103	1	1	918	5	19425	ENSCHIG00000009653
GO:0032324	molybdopterin cofactor biosynthetic process	biological_process	0.32103	1	1	918	5	19425	ENSCHIG00000009653
GO:0043545	molybdopterin cofactor metabolic process	biological_process	0.32103	1	1	918	5	19425	ENSCHIG00000009653
GO:0051189	prosthetic group metabolic process	biological_process	0.32103	1	1	918	5	19425	ENSCHIG00000009653
GO:0051258	protein polymerization	biological_process	0.32155	1	5	918	78	19425	ENSCHIG00000021305,ENSCHIG00000025262,ENSCHIG00000023924,ENSCHIG00000023166,ENSCHIG00000014531
GO:0014706	striated muscle tissue development	biological_process	0.32272	1	2	918	23	19425	ENSCHIG00000021331,ENSCHIG00000022964
GO:0001539	ciliary or bacterial-type flagellar motility	biological_process	0.32278	1	1	918	9	19425	ENSCHIG00000012473
GO:0006508	proteolysis	biological_process	0.32423	1	38	918	668	19425	ENSCHIG00000013659,ENSCHIG00000005559,ENSCHIG00000023736,ENSCHIG00000026069,ENSCHIG00000016667,ENSCHIG00000015678,ENSCHIG00000015886,ENSCHIG00000017743,ENSCHIG00000011415,ENSCHIG00000016459,ENSCHIG00000020163,ENSCHIG00000016761,ENSCHIG00000016965,ENSCHIG00000026152,ENSCHIG00000023102,ENSCHIG00000006632,ENSCHIG00000027250,ENSCHIG00000013899,ENSCHIG00000006982,ENSCHIG00000012761,ENSCHIG00000012043,…
GO:0071806	protein transmembrane transport	biological_process	0.32476	1	2	918	31	19425	ENSCHIG00000027250,ENSCHIG00000025078
GO:0009200	deoxyribonucleoside triphosphate metabolic process	biological_process	0.325	1	1	918	11	19425	XLOC_154928
GO:0006732	coenzyme metabolic process	biological_process	0.32533	1	6	918	96	19425	ENSCHIG00000007932,ENSCHIG00000025799,ENSCHIG00000009653,ENSCHIG00000021744,ENSCHIG00000012633,ENSCHIG00000013432
GO:0030667	secretory granule membrane	cellular_component	0.3256	1	1	918	8	19425	ENSCHIG00000025576
GO:0042439	ethanolamine-containing compound metabolic process	biological_process	0.32628	1	1	918	8	19425	ENSCHIG00000014109
GO:0016814	hydrolase activity, acting on carbon-nitrogen (but not peptide) bonds, in cyclic amidines	molecular_function	0.32739	1	2	918	20	19425	ENSCHIG00000018259,ENSCHIG00000015980
GO:0044391	ribosomal subunit	cellular_component	0.32763	1	3	918	96	19425	ENSCHIG00000018150,ENSCHIG00000010903,ENSCHIG00000014944
GO:0007215	glutamate receptor signaling pathway	biological_process	0.32781	1	3	918	21	19425	ENSCHIG00000020528,ENSCHIG00000022574,ENSCHIG00000014223
GO:0004953	icosanoid receptor activity	molecular_function	0.32791	1	1	918	11	19425	ENSCHIG00000012516
GO:0030126	COPI vesicle coat	cellular_component	0.32799	1	1	918	7	19425	ENSCHIG00000010306
GO:0010565	regulation of cellular ketone metabolic process	biological_process	0.329	1	1	918	8	19425	ENSCHIG00000013432
GO:0048705	skeletal system morphogenesis	biological_process	0.32976	1	1	918	9	19425	ENSCHIG00000017761
GO:0016878	acid-thiol ligase activity	molecular_function	0.32985	1	1	918	5	19425	ENSCHIG00000021744
GO:0046165	alcohol biosynthetic process	biological_process	0.32989	1	2	918	26	19425	ENSCHIG00000023057,ENSCHIG00000025425
GO:0017015	regulation of transforming growth factor beta receptor signaling pathway	biological_process	0.33046	1	1	918	8	19425	ENSCHIG00000025078
GO:0007229	integrin-mediated signaling pathway	biological_process	0.33056	1	3	918	31	19425	ENSCHIG00000019338,ENSCHIG00000025296,ENSCHIG00000005571
GO:0007626	locomotory behavior	biological_process	0.3312	1	1	918	4	19425	ENSCHIG00000020319
GO:0016682	oxidoreductase activity, acting on diphenols and related substances as donors, oxygen as acceptor	molecular_function	0.33126	1	2	918	27	19425	XLOC_059848,XLOC_154928
GO:0002695	negative regulation of leukocyte activation	biological_process	0.33137	1	1	918	8	19425	ENSCHIG00000005882
GO:0050866	negative regulation of cell activation	biological_process	0.33137	1	1	918	8	19425	ENSCHIG00000005882
GO:0008610	lipid biosynthetic process	biological_process	0.33157	1	9	918	148	19425	ENSCHIG00000013432,ENSCHIG00000020909,ENSCHIG00000008144,ENSCHIG00000000527,ENSCHIG00000023057,ENSCHIG00000026086,ENSCHIG00000014858,ENSCHIG00000020615,ENSCHIG00000025425
GO:0006665	sphingolipid metabolic process	biological_process	0.33193	1	2	918	24	19425	ENSCHIG00000020489,ENSCHIG00000014109
GO:0001932	regulation of protein phosphorylation	biological_process	0.33228	1	6	918	107	19425	ENSCHIG00000021879,ENSCHIG00000009903,ENSCHIG00000006042,ENSCHIG00000015916,ENSCHIG00000022256,ENSCHIG00000023873
GO:0030291	protein serine/threonine kinase inhibitor activity	molecular_function	0.33329	1	1	918	13	19425	ENSCHIG00000006042
GO:0090101	negative regulation of transmembrane receptor protein serine/threonine kinase signaling pathway	biological_process	0.33344	1	1	918	9	19425	ENSCHIG00000025078
GO:0016616	oxidoreductase activity, acting on the CH-OH group of donors, NAD or NADP as acceptor	molecular_function	0.3343	1	4	918	63	19425	ENSCHIG00000003808,ENSCHIG00000020256,ENSCHIG00000010352,ENSCHIG00000018372
GO:0017048	Rho GTPase binding	molecular_function	0.33445	1	2	918	18	19425	ENSCHIG00000025262,ENSCHIG00000020803
GO:0019239	deaminase activity	molecular_function	0.33473	1	2	918	22	19425	ENSCHIG00000018259,ENSCHIG00000015980
GO:0017080	sodium channel regulator activity	molecular_function	0.33539	1	1	918	9	19425	XLOC_124264
GO:0005021	vascular endothelial growth factor-activated receptor activity	molecular_function	0.33567	1	1	918	5	19425	ENSCHIG00000019587
GO:0035924	cellular response to vascular endothelial growth factor stimulus	biological_process	0.33567	1	1	918	5	19425	ENSCHIG00000019587
GO:0038084	vascular endothelial growth factor signaling pathway	biological_process	0.33567	1	1	918	5	19425	ENSCHIG00000019587
GO:0022403	cell cycle phase	biological_process	0.33582	1	1	918	7	19425	ENSCHIG00000012761
GO:0048638	regulation of developmental growth	biological_process	0.33588	1	1	918	11	19425	ENSCHIG00000022964
GO:0005506	iron ion binding	molecular_function	0.33599	1	10	918	179	19425	ENSCHIG00000010220,ENSCHIG00000013439,ENSCHIG00000014344,ENSCHIG00000008144,ENSCHIG00000026162,XLOC_062429,ENSCHIG00000025642,ENSCHIG00000021497,ENSCHIG00000016965,ENSCHIG00000021041
GO:0051301	cell division	biological_process	0.33679	1	5	918	70	19425	ENSCHIG00000002572,ENSCHIG00000007935,ENSCHIG00000022256,ENSCHIG00000025581,ENSCHIG00000001851
GO:0048858	cell projection morphogenesis	biological_process	0.33761	1	6	918	78	19425	ENSCHIG00000020881,ENSCHIG00000020385,ENSCHIG00000017354,ENSCHIG00000012473,ENSCHIG00000018077,ENSCHIG00000015882
GO:0019637	organophosphate metabolic process	biological_process	0.33856	1	33	918	553	19425	ENSCHIG00000023057,ENSCHIG00000015980,ENSCHIG00000020489,ENSCHIG00000014109,ENSCHIG00000011217,ENSCHIG00000007647,ENSCHIG00000020256,ENSCHIG00000009653,ENSCHIG00000016895,ENSCHIG00000019640,ENSCHIG00000025820,ENSCHIG00000026840,ENSCHIG00000015845,ENSCHIG00000023058,ENSCHIG00000025783,ENSCHIG00000024701,ENSCHIG00000023233,ENSCHIG00000020735,ENSCHIG00000010651,ENSCHIG00000024946,ENSCHIG00000022390,…
GO:0002520	immune system development	biological_process	0.34113	1	3	918	46	19425	ENSCHIG00000020909,ENSCHIG00000007281,ENSCHIG00000008990
GO:0048534	hematopoietic or lymphoid organ development	biological_process	0.34113	1	3	918	46	19425	ENSCHIG00000020909,ENSCHIG00000007281,ENSCHIG00000008990
GO:0048469	cell maturation	biological_process	0.34274	1	1	918	9	19425	ENSCHIG00000025761
GO:0007517	muscle organ development	biological_process	0.34316	1	2	918	27	19425	ENSCHIG00000021331,ENSCHIG00000022964
GO:0030149	sphingolipid catabolic process	biological_process	0.34338	1	1	918	8	19425	ENSCHIG00000014109
GO:0046466	membrane lipid catabolic process	biological_process	0.34338	1	1	918	8	19425	ENSCHIG00000014109
GO:0015718	monocarboxylic acid transport	biological_process	0.34535	1	3	918	46	19425	ENSCHIG00000009059,ENSCHIG00000027144,ENSCHIG00000019640
GO:0004017	adenylate kinase activity	molecular_function	0.34625	1	2	918	24	19425	ENSCHIG00000007647,ENSCHIG00000011217
GO:0030193	regulation of blood coagulation	biological_process	0.34627	1	1	918	9	19425	ENSCHIG00000019405
GO:1900046	regulation of hemostasis	biological_process	0.34627	1	1	918	9	19425	ENSCHIG00000019405
GO:0008180	COP9 signalosome	cellular_component	0.34658	1	1	918	10	19425	ENSCHIG00000025078
GO:0016323	basolateral plasma membrane	cellular_component	0.34676	1	1	918	7	19425	ENSCHIG00000003123
GO:0030814	regulation of cAMP metabolic process	biological_process	0.34689	1	1	918	8	19425	ENSCHIG00000025783
GO:0030817	regulation of cAMP biosynthetic process	biological_process	0.34689	1	1	918	8	19425	ENSCHIG00000025783
GO:0045761	regulation of adenylate cyclase activity	biological_process	0.34689	1	1	918	8	19425	ENSCHIG00000025783
GO:0001894	tissue homeostasis	biological_process	0.34698	1	1	918	11	19425	ENSCHIG00000013432
GO:0031490	chromatin DNA binding	molecular_function	0.34735	1	1	918	16	19425	ENSCHIG00000021331
GO:0030141	secretory granule	cellular_component	0.34761	1	2	918	23	19425	ENSCHIG00000015606,ENSCHIG00000025576
GO:0071897	DNA biosynthetic process	biological_process	0.34766	1	2	918	21	19425	ENSCHIG00000023859,ENSCHIG00000016895
GO:0030552	cAMP binding	molecular_function	0.34785	1	1	918	5	19425	ENSCHIG00000024729
GO:0030166	proteoglycan biosynthetic process	biological_process	0.34921	1	1	918	5	19425	ENSCHIG00000017761
GO:0016023	cytoplasmic membrane-bounded vesicle	cellular_component	0.35006	1	7	918	101	19425	ENSCHIG00000022254,ENSCHIG00000008236,ENSCHIG00000010306,ENSCHIG00000015606,ENSCHIG00000019205,ENSCHIG00000026328,ENSCHIG00000025576
GO:0060348	bone development	biological_process	0.35019	1	1	918	7	19425	ENSCHIG00000017761
GO:0016742	hydroxymethyl-, formyl- and related transferase activity	molecular_function	0.35078	1	1	918	8	19425	ENSCHIG00000007932
GO:0004859	phospholipase inhibitor activity	molecular_function	0.35142	1	1	918	9	19425	ENSCHIG00000020923
GO:0055102	lipase inhibitor activity	molecular_function	0.35142	1	1	918	9	19425	ENSCHIG00000020923
GO:0030496	midbody	cellular_component	0.35387	1	1	918	9	19425	ENSCHIG00000025078
GO:0009165	nucleotide biosynthetic process	biological_process	0.3541	1	10	918	193	19425	ENSCHIG00000015980,ENSCHIG00000000075,ENSCHIG00000023502,ENSCHIG00000020735,ENSCHIG00000007647,ENSCHIG00000015872,ENSCHIG00000025783,ENSCHIG00000023233,ENSCHIG00000009694,ENSCHIG00000011217
GO:0008199	ferric iron binding	molecular_function	0.35478	1	1	918	21	19425	ENSCHIG00000021497
GO:0007596	blood coagulation	biological_process	0.35537	1	3	918	49	19425	ENSCHIG00000019405,ENSCHIG00000020633,ENSCHIG00000019484
GO:0042813	Wnt-activated receptor activity	molecular_function	0.35541	1	1	918	8	19425	ENSCHIG00000017240
GO:0004674	protein serine/threonine kinase activity	molecular_function	0.3557	1	19	918	271	19425	ENSCHIG00000013944,ENSCHIG00000020573,ENSCHIG00000025345,ENSCHIG00000011473,ENSCHIG00000024434,ENSCHIG00000013934,ENSCHIG00000010193,ENSCHIG00000010215,ENSCHIG00000017761,ENSCHIG00000003841,ENSCHIG00000011982,ENSCHIG00000001939,ENSCHIG00000015916,ENSCHIG00000022969,ENSCHIG00000020806,ENSCHIG00000010964,ENSCHIG00000000353,ENSCHIG00000018171,ENSCHIG00000014436
GO:0008237	metallopeptidase activity	molecular_function	0.3557	1	12	918	167	19425	ENSCHIG00000020658,ENSCHIG00000012043,ENSCHIG00000012539,ENSCHIG00000015701,ENSCHIG00000021039,ENSCHIG00000015652,ENSCHIG00000015886,ENSCHIG00000011174,ENSCHIG00000014364,ENSCHIG00000023102,ENSCHIG00000012040,ENSCHIG00000027055
GO:0030809	negative regulation of nucleotide biosynthetic process	biological_process	0.35616	1	1	918	7	19425	ENSCHIG00000025783
GO:0045980	negative regulation of nucleotide metabolic process	biological_process	0.35616	1	1	918	7	19425	ENSCHIG00000025783
GO:1900372	negative regulation of purine nucleotide biosynthetic process	biological_process	0.35616	1	1	918	7	19425	ENSCHIG00000025783
GO:1900543	negative regulation of purine nucleotide metabolic process	biological_process	0.35616	1	1	918	7	19425	ENSCHIG00000025783
GO:0043565	sequence-specific DNA binding	molecular_function	0.35697	1	20	918	421	19425	ENSCHIG00000021047,ENSCHIG00000014836,ENSCHIG00000023586,ENSCHIG00000014058,ENSCHIG00000023545,ENSCHIG00000018293,ENSCHIG00000017450,ENSCHIG00000021331,ENSCHIG00000018191,ENSCHIG00000009664,ENSCHIG00000013761,ENSCHIG00000020292,ENSCHIG00000020521,ENSCHIG00000007281,ENSCHIG00000022728,ENSCHIG00000011442,ENSCHIG00000005408,ENSCHIG00000008990,ENSCHIG00000012179,ENSCHIG00000015389
GO:0017112	Rab guanyl-nucleotide exchange factor activity	molecular_function	0.35798	1	1	918	5	19425	ENSCHIG00000010797
GO:0001933	negative regulation of protein phosphorylation	biological_process	0.35878	1	2	918	39	19425	ENSCHIG00000021879,ENSCHIG00000006042
GO:0042326	negative regulation of phosphorylation	biological_process	0.35878	1	2	918	39	19425	ENSCHIG00000006042,ENSCHIG00000021879
GO:0006743	ubiquinone metabolic process	biological_process	0.35896	1	1	918	9	19425	ENSCHIG00000012633
GO:0006744	ubiquinone biosynthetic process	biological_process	0.35896	1	1	918	9	19425	ENSCHIG00000012633
GO:0045426	quinone cofactor biosynthetic process	biological_process	0.35896	1	1	918	9	19425	ENSCHIG00000012633
GO:0010212	response to ionizing radiation	biological_process	0.35906	1	1	918	9	19425	ENSCHIG00000008062
GO:0016702	oxidoreductase activity, acting on single donors with incorporation of molecular oxygen, incorporation of two atoms of oxygen	molecular_function	0.35917	1	2	918	26	19425	ENSCHIG00000025642,ENSCHIG00000021041
GO:0032990	cell part morphogenesis	biological_process	0.36092	1	6	918	80	19425	ENSCHIG00000017354,ENSCHIG00000012473,ENSCHIG00000015882,ENSCHIG00000018077,ENSCHIG00000020881,ENSCHIG00000020385
GO:0002237	response to molecule of bacterial origin	biological_process	0.36118	1	1	918	10	19425	ENSCHIG00000014328
GO:0030833	regulation of actin filament polymerization	biological_process	0.36168	1	4	918	63	19425	ENSCHIG00000023166,ENSCHIG00000023924,ENSCHIG00000021305,ENSCHIG00000014531
GO:0032271	regulation of protein polymerization	biological_process	0.36168	1	4	918	63	19425	ENSCHIG00000014531,ENSCHIG00000021305,ENSCHIG00000023166,ENSCHIG00000023924
GO:0046653	tetrahydrofolate metabolic process	biological_process	0.36253	1	1	918	10	19425	ENSCHIG00000007932
GO:0000188	inactivation of MAPK activity	biological_process	0.36259	1	1	918	13	19425	ENSCHIG00000021879
GO:0017017	MAP kinase tyrosine/serine/threonine phosphatase activity	molecular_function	0.36259	1	1	918	13	19425	ENSCHIG00000021879
GO:0033549	MAP kinase phosphatase activity	molecular_function	0.36259	1	1	918	13	19425	ENSCHIG00000021879
GO:0035329	hippo signaling cascade	biological_process	0.36344	1	1	918	7	19425	ENSCHIG00000014553
GO:0006812	cation transport	biological_process	0.36364	1	25	918	441	19425	ENSCHIG00000024729,ENSCHIG00000011759,ENSCHIG00000023684,ENSCHIG00000017555,ENSCHIG00000014117,ENSCHIG00000013440,ENSCHIG00000023627,ENSCHIG00000023789,ENSCHIG00000011977,ENSCHIG00000027094,ENSCHIG00000020065,ENSCHIG00000014530,ENSCHIG00000019165,ENSCHIG00000010896,ENSCHIG00000011075,ENSCHIG00000026690,ENSCHIG00000024980,ENSCHIG00000021497,ENSCHIG00000024152,ENSCHIG00000015851,ENSCHIG00000017048,…
GO:0072522	purine-containing compound biosynthetic process	biological_process	0.36393	1	7	918	135	19425	ENSCHIG00000015980,ENSCHIG00000023502,ENSCHIG00000020735,ENSCHIG00000007647,ENSCHIG00000025783,ENSCHIG00000023233,ENSCHIG00000011217
GO:0031056	regulation of histone modification	biological_process	0.36551	1	1	918	14	19425	ENSCHIG00000017157
GO:1902275	regulation of chromatin organization	biological_process	0.36551	1	1	918	14	19425	ENSCHIG00000017157
GO:0018958	phenol-containing compound metabolic process	biological_process	0.36619	1	1	918	9	19425	ENSCHIG00000026162
GO:0008233	peptidase activity	molecular_function	0.3665	1	33	918	597	19425	ENSCHIG00000015886,ENSCHIG00000017743,ENSCHIG00000011415,ENSCHIG00000013659,ENSCHIG00000005559,XLOC_115142,ENSCHIG00000023736,ENSCHIG00000026069,ENSCHIG00000016667,ENSCHIG00000016965,ENSCHIG00000016761,ENSCHIG00000023102,ENSCHIG00000026152,ENSCHIG00000027250,ENSCHIG00000006632,ENSCHIG00000016459,ENSCHIG00000020163,ENSCHIG00000015005,ENSCHIG00000021015,ENSCHIG00000006982,ENSCHIG00000012043,ENSCHIG…
GO:0055080	cation homeostasis	biological_process	0.36727	1	5	918	81	19425	ENSCHIG00000017048,ENSCHIG00000013432,ENSCHIG00000021497,ENSCHIG00000023789,ENSCHIG00000014164
GO:0006259	DNA metabolic process	biological_process	0.36731	1	24	918	455	19425	ENSCHIG00000026423,ENSCHIG00000012498,ENSCHIG00000023012,ENSCHIG00000006418,ENSCHIG00000016895,ENSCHIG00000018094,ENSCHIG00000015863,ENSCHIG00000012326,ENSCHIG00000011442,XLOC_103326,ENSCHIG00000017579,ENSCHIG00000019370,ENSCHIG00000016347,XLOC_062429,ENSCHIG00000008062,ENSCHIG00000013001,ENSCHIG00000013888,XLOC_115142,ENSCHIG00000026747,ENSCHIG00000023859,ENSCHIG00000026740,ENSCHIG00000000946,EN…
GO:0061035	regulation of cartilage development	biological_process	0.36813	1	1	918	9	19425	ENSCHIG00000017761
GO:0061041	regulation of wound healing	biological_process	0.3682	1	1	918	10	19425	ENSCHIG00000019405
GO:0005544	calcium-dependent phospholipid binding	molecular_function	0.36887	1	2	918	24	19425	ENSCHIG00000020923,ENSCHIG00000000097
GO:0000778	condensed nuclear chromosome kinetochore	cellular_component	0.36948	1	1	918	10	19425	ENSCHIG00000025721
GO:0000780	condensed nuclear chromosome, centromeric region	cellular_component	0.36948	1	1	918	10	19425	ENSCHIG00000025721
GO:0007340	acrosome reaction	biological_process	0.3699	1	1	918	8	19425	ENSCHIG00000009583
GO:0034703	cation channel complex	cellular_component	0.37049	1	5	918	68	19425	ENSCHIG00000015851,ENSCHIG00000013440,ENSCHIG00000024980,ENSCHIG00000020127,ENSCHIG00000011977
GO:0030137	COPI-coated vesicle	cellular_component	0.37098	1	1	918	8	19425	ENSCHIG00000010306
GO:0030663	COPI-coated vesicle membrane	cellular_component	0.37098	1	1	918	8	19425	ENSCHIG00000010306
GO:0031988	membrane-bounded vesicle	cellular_component	0.37154	1	7	918	103	19425	ENSCHIG00000019205,ENSCHIG00000026328,ENSCHIG00000025576,ENSCHIG00000015606,ENSCHIG00000010306,ENSCHIG00000008236,ENSCHIG00000022254
GO:0005283	sodium:amino acid symporter activity	molecular_function	0.37241	1	1	918	8	19425	ENSCHIG00000009059
GO:0005416	cation:amino acid symporter activity	molecular_function	0.37241	1	1	918	8	19425	ENSCHIG00000009059
GO:0009260	ribonucleotide biosynthetic process	biological_process	0.373	1	7	918	134	19425	ENSCHIG00000007647,ENSCHIG00000020735,ENSCHIG00000023502,ENSCHIG00000015980,ENSCHIG00000011217,ENSCHIG00000023233,ENSCHIG00000025783
GO:0046390	ribose phosphate biosynthetic process	biological_process	0.373	1	7	918	134	19425	ENSCHIG00000011217,ENSCHIG00000023233,ENSCHIG00000025783,ENSCHIG00000007647,ENSCHIG00000020735,ENSCHIG00000023502,ENSCHIG00000015980
GO:0005200	structural constituent of cytoskeleton	molecular_function	0.37345	1	2	918	32	19425	ENSCHIG00000018025,ENSCHIG00000022988
GO:0003746	translation elongation factor activity	molecular_function	0.37458	1	1	918	17	19425	ENSCHIG00000016589
GO:0006302	double-strand break repair	biological_process	0.37509	1	3	918	37	19425	ENSCHIG00000019370,ENSCHIG00000023012,ENSCHIG00000026747
GO:0006796	phosphate-containing compound metabolic process	biological_process	0.37784	1	88	918	1478	19425	ENSCHIG00000016057,ENSCHIG00000007647,ENSCHIG00000015809,ENSCHIG00000011473,ENSCHIG00000026598,ENSCHIG00000006042,ENSCHIG00000023233,ENSCHIG00000017421,ENSCHIG00000020735,ENSCHIG00000010651,ENSCHIG00000008011,ENSCHIG00000018171,ENSCHIG00000017325,ENSCHIG00000019587,ENSCHIG00000026840,ENSCHIG00000016895,ENSCHIG00000023058,ENSCHIG00000013432,ENSCHIG00000015845,ENSCHIG00000001939,ENSCHIG00000024051,…
GO:1901615	organic hydroxy compound metabolic process	biological_process	0.37816	1	4	918	67	19425	ENSCHIG00000014109,ENSCHIG00000025425,ENSCHIG00000023057,ENSCHIG00000026162
GO:0009408	response to heat	biological_process	0.37859	1	1	918	10	19425	ENSCHIG00000015674
GO:0022008	neurogenesis	biological_process	0.37963	1	8	918	115	19425	ENSCHIG00000017354,ENSCHIG00000015882,ENSCHIG00000025761,ENSCHIG00000024913,ENSCHIG00000012179,ENSCHIG00000016204,ENSCHIG00000015852,ENSCHIG00000018077
GO:0006793	phosphorus metabolic process	biological_process	0.37971	1	89	918	1499	19425	ENSCHIG00000011982,ENSCHIG00000026941,ENSCHIG00000009694,ENSCHIG00000010215,ENSCHIG00000023502,XLOC_154928,ENSCHIG00000017761,ENSCHIG00000013934,ENSCHIG00000013944,ENSCHIG00000024946,ENSCHIG00000019201,ENSCHIG00000014436,ENSCHIG00000019771,ENSCHIG00000012494,ENSCHIG00000009541,ENSCHIG00000020806,ENSCHIG00000024167,ENSCHIG00000015916,ENSCHIG00000022969,ENSCHIG00000014109,ENSCHIG00000020489,ENSCHIG…
GO:0042391	regulation of membrane potential	biological_process	0.38013	1	3	918	41	19425	ENSCHIG00000023610,ENSCHIG00000019328,ENSCHIG00000015852
GO:0010001	glial cell differentiation	biological_process	0.38023	1	1	918	12	19425	ENSCHIG00000015852
GO:0007631	feeding behavior	biological_process	0.38046	1	1	918	11	19425	ENSCHIG00000020319
GO:0031234	extrinsic to internal side of plasma membrane	cellular_component	0.3818	1	1	918	17	19425	ENSCHIG00000026234
GO:0006897	endocytosis	biological_process	0.3826	1	8	918	116	19425	ENSCHIG00000022584,ENSCHIG00000006982,ENSCHIG00000023058,ENSCHIG00000015882,ENSCHIG00000011387,ENSCHIG00000025814,ENSCHIG00000021015,ENSCHIG00000021286
GO:0044456	synapse part	cellular_component	0.38318	1	6	918	67	19425	ENSCHIG00000020528,ENSCHIG00000022574,ENSCHIG00000014223,ENSCHIG00000026328,ENSCHIG00000019205,ENSCHIG00000003452
GO:0016701	oxidoreductase activity, acting on single donors with incorporation of molecular oxygen	molecular_function	0.38327	1	2	918	28	19425	ENSCHIG00000021041,ENSCHIG00000025642
GO:0006144	purine nucleobase metabolic process	biological_process	0.3833	1	1	918	10	19425	ENSCHIG00000024167
GO:0007243	intracellular protein kinase cascade	biological_process	0.38331	1	7	918	126	19425	ENSCHIG00000011607,ENSCHIG00000021879,ENSCHIG00000022964,ENSCHIG00000015916,ENSCHIG00000014328,ENSCHIG00000024962,ENSCHIG00000022544
GO:0045211	postsynaptic membrane	cellular_component	0.38485	1	4	918	44	19425	ENSCHIG00000003452,ENSCHIG00000020528,ENSCHIG00000022574,ENSCHIG00000014223
GO:0097060	synaptic membrane	cellular_component	0.38485	1	4	918	44	19425	ENSCHIG00000003452,ENSCHIG00000022574,ENSCHIG00000014223,ENSCHIG00000020528
GO:0015631	tubulin binding	molecular_function	0.38517	1	9	918	129	19425	ENSCHIG00000019535,ENSCHIG00000012350,ENSCHIG00000018049,ENSCHIG00000017710,ENSCHIG00000018268,ENSCHIG00000023478,ENSCHIG00000016845,ENSCHIG00000002572,ENSCHIG00000001851
GO:0033619	membrane protein proteolysis	biological_process	0.38545	1	1	918	8	19425	ENSCHIG00000022544
GO:0004523	ribonuclease H activity	molecular_function	0.38556	1	1	918	12	19425	XLOC_103326
GO:0005516	calmodulin binding	molecular_function	0.38647	1	3	918	38	19425	ENSCHIG00000021783,ENSCHIG00000010193,ENSCHIG00000022969
GO:1901663	quinone biosynthetic process	biological_process	0.38697	1	1	918	10	19425	ENSCHIG00000012633
GO:0050818	regulation of coagulation	biological_process	0.38784	1	1	918	10	19425	ENSCHIG00000019405
GO:0006281	DNA repair	biological_process	0.38784	1	12	918	208	19425	ENSCHIG00000026740,ENSCHIG00000026747,ENSCHIG00000013888,ENSCHIG00000013001,ENSCHIG00000006418,ENSCHIG00000023012,ENSCHIG00000026423,ENSCHIG00000001826,XLOC_062429,ENSCHIG00000017579,ENSCHIG00000019370,ENSCHIG00000012326
GO:0072527	pyrimidine-containing compound metabolic process	biological_process	0.38864	1	3	918	49	19425	ENSCHIG00000000075,ENSCHIG00000015872,XLOC_154928
GO:0008064	regulation of actin polymerization or depolymerization	biological_process	0.38865	1	4	918	66	19425	ENSCHIG00000023924,ENSCHIG00000023166,ENSCHIG00000021305,ENSCHIG00000014531
GO:0030832	regulation of actin filament length	biological_process	0.38865	1	4	918	66	19425	ENSCHIG00000021305,ENSCHIG00000023166,ENSCHIG00000023924,ENSCHIG00000014531
GO:0006760	folic acid-containing compound metabolic process	biological_process	0.3896	1	1	918	11	19425	ENSCHIG00000007932
GO:0016671	oxidoreductase activity, acting on a sulfur group of donors, disulfide as acceptor	molecular_function	0.39025	1	1	918	7	19425	ENSCHIG00000012505
GO:0007599	hemostasis	biological_process	0.39137	1	3	918	52	19425	ENSCHIG00000019484,ENSCHIG00000020633,ENSCHIG00000019405
GO:0043407	negative regulation of MAP kinase activity	biological_process	0.39201	1	1	918	15	19425	ENSCHIG00000021879
GO:0009086	methionine biosynthetic process	biological_process	0.39279	1	1	918	9	19425	ENSCHIG00000025799
GO:0030136	clathrin-coated vesicle	cellular_component	0.39325	1	3	918	37	19425	ENSCHIG00000019205,ENSCHIG00000026328,ENSCHIG00000022254
GO:0010646	regulation of cell communication	biological_process	0.39435	1	24	918	388	19425	ENSCHIG00000008645,ENSCHIG00000013826,ENSCHIG00000018662,ENSCHIG00000022544,ENSCHIG00000026234,ENSCHIG00000011607,ENSCHIG00000022390,ENSCHIG00000021312,ENSCHIG00000014328,ENSCHIG00000019328,ENSCHIG00000023348,ENSCHIG00000025576,ENSCHIG00000021879,ENSCHIG00000015916,ENSCHIG00000026476,ENSCHIG00000016318,ENSCHIG00000025581,ENSCHIG00000026036,ENSCHIG00000024962,ENSCHIG00000012264,ENSCHIG00000020385,…
GO:0046173	polyol biosynthetic process	biological_process	0.39586	1	1	918	11	19425	ENSCHIG00000023057
GO:0046164	alcohol catabolic process	biological_process	0.39704	1	1	918	11	19425	ENSCHIG00000014109
GO:1901616	organic hydroxy compound catabolic process	biological_process	0.39704	1	1	918	11	19425	ENSCHIG00000014109
GO:0044427	chromosomal part	cellular_component	0.39742	1	10	918	262	19425	ENSCHIG00000022696,ENSCHIG00000025721,ENSCHIG00000018551,ENSCHIG00000000946,ENSCHIG00000010006,ENSCHIG00000023859,ENSCHIG00000021734,ENSCHIG00000016876,ENSCHIG00000009421,ENSCHIG00000010477
GO:0016042	lipid catabolic process	biological_process	0.39807	1	6	918	92	19425	ENSCHIG00000025623,ENSCHIG00000014109,ENSCHIG00000012504,ENSCHIG00000014030,ENSCHIG00000019640,ENSCHIG00000009903
GO:0032482	Rab protein signal transduction	biological_process	0.39832	1	1	918	11	19425	ENSCHIG00000025288
GO:0006479	protein methylation	biological_process	0.39929	1	4	918	61	19425	ENSCHIG00000015940,ENSCHIG00000007982,ENSCHIG00000009525,ENSCHIG00000021460
GO:0008213	protein alkylation	biological_process	0.39929	1	4	918	61	19425	ENSCHIG00000009525,ENSCHIG00000021460,ENSCHIG00000015940,ENSCHIG00000007982
GO:0042592	homeostatic process	biological_process	0.39935	1	12	918	217	19425	ENSCHIG00000008990,ENSCHIG00000019328,ENSCHIG00000016034,ENSCHIG00000007281,ENSCHIG00000022964,ENSCHIG00000021497,ENSCHIG00000010009,ENSCHIG00000013432,ENSCHIG00000017048,ENSCHIG00000011607,ENSCHIG00000014164,ENSCHIG00000023789
GO:1901681	sulfur compound binding	molecular_function	0.39966	1	2	918	25	19425	ENSCHIG00000025623,ENSCHIG00000022964
GO:0048010	vascular endothelial growth factor receptor signaling pathway	biological_process	0.40106	1	1	918	7	19425	ENSCHIG00000019587
GO:0043408	regulation of MAPK cascade	biological_process	0.40138	1	4	918	66	19425	ENSCHIG00000022544,ENSCHIG00000024962,ENSCHIG00000015916,ENSCHIG00000021879
GO:0008608	attachment of spindle microtubules to kinetochore	biological_process	0.40172	1	1	918	11	19425	ENSCHIG00000024126
GO:0009129	pyrimidine nucleoside monophosphate metabolic process	biological_process	0.40337	1	1	918	12	19425	ENSCHIG00000000075
GO:0009130	pyrimidine nucleoside monophosphate biosynthetic process	biological_process	0.40337	1	1	918	12	19425	ENSCHIG00000000075
GO:0035335	peptidyl-tyrosine dephosphorylation	biological_process	0.40418	1	7	918	92	19425	ENSCHIG00000019000,ENSCHIG00000018145,ENSCHIG00000021879,ENSCHIG00000018867,ENSCHIG00000024051,ENSCHIG00000017421,ENSCHIG00000017325
GO:0015103	inorganic anion transmembrane transporter activity	molecular_function	0.40474	1	4	918	54	19425	ENSCHIG00000014360,ENSCHIG00000024205,ENSCHIG00000017768,ENSCHIG00000021249
GO:0007249	I-kappaB kinase/NF-kappaB cascade	biological_process	0.40485	1	2	918	29	19425	ENSCHIG00000014328,ENSCHIG00000024962
GO:0030424	axon	cellular_component	0.40618	1	1	918	10	19425	ENSCHIG00000019328
GO:0006029	proteoglycan metabolic process	biological_process	0.40667	1	1	918	6	19425	ENSCHIG00000017761
GO:0030799	regulation of cyclic nucleotide metabolic process	biological_process	0.40764	1	1	918	12	19425	ENSCHIG00000025783
GO:0030802	regulation of cyclic nucleotide biosynthetic process	biological_process	0.40764	1	1	918	12	19425	ENSCHIG00000025783
GO:0031279	regulation of cyclase activity	biological_process	0.40764	1	1	918	12	19425	ENSCHIG00000025783
GO:0051339	regulation of lyase activity	biological_process	0.40764	1	1	918	12	19425	ENSCHIG00000025783
GO:0044255	cellular lipid metabolic process	biological_process	0.40796	1	15	918	263	19425	ENSCHIG00000009903,ENSCHIG00000013432,ENSCHIG00000020909,ENSCHIG00000000527,ENSCHIG00000023057,ENSCHIG00000026086,ENSCHIG00000019640,ENSCHIG00000010352,ENSCHIG00000014858,ENSCHIG00000020615,ENSCHIG00000025623,ENSCHIG00000025425,ENSCHIG00000020489,ENSCHIG00000027144,ENSCHIG00000014109
GO:0019201	nucleotide kinase activity	molecular_function	0.40808	1	2	918	28	19425	ENSCHIG00000007647,ENSCHIG00000011217
GO:0016043	cellular component organization	biological_process	0.40848	1	67	918	1283	19425	ENSCHIG00000027250,ENSCHIG00000000498,ENSCHIG00000011004,ENSCHIG00000020385,ENSCHIG00000022988,ENSCHIG00000026333,ENSCHIG00000008742,ENSCHIG00000017489,ENSCHIG00000006565,ENSCHIG00000023143,ENSCHIG00000011982,ENSCHIG00000009525,ENSCHIG00000017466,ENSCHIG00000015882,ENSCHIG00000012180,ENSCHIG00000021130,ENSCHIG00000019291,ENSCHIG00000023166,ENSCHIG00000011607,ENSCHIG00000018909,ENSCHIG00000014072,…
GO:0016614	oxidoreductase activity, acting on CH-OH group of donors	molecular_function	0.4087	1	4	918	69	19425	ENSCHIG00000018372,ENSCHIG00000010352,ENSCHIG00000020256,ENSCHIG00000003808
GO:0050817	coagulation	biological_process	0.40873	1	3	918	53	19425	ENSCHIG00000020633,ENSCHIG00000019405,ENSCHIG00000019484
GO:0035510	DNA dealkylation	biological_process	0.41168	1	1	918	6	19425	ENSCHIG00000017579
GO:0080111	DNA demethylation	biological_process	0.41168	1	1	918	6	19425	ENSCHIG00000017579
GO:0009898	internal side of plasma membrane	cellular_component	0.41194	1	1	918	18	19425	ENSCHIG00000026234
GO:0042221	response to chemical stimulus	biological_process	0.41204	1	36	918	1159	19425	ENSCHIG00000017822,ENSCHIG00000002856,ENSCHIG00000011004,ENSCHIG00000020405,ENSCHIG00000013176,ENSCHIG00000016976,ENSCHIG00000023610,ENSCHIG00000023586,ENSCHIG00000014058,ENSCHIG00000026234,ENSCHIG00000011607,ENSCHIG00000012651,ENSCHIG00000015873,ENSCHIG00000005408,ENSCHIG00000018077,ENSCHIG00000022728,ENSCHIG00000025078,ENSCHIG00000022964,ENSCHIG00000008571,ENSCHIG00000013761,ENSCHIG00000020292,…
GO:0042063	gliogenesis	biological_process	0.41249	1	1	918	14	19425	ENSCHIG00000015852
GO:0071356	cellular response to tumor necrosis factor	biological_process	0.41256	1	1	918	13	19425	ENSCHIG00000021331
GO:0006690	icosanoid metabolic process	biological_process	0.4132	1	1	918	11	19425	ENSCHIG00000000527
GO:1901568	fatty acid derivative metabolic process	biological_process	0.4132	1	1	918	11	19425	ENSCHIG00000000527
GO:0042398	cellular modified amino acid biosynthetic process	biological_process	0.41327	1	2	918	30	19425	ENSCHIG00000024701,ENSCHIG00000018578
GO:0033554	cellular response to stress	biological_process	0.41353	1	16	918	297	19425	ENSCHIG00000026747,ENSCHIG00000026740,ENSCHIG00000025345,ENSCHIG00000013001,ENSCHIG00000013888,ENSCHIG00000012761,ENSCHIG00000001826,ENSCHIG00000006418,ENSCHIG00000023012,ENSCHIG00000013432,ENSCHIG00000026423,XLOC_062429,ENSCHIG00000019370,ENSCHIG00000017579,ENSCHIG00000025078,ENSCHIG00000012326
GO:0090068	positive regulation of cell cycle process	biological_process	0.41364	1	1	918	10	19425	ENSCHIG00000021331
GO:0006839	mitochondrial transport	biological_process	0.41385	1	2	918	36	19425	ENSCHIG00000013965,ENSCHIG00000021029
GO:0003995	acyl-CoA dehydrogenase activity	molecular_function	0.41544	1	1	918	10	19425	ENSCHIG00000025328
GO:0042375	quinone cofactor metabolic process	biological_process	0.41554	1	1	918	11	19425	ENSCHIG00000012633
GO:0051382	kinetochore assembly	biological_process	0.41661	1	1	918	11	19425	ENSCHIG00000017610
GO:0051383	kinetochore organization	biological_process	0.41661	1	1	918	11	19425	ENSCHIG00000017610
GO:0019898	extrinsic to membrane	cellular_component	0.41667	1	2	918	38	19425	ENSCHIG00000026234,ENSCHIG00000026333
GO:0090288	negative regulation of cellular response to growth factor stimulus	biological_process	0.41669	1	1	918	9	19425	ENSCHIG00000025078
GO:0030162	regulation of proteolysis	biological_process	0.41684	1	1	918	15	19425	ENSCHIG00000022544
GO:0048699	generation of neurons	biological_process	0.41701	1	7	918	104	19425	ENSCHIG00000018077,ENSCHIG00000015882,ENSCHIG00000017354,ENSCHIG00000012179,ENSCHIG00000016204,ENSCHIG00000025761,ENSCHIG00000024913
GO:0035590	purinergic nucleotide receptor signaling pathway	biological_process	0.41707	1	1	918	17	19425	ENSCHIG00000023610
GO:0006275	regulation of DNA replication	biological_process	0.41736	1	1	918	12	19425	ENSCHIG00000015863
GO:0006555	methionine metabolic process	biological_process	0.41792	1	1	918	10	19425	ENSCHIG00000025799
GO:0043228	non-membrane-bounded organelle	cellular_component	0.41842	1	53	918	1363	19425	ENSCHIG00000018909,ENSCHIG00000018025,ENSCHIG00000022696,ENSCHIG00000018234,ENSCHIG00000021226,ENSCHIG00000018551,ENSCHIG00000020352,ENSCHIG00000021214,ENSCHIG00000001851,ENSCHIG00000014944,ENSCHIG00000007935,ENSCHIG00000002572,ENSCHIG00000003732,ENSCHIG00000008356,ENSCHIG00000015208,ENSCHIG00000026793,ENSCHIG00000023873,ENSCHIG00000008236,ENSCHIG00000018150,ENSCHIG00000000946,ENSCHIG00000026733,…
GO:0043232	intracellular non-membrane-bounded organelle	cellular_component	0.41842	1	53	918	1363	19425	ENSCHIG00000007239,ENSCHIG00000009070,ENSCHIG00000010006,ENSCHIG00000014922,ENSCHIG00000021234,ENSCHIG00000023103,ENSCHIG00000009525,ENSCHIG00000008416,ENSCHIG00000026092,ENSCHIG00000026234,ENSCHIG00000026388,ENSCHIG00000016517,ENSCHIG00000023478,ENSCHIG00000010603,ENSCHIG00000016876,ENSCHIG00000011770,ENSCHIG00000017127,ENSCHIG00000022988,ENSCHIG00000014095,ENSCHIG00000013615,ENSCHIG00000010903,…
GO:0070507	regulation of microtubule cytoskeleton organization	biological_process	0.41848	1	2	918	27	19425	ENSCHIG00000023873,ENSCHIG00000023552
GO:0009790	embryo development	biological_process	0.41915	1	3	918	39	19425	ENSCHIG00000013633,ENSCHIG00000009903,ENSCHIG00000021130
GO:0004709	MAP kinase kinase kinase activity	molecular_function	0.41924	1	1	918	8	19425	ENSCHIG00000015916
GO:0032270	positive regulation of cellular protein metabolic process	biological_process	0.42103	1	4	918	71	19425	ENSCHIG00000023873,ENSCHIG00000009903,ENSCHIG00000015916,ENSCHIG00000025078
GO:0002755	MyD88-dependent toll-like receptor signaling pathway	biological_process	0.42161	1	1	918	11	19425	ENSCHIG00000024962
GO:0030135	coated vesicle	cellular_component	0.42186	1	4	918	55	19425	ENSCHIG00000026328,ENSCHIG00000019205,ENSCHIG00000010306,ENSCHIG00000022254
GO:0000097	sulfur amino acid biosynthetic process	biological_process	0.42266	1	1	918	10	19425	ENSCHIG00000025799
GO:0070011	peptidase activity, acting on L-amino acid peptides	molecular_function	0.42298	1	31	918	576	19425	ENSCHIG00000015005,ENSCHIG00000017743,ENSCHIG00000021015,ENSCHIG00000015886,ENSCHIG00000011415,ENSCHIG00000005559,ENSCHIG00000006982,ENSCHIG00000012043,ENSCHIG00000013659,ENSCHIG00000015652,ENSCHIG00000026069,ENSCHIG00000016667,XLOC_115142,ENSCHIG00000015701,ENSCHIG00000023102,ENSCHIG00000026152,ENSCHIG00000016965,ENSCHIG00000016761,ENSCHIG00000011174,ENSCHIG00000014364,ENSCHIG00000027055,ENSCHIG…
GO:0003674	molecular_function	molecular_function	0.42338	1	748	918	15572	19425	ENSCHIG00000016780,ENSCHIG00000025384,ENSCHIG00000005408,ENSCHIG00000027144,ENSCHIG00000013506,ENSCHIG00000012040,ENSCHIG00000023098,ENSCHIG00000020433,ENSCHIG00000014944,ENSCHIG00000023418,ENSCHIG00000024645,ENSCHIG00000012539,ENSCHIG00000025576,XLOC_192317,ENSCHIG00000000946,ENSCHIG00000015005,ENSCHIG00000014546,ENSCHIG00000001865,ENSCHIG00000008236,ENSCHIG00000020641,ENSCHIG00000020803,ENSCHIG…
GO:0019905	syntaxin binding	molecular_function	0.42366	1	1	918	10	19425	ENSCHIG00000026780
GO:0071103	DNA conformation change	biological_process	0.42373	1	5	918	97	19425	ENSCHIG00000000946,ENSCHIG00000012498,ENSCHIG00000011442,ENSCHIG00000018094,ENSCHIG00000017476
GO:0045859	regulation of protein kinase activity	biological_process	0.42382	1	5	918	95	19425	ENSCHIG00000006042,ENSCHIG00000015916,ENSCHIG00000021879,ENSCHIG00000022256,ENSCHIG00000023873
GO:0046777	protein autophosphorylation	biological_process	0.42393	1	1	918	8	19425	ENSCHIG00000014171
GO:0009108	coenzyme biosynthetic process	biological_process	0.42435	1	4	918	67	19425	ENSCHIG00000013432,ENSCHIG00000012633,ENSCHIG00000009653,ENSCHIG00000021744
GO:0070838	divalent metal ion transport	biological_process	0.42481	1	7	918	97	19425	ENSCHIG00000014464,ENSCHIG00000017555,ENSCHIG00000024152,ENSCHIG00000014164,ENSCHIG00000023789,ENSCHIG00000011759,ENSCHIG00000013440
GO:0032535	regulation of cellular component size	biological_process	0.42482	1	4	918	70	19425	ENSCHIG00000021305,ENSCHIG00000023924,ENSCHIG00000023166,ENSCHIG00000014531
GO:0006471	protein ADP-ribosylation	biological_process	0.42536	1	1	918	13	19425	ENSCHIG00000021462
GO:0034612	response to tumor necrosis factor	biological_process	0.42583	1	1	918	14	19425	ENSCHIG00000021331
GO:0001614	purinergic nucleotide receptor activity	molecular_function	0.42604	1	1	918	18	19425	ENSCHIG00000023610
GO:0016502	nucleotide receptor activity	molecular_function	0.42604	1	1	918	18	19425	ENSCHIG00000023610
GO:0004725	protein tyrosine phosphatase activity	molecular_function	0.4261	1	7	918	95	19425	ENSCHIG00000017421,ENSCHIG00000024051,ENSCHIG00000017325,ENSCHIG00000019000,ENSCHIG00000018145,ENSCHIG00000018867,ENSCHIG00000021879
GO:0042219	cellular modified amino acid catabolic process	biological_process	0.42727	1	1	918	11	19425	ENSCHIG00000007932
GO:0016679	oxidoreductase activity, acting on diphenols and related substances as donors	molecular_function	0.42761	1	2	918	37	19425	XLOC_059848,XLOC_154928
GO:0006066	alcohol metabolic process	biological_process	0.42804	1	3	918	53	19425	ENSCHIG00000025425,ENSCHIG00000014109,ENSCHIG00000023057
GO:0005381	iron ion transmembrane transporter activity	molecular_function	0.42818	1	1	918	11	19425	ENSCHIG00000021497
GO:0031410	cytoplasmic vesicle	cellular_component	0.42845	1	7	918	110	19425	ENSCHIG00000022254,ENSCHIG00000010306,ENSCHIG00000008236,ENSCHIG00000015606,ENSCHIG00000025576,ENSCHIG00000026328,ENSCHIG00000019205
GO:0005978	glycogen biosynthetic process	biological_process	0.42984	1	1	918	10	19425	ENSCHIG00000023028
GO:0009250	glucan biosynthetic process	biological_process	0.42984	1	1	918	10	19425	ENSCHIG00000023028
GO:1902105	regulation of leukocyte differentiation	biological_process	0.43011	1	1	918	12	19425	ENSCHIG00000020909
GO:0030968	endoplasmic reticulum unfolded protein response	biological_process	0.43055	1	1	918	13	19425	ENSCHIG00000025078
GO:0034620	cellular response to unfolded protein	biological_process	0.43055	1	1	918	13	19425	ENSCHIG00000025078
GO:0034976	response to endoplasmic reticulum stress	biological_process	0.43055	1	1	918	13	19425	ENSCHIG00000025078
GO:0035967	cellular response to topologically incorrect protein	biological_process	0.43055	1	1	918	13	19425	ENSCHIG00000025078
GO:0042181	ketone biosynthetic process	biological_process	0.43098	1	1	918	11	19425	ENSCHIG00000012633
GO:0006282	regulation of DNA repair	biological_process	0.43114	1	1	918	10	19425	ENSCHIG00000023012
GO:0008374	O-acyltransferase activity	molecular_function	0.43187	1	1	918	12	19425	ENSCHIG00000014858
GO:0009966	regulation of signal transduction	biological_process	0.4319	1	22	918	361	19425	ENSCHIG00000021879,ENSCHIG00000015916,ENSCHIG00000026476,ENSCHIG00000012264,ENSCHIG00000025078,ENSCHIG00000022964,ENSCHIG00000020385,ENSCHIG00000015872,ENSCHIG00000016318,ENSCHIG00000025581,ENSCHIG00000026036,ENSCHIG00000024962,ENSCHIG00000026234,ENSCHIG00000011607,ENSCHIG00000022390,ENSCHIG00000021312,ENSCHIG00000008645,ENSCHIG00000013826,ENSCHIG00000018662,ENSCHIG00000022544,ENSCHIG00000023348,…
GO:0072511	divalent inorganic cation transport	biological_process	0.43208	1	7	918	98	19425	ENSCHIG00000014464,ENSCHIG00000017555,ENSCHIG00000014164,ENSCHIG00000024152,ENSCHIG00000023789,ENSCHIG00000011759,ENSCHIG00000013440
GO:1901607	alpha-amino acid biosynthetic process	biological_process	0.43286	1	3	918	54	19425	ENSCHIG00000015704,ENSCHIG00000017801,ENSCHIG00000025799
GO:0007269	neurotransmitter secretion	biological_process	0.43316	1	2	918	20	19425	ENSCHIG00000019205,ENSCHIG00000003123
GO:0016866	intramolecular transferase activity	molecular_function	0.43406	1	2	918	29	19425	ENSCHIG00000025872,ENSCHIG00000005138
GO:0032886	regulation of microtubule-based process	biological_process	0.43434	1	2	918	28	19425	ENSCHIG00000023873,ENSCHIG00000023552
GO:0004993	serotonin receptor activity	molecular_function	0.43444	1	1	918	12	19425	ENSCHIG00000020319
GO:0016787	hydrolase activity	molecular_function	0.43455	1	118	918	2189	19425	ENSCHIG00000026941,ENSCHIG00000011415,ENSCHIG00000007254,XLOC_154928,ENSCHIG00000025848,ENSCHIG00000015886,ENSCHIG00000014464,ENSCHIG00000026747,ENSCHIG00000012504,ENSCHIG00000024955,ENSCHIG00000023736,ENSCHIG00000010603,ENSCHIG00000023478,ENSCHIG00000005559,ENSCHIG00000009805,ENSCHIG00000013659,ENSCHIG00000014117,ENSCHIG00000027250,ENSCHIG00000023102,ENSCHIG00000026152,ENSCHIG00000026053,XLOC_10…
GO:0008227	G-protein coupled amine receptor activity	molecular_function	0.43514	1	2	918	41	19425	ENSCHIG00000020319,ENSCHIG00000003452
GO:0016831	carboxy-lyase activity	molecular_function	0.43534	1	2	918	28	19425	ENSCHIG00000017262,ENSCHIG00000015633
GO:0051046	regulation of secretion	biological_process	0.43685	1	3	918	48	19425	ENSCHIG00000010896,ENSCHIG00000025576,ENSCHIG00000011075
GO:0031072	heat shock protein binding	molecular_function	0.43824	1	1	918	15	19425	ENSCHIG00000015674
GO:0000287	magnesium ion binding	molecular_function	0.43874	1	6	918	96	19425	ENSCHIG00000003808,ENSCHIG00000008265,ENSCHIG00000018640,ENSCHIG00000026840,ENSCHIG00000000345,ENSCHIG00000019504
GO:0004000	adenosine deaminase activity	molecular_function	0.4389	1	1	918	9	19425	ENSCHIG00000018259
GO:0006874	cellular calcium ion homeostasis	biological_process	0.43899	1	2	918	26	19425	ENSCHIG00000023789,ENSCHIG00000014164
GO:0045765	regulation of angiogenesis	biological_process	0.43912	1	2	918	26	19425	ENSCHIG00000026234,ENSCHIG00000011863
GO:0043022	ribosome binding	molecular_function	0.43927	1	1	918	12	19425	ENSCHIG00000025078
GO:0012506	vesicle membrane	cellular_component	0.44036	1	3	918	46	19425	ENSCHIG00000025576,ENSCHIG00000010306,ENSCHIG00000008236
GO:0030659	cytoplasmic vesicle membrane	cellular_component	0.44036	1	3	918	46	19425	ENSCHIG00000008236,ENSCHIG00000010306,ENSCHIG00000025576
GO:0050878	regulation of body fluid levels	biological_process	0.44082	1	3	918	56	19425	ENSCHIG00000020633,ENSCHIG00000019405,ENSCHIG00000019484
GO:1901661	quinone metabolic process	biological_process	0.44108	1	1	918	12	19425	ENSCHIG00000012633
GO:0048013	ephrin receptor signaling pathway	biological_process	0.44205	1	2	918	22	19425	ENSCHIG00000010390,ENSCHIG00000020693
GO:0043101	purine-containing compound salvage	biological_process	0.44225	1	1	918	8	19425	ENSCHIG00000015980
GO:0005882	intermediate filament	cellular_component	0.44278	1	5	918	141	19425	ENSCHIG00000018745,ENSCHIG00000026388,ENSCHIG00000013360,ENSCHIG00000013615,ENSCHIG00000008416
GO:0045111	intermediate filament cytoskeleton	cellular_component	0.44278	1	5	918	141	19425	ENSCHIG00000018745,ENSCHIG00000026388,ENSCHIG00000013360,ENSCHIG00000008416,ENSCHIG00000013615
GO:0019206	nucleoside kinase activity	molecular_function	0.44333	1	1	918	9	19425	ENSCHIG00000016895
GO:0043173	nucleotide salvage	biological_process	0.44488	1	1	918	11	19425	ENSCHIG00000015980
GO:0004860	protein kinase inhibitor activity	molecular_function	0.44527	1	1	918	18	19425	ENSCHIG00000006042
GO:0019210	kinase inhibitor activity	molecular_function	0.44527	1	1	918	18	19425	ENSCHIG00000006042
GO:0050851	antigen receptor-mediated signaling pathway	biological_process	0.44528	1	1	918	12	19425	ENSCHIG00000013826
GO:0022607	cellular component assembly	biological_process	0.44591	1	23	918	489	19425	ENSCHIG00000023924,ENSCHIG00000017610,ENSCHIG00000000946,ENSCHIG00000014531,ENSCHIG00000005571,ENSCHIG00000025262,ENSCHIG00000023166,ENSCHIG00000020881,ENSCHIG00000024003,ENSCHIG00000026234,ENSCHIG00000015882,ENSCHIG00000022254,ENSCHIG00000010009,ENSCHIG00000020385,ENSCHIG00000022964,ENSCHIG00000025581,ENSCHIG00000014072,ENSCHIG00000026297,ENSCHIG00000011977,ENSCHIG00000017489,ENSCHIG00000021305,…
GO:0004499	N,N-dimethylaniline monooxygenase activity	molecular_function	0.44694	1	1	918	10	19425	ENSCHIG00000020835
GO:0008378	galactosyltransferase activity	molecular_function	0.44725	1	1	918	20	19425	ENSCHIG00000005257
GO:0016772	transferase activity, transferring phosphorus-containing groups	molecular_function	0.44774	1	53	918	861	19425	ENSCHIG00000013432,ENSCHIG00000015845,ENSCHIG00000001939,ENSCHIG00000019587,ENSCHIG00000025820,ENSCHIG00000010964,ENSCHIG00000016895,ENSCHIG00000007800,ENSCHIG00000018171,ENSCHIG00000013506,ENSCHIG00000024701,ENSCHIG00000023233,ENSCHIG00000011473,ENSCHIG00000016017,ENSCHIG00000023859,ENSCHIG00000025345,ENSCHIG00000007647,ENSCHIG00000016057,ENSCHIG00000010390,ENSCHIG00000010193,ENSCHIG00000015809,…
GO:0019955	cytokine binding	molecular_function	0.44826	1	1	918	16	19425	ENSCHIG00000002856
GO:1901342	regulation of vasculature development	biological_process	0.44831	1	2	918	27	19425	ENSCHIG00000011863,ENSCHIG00000026234
GO:0000302	response to reactive oxygen species	biological_process	0.45126	1	1	918	13	19425	ENSCHIG00000017822
GO:0042180	cellular ketone metabolic process	biological_process	0.45252	1	2	918	30	19425	ENSCHIG00000013432,ENSCHIG00000012633
GO:0048732	gland development	biological_process	0.45292	1	1	918	13	19425	ENSCHIG00000011607
GO:0019887	protein kinase regulator activity	molecular_function	0.45449	1	2	918	40	19425	ENSCHIG00000022256,ENSCHIG00000006042
GO:0051247	positive regulation of protein metabolic process	biological_process	0.45464	1	4	918	74	19425	ENSCHIG00000009903,ENSCHIG00000025078,ENSCHIG00000015916,ENSCHIG00000023873
GO:0006310	DNA recombination	biological_process	0.45506	1	4	918	66	19425	ENSCHIG00000019370,ENSCHIG00000023012,ENSCHIG00000026740,ENSCHIG00000026747
GO:0007043	cell-cell junction assembly	biological_process	0.45544	1	1	918	11	19425	ENSCHIG00000026333
GO:0000776	kinetochore	cellular_component	0.45653	1	2	918	33	19425	ENSCHIG00000025721,ENSCHIG00000021734
GO:0048268	clathrin coat assembly	biological_process	0.45757	1	1	918	9	19425	ENSCHIG00000022254
GO:0022804	active transmembrane transporter activity	molecular_function	0.45822	1	15	918	240	19425	ENSCHIG00000017768,ENSCHIG00000014117,ENSCHIG00000012837,XLOC_124264,ENSCHIG00000024152,ENSCHIG00000014981,ENSCHIG00000023773,ENSCHIG00000026690,ENSCHIG00000005530,ENSCHIG00000009059,ENSCHIG00000019612,ENSCHIG00000016690,ENSCHIG00000017048,ENSCHIG00000009805,ENSCHIG00000026906
GO:0019205	nucleobase-containing compound kinase activity	molecular_function	0.45849	1	3	918	50	19425	ENSCHIG00000016895,ENSCHIG00000011217,ENSCHIG00000007647
GO:0035239	tube morphogenesis	biological_process	0.45931	1	1	918	13	19425	ENSCHIG00000021130
GO:0060562	epithelial tube morphogenesis	biological_process	0.45931	1	1	918	13	19425	ENSCHIG00000021130
GO:0031110	regulation of microtubule polymerization or depolymerization	biological_process	0.45934	1	1	918	13	19425	ENSCHIG00000023552
GO:0007268	synaptic transmission	biological_process	0.45935	1	6	918	92	19425	ENSCHIG00000026297,ENSCHIG00000023610,ENSCHIG00000013181,ENSCHIG00000019205,ENSCHIG00000003123,ENSCHIG00000015950
GO:0021700	developmental maturation	biological_process	0.4594	1	1	918	14	19425	ENSCHIG00000025761
GO:0004869	cysteine-type endopeptidase inhibitor activity	molecular_function	0.46038	1	1	918	19	19425	ENSCHIG00000010613
GO:0072583	clathrin-mediated endocytosis	biological_process	0.46065	1	1	918	9	19425	ENSCHIG00000011387
GO:0006188	IMP biosynthetic process	biological_process	0.46118	1	1	918	12	19425	ENSCHIG00000015980
GO:0046040	IMP metabolic process	biological_process	0.46118	1	1	918	12	19425	ENSCHIG00000015980
GO:0002697	regulation of immune effector process	biological_process	0.46255	1	1	918	16	19425	ENSCHIG00000019405
GO:0043467	regulation of generation of precursor metabolites and energy	biological_process	0.46264	1	1	918	13	19425	ENSCHIG00000006614
GO:0004872	receptor activity	molecular_function	0.46277	1	56	918	1532	19425	ENSCHIG00000014171,ENSCHIG00000022574,ENSCHIG00000014117,ENSCHIG00000026252,ENSCHIG00000021066,ENSCHIG00000002856,ENSCHIG00000020062,ENSCHIG00000013176,ENSCHIG00000006461,ENSCHIG00000014223,ENSCHIG00000015956,ENSCHIG00000021480,ENSCHIG00000020693,ENSCHIG00000021468,ENSCHIG00000003452,ENSCHIG00000017240,ENSCHIG00000023610,ENSCHIG00000017761,ENSCHIG00000020380,ENSCHIG00000014058,ENSCHIG00000013969,…
GO:0038023	signaling receptor activity	molecular_function	0.46306	1	52	918	1464	19425	ENSCHIG00000023746,ENSCHIG00000020380,ENSCHIG00000014058,ENSCHIG00000020645,ENSCHIG00000013969,ENSCHIG00000023586,ENSCHIG00000020618,ENSCHIG00000003452,ENSCHIG00000021480,ENSCHIG00000021468,ENSCHIG00000020693,ENSCHIG00000023610,ENSCHIG00000017240,ENSCHIG00000017761,ENSCHIG00000015956,ENSCHIG00000013176,ENSCHIG00000006461,ENSCHIG00000014223,ENSCHIG00000014171,ENSCHIG00000022574,ENSCHIG00000014117,…
GO:0001934	positive regulation of protein phosphorylation	biological_process	0.46332	1	3	918	51	19425	ENSCHIG00000015916,ENSCHIG00000009903,ENSCHIG00000023873
GO:0042327	positive regulation of phosphorylation	biological_process	0.46332	1	3	918	51	19425	ENSCHIG00000009903,ENSCHIG00000015916,ENSCHIG00000023873
GO:0033044	regulation of chromosome organization	biological_process	0.46338	1	1	918	17	19425	ENSCHIG00000017157
GO:0030111	regulation of Wnt receptor signaling pathway	biological_process	0.46382	1	2	918	31	19425	ENSCHIG00000020385,ENSCHIG00000026036
GO:0000977	RNA polymerase II regulatory region sequence-specific DNA binding	molecular_function	0.46433	1	2	918	29	19425	ENSCHIG00000021331,ENSCHIG00000007281
GO:0001012	RNA polymerase II regulatory region DNA binding	molecular_function	0.46433	1	2	918	29	19425	ENSCHIG00000007281,ENSCHIG00000021331
GO:0000281	mitotic cytokinesis	biological_process	0.4655	1	1	918	11	19425	ENSCHIG00000007935
GO:0060590	ATPase regulator activity	molecular_function	0.46679	1	1	918	16	19425	ENSCHIG00000011759
GO:0030808	regulation of nucleotide biosynthetic process	biological_process	0.46806	1	1	918	13	19425	ENSCHIG00000025783
GO:1900371	regulation of purine nucleotide biosynthetic process	biological_process	0.46806	1	1	918	13	19425	ENSCHIG00000025783
GO:0050482	arachidonic acid secretion	biological_process	0.46836	1	1	918	16	19425	ENSCHIG00000019640
GO:0001505	regulation of neurotransmitter levels	biological_process	0.4698	1	2	918	23	19425	ENSCHIG00000019205,ENSCHIG00000003123
GO:0051607	defense response to virus	biological_process	0.46984	1	2	918	72	19425	ENSCHIG00000019892,ENSCHIG00000015873
GO:0006984	ER-nucleus signaling pathway	biological_process	0.47101	1	1	918	14	19425	ENSCHIG00000025078
GO:0000152	nuclear ubiquitin ligase complex	cellular_component	0.47132	1	1	918	14	19425	ENSCHIG00000026740
GO:0043254	regulation of protein complex assembly	biological_process	0.47164	1	4	918	73	19425	ENSCHIG00000014531,ENSCHIG00000021305,ENSCHIG00000023924,ENSCHIG00000023166
GO:0019903	protein phosphatase binding	molecular_function	0.47191	1	1	918	10	19425	ENSCHIG00000023028
GO:0002526	acute inflammatory response	biological_process	0.47214	1	1	918	15	19425	ENSCHIG00000019405
GO:0055074	calcium ion homeostasis	biological_process	0.47531	1	2	918	28	19425	ENSCHIG00000014164,ENSCHIG00000023789
GO:0016668	oxidoreductase activity, acting on a sulfur group of donors, NAD(P) as acceptor	molecular_function	0.47727	1	1	918	12	19425	XLOC_062429
GO:0044272	sulfur compound biosynthetic process	biological_process	0.47761	1	2	918	29	19425	ENSCHIG00000021041,ENSCHIG00000025799
GO:0031982	vesicle	cellular_component	0.47793	1	7	918	116	19425	ENSCHIG00000025576,ENSCHIG00000026328,ENSCHIG00000019205,ENSCHIG00000015606,ENSCHIG00000008236,ENSCHIG00000010306,ENSCHIG00000022254
GO:0005249	voltage-gated potassium channel activity	molecular_function	0.47815	1	4	918	73	19425	ENSCHIG00000024729,ENSCHIG00000019165,ENSCHIG00000011977,ENSCHIG00000023684
GO:0000902	cell morphogenesis	biological_process	0.47828	1	7	918	109	19425	ENSCHIG00000020881,ENSCHIG00000020385,ENSCHIG00000017354,ENSCHIG00000012473,ENSCHIG00000015882,ENSCHIG00000018077,ENSCHIG00000021130
GO:0072528	pyrimidine-containing compound biosynthetic process	biological_process	0.47884	1	2	918	36	19425	ENSCHIG00000000075,ENSCHIG00000015872
GO:0042176	regulation of protein catabolic process	biological_process	0.4806	1	1	918	17	19425	ENSCHIG00000022544
GO:0005343	organic acid:sodium symporter activity	molecular_function	0.48131	1	1	918	11	19425	ENSCHIG00000009059
GO:0034754	cellular hormone metabolic process	biological_process	0.48163	1	1	918	14	19425	ENSCHIG00000020909
GO:0019395	fatty acid oxidation	biological_process	0.48238	1	1	918	11	19425	ENSCHIG00000013432
GO:0034440	lipid oxidation	biological_process	0.48238	1	1	918	11	19425	ENSCHIG00000013432
GO:0042157	lipoprotein metabolic process	biological_process	0.48246	1	3	918	61	19425	ENSCHIG00000025589,ENSCHIG00000023240,ENSCHIG00000024880
GO:0016757	transferase activity, transferring glycosyl groups	molecular_function	0.48409	1	14	918	264	19425	ENSCHIG00000017274,ENSCHIG00000011713,ENSCHIG00000017623,ENSCHIG00000025267,ENSCHIG00000020294,ENSCHIG00000025600,ENSCHIG00000011255,ENSCHIG00000011424,ENSCHIG00000012848,ENSCHIG00000006578,ENSCHIG00000017330,ENSCHIG00000005257,ENSCHIG00000022466,ENSCHIG00000021462
GO:0004175	endopeptidase activity	molecular_function	0.48441	1	21	918	417	19425	ENSCHIG00000015701,XLOC_115142,ENSCHIG00000016667,ENSCHIG00000026069,ENSCHIG00000015652,ENSCHIG00000013659,ENSCHIG00000006982,ENSCHIG00000005559,ENSCHIG00000011415,ENSCHIG00000015886,ENSCHIG00000017743,ENSCHIG00000015005,ENSCHIG00000021039,ENSCHIG00000025068,ENSCHIG00000023098,ENSCHIG00000016459,ENSCHIG00000027250,ENSCHIG00000027055,ENSCHIG00000016761,ENSCHIG00000016965,ENSCHIG00000026152
GO:0070006	metalloaminopeptidase activity	molecular_function	0.48443	1	1	918	9	19425	ENSCHIG00000020658
GO:0008028	monocarboxylic acid transmembrane transporter activity	molecular_function	0.48475	1	1	918	12	19425	ENSCHIG00000009059
GO:0002429	immune response-activating cell surface receptor signaling pathway	biological_process	0.48659	1	1	918	15	19425	ENSCHIG00000013826
GO:2001020	regulation of response to DNA damage stimulus	biological_process	0.48663	1	1	918	12	19425	ENSCHIG00000023012
GO:0005044	scavenger receptor activity	molecular_function	0.48817	1	4	918	62	19425	ENSCHIG00000025814,ENSCHIG00000006982,ENSCHIG00000021286,ENSCHIG00000021015
GO:0009064	glutamine family amino acid metabolic process	biological_process	0.48829	1	2	918	32	19425	ENSCHIG00000015704,ENSCHIG00000017801
GO:0008200	ion channel inhibitor activity	molecular_function	0.4883	1	1	918	15	19425	XLOC_124264
GO:0016248	channel inhibitor activity	molecular_function	0.4883	1	1	918	15	19425	XLOC_124264
GO:0048285	organelle fission	biological_process	0.48938	1	4	918	74	19425	ENSCHIG00000016057,ENSCHIG00000012350,ENSCHIG00000024000,ENSCHIG00000011982
GO:0043005	neuron projection	cellular_component	0.49013	1	1	918	13	19425	ENSCHIG00000019328
GO:0048522	positive regulation of cellular process	biological_process	0.49093	1	19	918	385	19425	ENSCHIG00000021305,ENSCHIG00000015916,ENSCHIG00000019733,ENSCHIG00000000498,ENSCHIG00000014072,ENSCHIG00000007281,ENSCHIG00000000346,ENSCHIG00000025078,ENSCHIG00000022964,ENSCHIG00000015872,ENSCHIG00000024003,ENSCHIG00000011607,ENSCHIG00000009903,ENSCHIG00000018287,ENSCHIG00000021331,ENSCHIG00000023873,ENSCHIG00000024501,ENSCHIG00000010896,ENSCHIG00000011075
GO:0051186	cofactor metabolic process	biological_process	0.49136	1	6	918	117	19425	ENSCHIG00000007932,ENSCHIG00000025799,ENSCHIG00000009653,ENSCHIG00000021744,ENSCHIG00000012633,ENSCHIG00000013432
GO:0048871	multicellular organismal homeostasis	biological_process	0.49216	1	1	918	15	19425	ENSCHIG00000013432
GO:0032309	icosanoid secretion	biological_process	0.49333	1	1	918	17	19425	ENSCHIG00000019640
GO:0071715	icosanoid transport	biological_process	0.49333	1	1	918	17	19425	ENSCHIG00000019640
GO:1901571	fatty acid derivative transport	biological_process	0.49333	1	1	918	17	19425	ENSCHIG00000019640
GO:0030551	cyclic nucleotide binding	molecular_function	0.49344	1	1	918	11	19425	ENSCHIG00000024729
GO:0072503	cellular divalent inorganic cation homeostasis	biological_process	0.49346	1	2	918	29	19425	ENSCHIG00000023789,ENSCHIG00000014164
GO:0031109	microtubule polymerization or depolymerization	biological_process	0.49443	1	1	918	15	19425	ENSCHIG00000023552
GO:0051213	dioxygenase activity	molecular_function	0.49479	1	3	918	47	19425	ENSCHIG00000017579,ENSCHIG00000021041,ENSCHIG00000025642
GO:0007219	Notch signaling pathway	biological_process	0.49524	1	2	918	35	19425	ENSCHIG00000020645,ENSCHIG00000015872
GO:0009792	embryo development ending in birth or egg hatching	biological_process	0.49556	1	1	918	11	19425	ENSCHIG00000021130
GO:0043009	chordate embryonic development	biological_process	0.49556	1	1	918	11	19425	ENSCHIG00000021130
GO:0071900	regulation of protein serine/threonine kinase activity	biological_process	0.49571	1	3	918	63	19425	ENSCHIG00000021879,ENSCHIG00000006042,ENSCHIG00000022256
GO:0006414	translational elongation	biological_process	0.49574	1	1	918	26	19425	ENSCHIG00000016589
GO:0005452	inorganic anion exchanger activity	molecular_function	0.49616	1	1	918	10	19425	ENSCHIG00000019612
GO:0005231	excitatory extracellular ligand-gated ion channel activity	molecular_function	0.49679	1	1	918	11	19425	ENSCHIG00000023610
GO:0051016	barbed-end actin filament capping	biological_process	0.49699	1	1	918	12	19425	ENSCHIG00000021305
GO:0030182	neuron differentiation	biological_process	0.4978	1	6	918	95	19425	ENSCHIG00000025761,ENSCHIG00000024913,ENSCHIG00000018077,ENSCHIG00000015882,ENSCHIG00000017354,ENSCHIG00000012179
GO:0030030	cell projection organization	biological_process	0.49891	1	7	918	112	19425	ENSCHIG00000012473,ENSCHIG00000017354,ENSCHIG00000015882,ENSCHIG00000018077,ENSCHIG00000020881,ENSCHIG00000020385,ENSCHIG00000022964
GO:0008641	small protein activating enzyme activity	molecular_function	0.49963	1	1	918	12	19425	ENSCHIG00000026570
GO:0015850	organic hydroxy compound transport	biological_process	0.49983	1	1	918	13	19425	ENSCHIG00000020194
GO:0006986	response to unfolded protein	biological_process	0.5	1	1	918	15	19425	ENSCHIG00000025078
GO:0035966	response to topologically incorrect protein	biological_process	0.5	1	1	918	15	19425	ENSCHIG00000025078
GO:0033692	cellular polysaccharide biosynthetic process	biological_process	0.50137	1	1	918	13	19425	ENSCHIG00000023028
GO:0010038	response to metal ion	biological_process	0.50156	1	1	918	15	19425	ENSCHIG00000021331
GO:0015980	energy derivation by oxidation of organic compounds	biological_process	0.50387	1	4	918	85	19425	ENSCHIG00000023028,ENSCHIG00000006614,ENSCHIG00000003808,ENSCHIG00000021783
GO:0008083	growth factor activity	molecular_function	0.50423	1	5	918	103	19425	ENSCHIG00000021989,ENSCHIG00000023058,ENSCHIG00000022964,ENSCHIG00000016976,XLOC_186979
GO:0005829	cytosol	cellular_component	0.506	1	6	918	155	19425	ENSCHIG00000011004,ENSCHIG00000019504,ENSCHIG00000025078,ENSCHIG00000020909,ENSCHIG00000008236,ENSCHIG00000017796
GO:0009395	phospholipid catabolic process	biological_process	0.50687	1	1	918	12	19425	ENSCHIG00000014109
GO:0030246	carbohydrate binding	molecular_function	0.50779	1	9	918	164	19425	ENSCHIG00000006854,ENSCHIG00000022466,ENSCHIG00000012848,ENSCHIG00000025814,ENSCHIG00000021015,ENSCHIG00000027123,ENSCHIG00000025267,ENSCHIG00000011063,ENSCHIG00000013565
GO:0044242	cellular lipid catabolic process	biological_process	0.50982	1	2	918	30	19425	ENSCHIG00000025623,ENSCHIG00000014109
GO:0006875	cellular metal ion homeostasis	biological_process	0.51065	1	3	918	63	19425	ENSCHIG00000014164,ENSCHIG00000021497,ENSCHIG00000023789
GO:0000149	SNARE binding	molecular_function	0.51099	1	1	918	13	19425	ENSCHIG00000026780
[truncated: 796 more rows]
