# Supplementary material for: RNA-Seq Reveals miRNA and mRNA Co-regulate Muscle Differentiation in Fetal Leizhou Goats
Source: Front Vet Sci. 2022 Mar 25;9:829769. doi: 10.3389/fvets.2022.829769 (PMC8990838; doi:10.3389/fvets.2022.829769)
Supplement: Supplementary file 4 [file Table_4.XLS]

sRNA	M120_readcount	M90_readcount	log2FoldChange	pval	padj	significant
chi-miR-1	651403.7723	301567.5163	1.1111	0.0020098	0.031213	TRUE
chi-miR-105a	85.75889479	281.7674899	-1.7138	2.30E-05	0.0011089	TRUE
chi-miR-126-3p	67346.64128	28154.63875	1.2582	4.17E-05	0.0015783	TRUE
chi-miR-129-5p	208.6993864	811.1294301	-1.9558	7.20E-06	0.00042218	TRUE
chi-miR-1307-3p	349.2339603	898.7037029	-1.363	6.05E-06	0.00042218	TRUE
chi-miR-1307-5p	275.4148764	64.37244585	2.0957	0.003355	0.036905	TRUE
chi-miR-136-5p	1967.766711	379.3678157	2.3748	1.50E-08	1.87E-06	TRUE
chi-miR-1388-5p	140.0676527	62.58708572	1.1584	0.0024971	0.032045	TRUE
chi-miR-143-3p	445326.5649	233316.7439	0.93257	0.0029475	0.036203	TRUE
chi-miR-1468-5p	3295.906741	1719.202303	0.93902	0.0020759	0.031213	TRUE
chi-miR-150	583.0672534	174.9559538	1.7372	0.00029614	0.007126	TRUE
chi-miR-151-5p	1186.300045	301.0530856	1.9776	4.92E-05	0.0015783	TRUE
chi-miR-193a	1349.867073	582.7368347	1.2126	0.0005053	0.010808	TRUE
chi-miR-193b-3p	1396.127893	592.0075983	1.2385	0.000331	0.0074961	TRUE
chi-miR-193b-5p	77.29666216	17.25834838	2.1645	0.00010319	0.0028377	TRUE
chi-miR-195-3p	863.5046664	317.2133959	1.4457	7.27E-05	0.0021537	TRUE
chi-miR-214-3p	2368.847698	5135.876347	-1.1162	0.0043868	0.044445	TRUE
chi-miR-217-5p	2.921430633	18.43429763	-2.7264	0.0033365	0.036905	TRUE
chi-miR-224-5p	5106.434807	9741.790152	-0.932	0.0022429	0.031213	TRUE
chi-miR-24-3p	20619.6214	10097.2755	1.0301	0.0022701	0.031213	TRUE
chi-miR-24-5p	63.8942805	21.98517769	1.5467	0.0043273	0.044445	TRUE
chi-miR-29a-3p	153.3453564	72.9938068	1.0677	0.0042677	0.044445	TRUE
chi-miR-29b-3p	29.09230933	6.478386729	2.1522	0.0022431	0.031213	TRUE
chi-miR-30d-3p	94.52819357	40.31561778	1.2245	0.0031718	0.036905	TRUE
chi-miR-30e-3p	1217.739932	494.1771692	1.3014	0.0015409	0.028251	TRUE
chi-miR-323a-3p	1111.205969	2259.245002	-1.0236	0.0023852	0.031665	TRUE
chi-miR-335-3p	1770.317261	5545.294658	-1.6473	1.57E-08	1.87E-06	TRUE
chi-miR-3431-5p	6228.38775	12812.20492	-1.0407	0.0016362	0.028634	TRUE
chi-miR-381	1315145.249	503069.6201	1.3864	3.17E-05	0.0013558	TRUE
chi-miR-411a-5p	586028.2553	322741.0181	0.86059	0.003009	0.036203	TRUE
chi-miR-433	954.1711838	1896.703402	-0.99177	0.0008438	0.016243	TRUE
chi-miR-485-3p	95.66637837	420.275562	-2.1301	2.71E-09	1.04E-06	TRUE
chi-miR-487a-3p	65.79196188	267.0135567	-2.0174	1.94E-08	1.87E-06	TRUE
chi-miR-497-5p	371.4079455	106.5531751	1.8035	0.00020258	0.0051995	TRUE
chi-miR-665	73.68105614	163.5103071	-1.1556	0.0020884	0.031213	TRUE
chi-miR-708-3p	2333.923354	942.7453704	1.3079	0.00075673	0.015334	TRUE
chi-miR-767	23.08822712	109.5753399	-2.2414	7.68E-06	0.00042218	TRUE
novel_159	2.705558562	43.37937052	-4.006	4.69E-05	0.0015783	TRUE
chi-let-7a-3p	77.91461269	72.04841737	0.10274	0.84172	0.96975	FALSE
chi-let-7a-5p	57112.54413	48034.79266	0.24972	0.42387	0.76269	FALSE
chi-let-7b-3p	76.88535208	63.2933003	0.28387	0.63144	0.86948	FALSE
chi-let-7b-5p	29639.03514	26665.67186	0.15251	0.59228	0.85725	FALSE
chi-let-7c-3p	12.6559839	27.21588886	-1.0864	0.087576	0.31097	FALSE
chi-let-7c-5p	19787.26814	22271.99108	-0.17064	0.57232	0.84275	FALSE
chi-let-7d-3p	331.4588298	426.685407	-0.36304	0.36243	0.70119	FALSE
chi-let-7d-5p	1664.19962	1937.786723	-0.21958	0.43701	0.77441	FALSE
chi-let-7e-3p	89.23942855	94.49349379	-0.077032	0.88078	0.9829	FALSE
chi-let-7e-5p	6376.798724	7999.91787	-0.32703	0.33263	0.67401	FALSE
chi-let-7f-3p	5.068341577	2.696964274	0.85422	0.55349	0.83955	FALSE
chi-let-7f-5p	89946.15482	78009.29181	0.20541	0.56904	0.84262	FALSE
chi-let-7g-5p	30007.51902	32346.92765	-0.10834	0.79853	0.94595	FALSE
chi-let-7i-3p	118.7693739	98.62897636	0.26392	0.46669	0.80154	FALSE
chi-let-7i-5p	99661.61849	104870.6961	-0.073513	0.85952	0.97118	FALSE
chi-miR-100-3p	4.924873695	4.361244344	0.13649	0.89854	0.98578	FALSE
chi-miR-100-5p	51220.68825	43384.91098	0.23954	0.48457	0.80903	FALSE
chi-miR-101-3p	44021.82514	28333.77034	0.63569	0.020263	0.12713	FALSE
chi-miR-101-5p	5.750174855	2.299814943	1.3083	0.25032	0.58056	FALSE
chi-miR-103-3p	2833.004918	3139.869936	-0.14852	0.69765	0.88521	FALSE
chi-miR-103-5p	5.007494911	8.480146705	-0.732	0.42777	0.76601	FALSE
chi-miR-105b-3p	1.559104571	10.33103834	-2.7499	0.01388	0.09896	FALSE
chi-miR-105b-5p	5.256243554	18.0841591	-1.772	0.046293	0.19803	FALSE
chi-miR-106a-5p	83.75289715	113.4481837	-0.43157	0.3066	0.64728	FALSE
chi-miR-106b-3p	1755.806222	1440.826842	0.28541	0.57422	0.84275	FALSE
chi-miR-106b-5p	679.6850481	579.6785731	0.2289	0.47915	0.80903	FALSE
chi-miR-107-3p	789.1119545	809.7587136	-0.038463	0.92372	0.98708	FALSE
chi-miR-10a-3p	64.91380559	39.91483903	0.70887	0.15569	0.44685	FALSE
chi-miR-10a-5p	40705.29159	25646.6356	0.66646	0.045453	0.19662	FALSE
chi-miR-10b-3p	564.458648	578.2070197	-0.034068	0.90932	0.98708	FALSE
chi-miR-10b-5p	376892.3313	352290.755	0.097385	0.76229	0.90861	FALSE
chi-miR-1185-3p	244.5377737	427.091022	-0.80505	0.041009	0.19173	FALSE
chi-miR-1185-5p	44.14410465	27.16832862	0.68753	0.17094	0.45078	FALSE
chi-miR-1197-3p	214.4193887	412.9362057	-0.94868	0.011953	0.093668	FALSE
chi-miR-122	44.50020771	68.29146636	-0.62224	0.3982	0.73706	FALSE
chi-miR-1248-5p	23.55934704	10.92295197	1.0873	0.090114	0.3154	FALSE
chi-miR-124a	11.46453991	12.30861482	-0.10362	0.96774	0.98949	FALSE
chi-miR-125a-3p	43.84075632	49.9792996	-0.17989	0.75741	0.90861	FALSE
chi-miR-125a-5p	4620.490205	5569.801096	-0.26945	0.39486	0.7344	FALSE
chi-miR-125b-3p	1569.806097	1879.345358	-0.2594	0.38397	0.72111	FALSE
chi-miR-125b-5p	30803.00079	20090.86853	0.61655	0.16064	0.44685	FALSE
chi-miR-126-5p	2232.592689	1176.322966	0.92415	0.0072557	0.062702	FALSE
chi-miR-127-3p	424207.7362	412410.2821	0.040691	0.92477	0.98708	FALSE
chi-miR-127-5p	5736.240702	5235.484209	0.13172	0.72571	0.88698	FALSE
chi-miR-1271-5p	1585.473407	1731.612089	-0.12767	0.70187	0.88521	FALSE
chi-miR-128-3p	49213.35906	35466.17282	0.47261	0.17083	0.45078	FALSE
chi-miR-129-3p	101.491613	163.2613038	-0.67773	0.17702	0.46049	FALSE
chi-miR-1296	23.83874676	40.93118289	-0.7833	0.1064	0.35313	FALSE
chi-miR-1306-3p	8.683011177	5.874638639	0.57025	0.52033	0.82392	FALSE
chi-miR-1306-5p	41.78266213	36.48663508	0.1985	0.65741	0.87192	FALSE
chi-miR-130a-3p	598.680699	466.6802471	0.35812	0.33012	0.67246	FALSE
chi-miR-130a-5p	22.269577	26.60059847	-0.24606	0.64325	0.86948	FALSE
chi-miR-130b-3p	99.96065576	153.4686564	-0.61351	0.15998	0.44685	FALSE
chi-miR-130b-5p	389.4891562	602.6033569	-0.62912	0.068364	0.2632	FALSE
chi-miR-133a-3p	42497.37709	26364.01638	0.68879	0.013661	0.09896	FALSE
chi-miR-133a-5p	1044.691177	672.988955	0.6345	0.027542	0.15201	FALSE
chi-miR-133b	4067.949499	3322.589636	0.29185	0.32353	0.66255	FALSE
chi-miR-134	149.4203583	201.6205283	-0.43378	0.23868	0.56722	FALSE
chi-miR-1343	59.41786718	60.61289879	-0.025877	0.94882	0.98708	FALSE
chi-miR-135a	126.6606422	93.64069434	0.42932	0.44594	0.7772	FALSE
chi-miR-136-3p	37057.04017	27277.33492	0.44202	0.31732	0.66037	FALSE
chi-miR-1388-3p	32.30469721	31.56951248	0.030162	0.94857	0.98708	FALSE
chi-miR-140-3p	9578.44313	9117.7229	0.071183	0.83545	0.96975	FALSE
chi-miR-140-5p	662.3314888	468.1101871	0.49956	0.29575	0.63265	FALSE
chi-miR-143-5p	140.8089921	88.03929056	0.67293	0.074767	0.28221	FALSE
chi-miR-144-3p	12.24555881	9.806946868	0.30932	0.67503	0.87947	FALSE
chi-miR-144-5p	93.60307403	84.81928141	0.14087	0.75949	0.90861	FALSE
chi-miR-145-3p	299.2809072	174.4387767	0.77702	0.020535	0.12713	FALSE
chi-miR-145-5p	11456.70811	6370.634182	0.84678	0.071358	0.27201	FALSE
chi-miR-146a	34.02755189	24.44797016	0.47085	0.3729	0.71426	FALSE
chi-miR-146b-3p	3.541076751	6.283622425	-0.79315	0.44613	0.7772	FALSE
chi-miR-146b-5p	487.0740782	728.302884	-0.58006	0.1294	0.41262	FALSE
chi-miR-147-3p	7.403154498	1.48554652	2.3364	0.058222	0.23735	FALSE
chi-miR-148a-3p	538587.567	374238.0758	0.52522	0.16147	0.44685	FALSE
chi-miR-148a-5p	1013.15625	1411.850071	-0.47838	0.13757	0.42034	FALSE
chi-miR-148b-3p	3040.976329	3658.59228	-0.2669	0.36565	0.70388	FALSE
chi-miR-148b-5p	169.5814637	198.5569225	-0.22947	0.55352	0.83955	FALSE
chi-miR-151-3p	29008.12918	15180.04015	0.93429	0.031899	0.16596	FALSE
chi-miR-154a-3p	693.883243	1387.578566	-0.99885	0.0079297	0.066369	FALSE
chi-miR-154b-3p	12.3358679	39.18389151	-1.6893	0.0060861	0.055789	FALSE
chi-miR-154b-5p	14118.06834	9464.693521	0.57698	0.29024	0.63132	FALSE
chi-miR-155-5p	1795.636363	2005.606518	-0.15914	0.62816	0.86948	FALSE
chi-miR-15a-5p	75.25374045	55.58464238	0.42842	0.52217	0.82392	FALSE
chi-miR-15b-3p	11.86103016	27.28790732	-1.217	0.059041	0.23735	FALSE
chi-miR-15b-5p	183.8767471	204.4310292	-0.14915	0.70484	0.88521	FALSE
chi-miR-16a-3p	5.708269916	5.195482528	0.10119	0.93328	0.98708	FALSE
chi-miR-16a-5p	2925.460906	3841.93176	-0.39323	0.35365	0.6889	FALSE
chi-miR-16b-3p	8.104081337	8.663076554	-0.11251	0.89271	0.9855	FALSE
chi-miR-16b-5p	1974.268926	2411.9054	-0.28853	0.48904	0.80903	FALSE
chi-miR-17-3p	41.84692295	36.6098955	0.18524	0.71223	0.88521	FALSE
chi-miR-17-5p	899.7498421	1054.601776	-0.22822	0.54906	0.83955	FALSE
chi-miR-181b-3p	4.893185784	6.478386729	-0.43704	0.65205	0.87192	FALSE
chi-miR-181b-5p	1463.250439	1861.881464	-0.34716	0.28418	0.62675	FALSE
chi-miR-181c-3p	71.36493271	68.39703446	0.058481	0.89335	0.9855	FALSE
chi-miR-181c-5p	106.8563736	67.84984096	0.65068	0.08648	0.31097	FALSE
chi-miR-181d	166.0820397	124.7972492	0.41291	0.24326	0.57106	FALSE
chi-miR-182	52.53765091	118.0135661	-1.1741	0.019542	0.1254	FALSE
chi-miR-183	37.86562959	62.06247967	-0.7296	0.19244	0.48109	FALSE
chi-miR-186-5p	4695.156228	5001.899994	-0.091348	0.76062	0.90861	FALSE
chi-miR-187	32.14213577	16.43197077	0.97212	0.11089	0.36489	FALSE
chi-miR-188-3p	5.182650704	3.185569813	0.69914	0.51539	0.82002	FALSE
chi-miR-188-5p	58.76488899	51.50879438	0.1776	0.70695	0.88521	FALSE
chi-miR-18a-3p	6.433196795	9.517044641	-0.55858	0.54288	0.83955	FALSE
chi-miR-18a-5p	76.83626374	133.1380524	-0.79865	0.061161	0.24275	FALSE
chi-miR-18b-5p	4.830998623	3.995899229	0.2563	0.81865	0.96092	FALSE
chi-miR-190a-5p	92.90019936	32.43949389	1.5106	0.0073288	0.062702	FALSE
chi-miR-190b	7.752429256	7.217212265	0.08569	0.92508	0.98708	FALSE
chi-miR-191-3p	36.95166351	36.15281946	0.03676	0.9409	0.98708	FALSE
chi-miR-191-5p	8546.362593	9402.548784	-0.13767	0.64333	0.86948	FALSE
chi-miR-192-5p	1555.998571	1487.436239	0.064714	0.82614	0.96676	FALSE
chi-miR-194	425.9694221	308.250485	0.46753	0.20047	0.49161	FALSE
chi-miR-195-5p	25.77598118	4.643268557	2.4457	0.011255	0.090272	FALSE
chi-miR-196a	144.6908192	417.542404	-1.5304	0.27427	0.61643	FALSE
chi-miR-196b	351.8390375	686.3311639	-0.9643	0.63488	0.86948	FALSE
chi-miR-197-3p	350.1124971	379.6846412	-0.11593	0.71674	0.88521	FALSE
chi-miR-199a-3p	18069.99067	21329.67131	-0.23928	0.51544	0.82002	FALSE
chi-miR-199a-5p	22568.58032	40272.07465	-0.83549	0.01748	0.12017	FALSE
chi-miR-199b-5p	7761.018089	15135.57261	-0.96371	0.04301	0.19173	FALSE
chi-miR-19a	289.6957112	237.5414684	0.28406	0.64364	0.86948	FALSE
chi-miR-19b-3p	3953.237884	4054.999001	-0.036816	0.9462	0.98708	FALSE
chi-miR-200a	51.1599491	26.92655352	0.92414	0.11629	0.37942	FALSE
chi-miR-200b	89.32278292	69.64250653	0.36057	0.55607	0.83955	FALSE
chi-miR-200c	22.17689059	33.45700638	-0.58633	0.41236	0.756	FALSE
chi-miR-202-5p	3.551141944	5.854668878	-0.79254	0.49355	0.80903	FALSE
chi-miR-204-5p	171.9322107	133.0535803	0.37401	0.42394	0.76269	FALSE
chi-miR-206	932569.9967	537677.3186	0.79447	0.0056408	0.055524	FALSE
chi-miR-208b	134.2639639	58.71389746	1.1869	0.02187	0.12713	FALSE
chi-miR-20a-5p	1193.376638	1311.296213	-0.13645	0.73755	0.89149	FALSE
chi-miR-20b	132.3491628	178.7395274	-0.42888	0.27468	0.61643	FALSE
chi-miR-21-3p	5.925330648	4.246119226	0.43344	0.71874	0.88521	FALSE
chi-miR-21-5p	213961.9091	200638.1437	0.092754	0.81317	0.9574	FALSE
chi-miR-211	15.79670075	11.28040164	0.46204	0.50374	0.80903	FALSE
chi-miR-214-5p	428.9658109	425.934484	0.0098345	0.9809	0.98949	FALSE
chi-miR-215-5p	11.6158475	9.405875963	0.29812	0.73807	0.89149	FALSE
chi-miR-216b	2.581184241	10.07687934	-1.9442	0.05079	0.21488	FALSE
chi-miR-218	2600.077733	1128.555352	1.204	0.019119	0.1254	FALSE
chi-miR-22-3p	13357.2778	11331.46338	0.23724	0.49999	0.80903	FALSE
chi-miR-22-5p	231.4119354	151.2973622	0.61285	0.056071	0.23241	FALSE
chi-miR-221-3p	341.4489575	348.3988054	-0.030221	0.93966	0.98708	FALSE
chi-miR-221-5p	62.25073329	62.98874094	-0.018945	0.96914	0.98949	FALSE
chi-miR-222-3p	179.9654032	144.6887658	0.31145	0.50433	0.80903	FALSE
chi-miR-223-3p	7.123906606	7.185408049	-0.018978	0.98214	0.98949	FALSE
chi-miR-223-5p	1.806664552	7.197242504	-2.1152	0.08804	0.31097	FALSE
chi-miR-224-3p	12.92739209	12.27338618	0.077426	0.91265	0.98708	FALSE
chi-miR-2331	14.59961713	8.42047728	0.79788	0.30767	0.64728	FALSE
chi-miR-2332	23.76262476	11.53483537	1.0299	0.19023	0.47869	FALSE
chi-miR-23a	6013.036164	6151.798185	-0.032869	0.92857	0.98708	FALSE
chi-miR-23b-3p	5619.437037	5073.157387	0.1477	0.69088	0.88521	FALSE
chi-miR-2411-3p	7.071936473	2.577900149	1.4731	0.17493	0.45816	FALSE
chi-miR-2411-5p	24.09429829	20.94829719	0.2132	0.71072	0.88521	FALSE
chi-miR-2483-3p	3.624734794	8.47226869	-1.2487	0.26843	0.61151	FALSE
chi-miR-2483-5p	57.23054363	81.57356245	-0.5016	0.32309	0.66255	FALSE
chi-miR-25-3p	5609.591111	5750.290128	-0.035629	0.92368	0.98708	FALSE
chi-miR-25-5p	6.266917535	4.420896335	0.51376	0.60257	0.86394	FALSE
chi-miR-26a-3p	7.195122133	9.091755376	-0.34005	0.69361	0.88521	FALSE
chi-miR-26a-5p	326086.6303	264809.012	0.3003	0.35429	0.6889	FALSE
chi-miR-26b-3p	6.772254525	7.340215397	-0.13303	0.87879	0.9829	FALSE
chi-miR-26b-5p	13312.5918	9014.168607	0.56247	0.12856	0.41262	FALSE
chi-miR-27a-3p	2587.165774	1497.804593	0.7882	0.040033	0.19028	FALSE
chi-miR-27a-5p	82.7419195	91.11816271	-0.13523	0.73866	0.89149	FALSE
chi-miR-27b-3p	28034.30202	21110.70579	0.4092	0.15866	0.44685	FALSE
chi-miR-27b-5p	130.7121663	83.45514197	0.6523	0.16368	0.44685	FALSE
chi-miR-28-3p	1485.453261	1086.970705	0.45092	0.29198	0.63153	FALSE
chi-miR-28-5p	774.8385541	502.8504668	0.62407	0.039989	0.19028	FALSE
chi-miR-296-3p	143.7858331	234.002372	-0.70018	0.1005	0.33942	FALSE
chi-miR-29b-5p	6.173042463	3.463655019	0.83929	0.43178	0.76961	FALSE
chi-miR-29c-5p	34.2752637	14.37869411	1.2604	0.022113	0.12713	FALSE
chi-miR-301a-3p	30.94990719	31.37529763	-0.033135	0.95542	0.98708	FALSE
chi-miR-301a-5p	22.65038783	28.82101409	-0.35218	0.50011	0.80903	FALSE
chi-miR-301b	18.75884766	20.07463407	-0.11183	0.84699	0.96975	FALSE
chi-miR-30a-3p	804.1342186	549.6306888	0.54915	0.15667	0.44685	FALSE
chi-miR-30a-5p	82578.90687	56717.49885	0.54197	0.15854	0.44685	FALSE
chi-miR-30b-3p	47.0697086	29.43656177	0.69086	0.22759	0.55109	FALSE
chi-miR-30b-5p	3258.91027	2934.777438	0.15133	0.65442	0.87192	FALSE
chi-miR-30c-3p	46.83175831	49.94800996	-0.094564	0.83413	0.96975	FALSE
chi-miR-30c-5p	10081.35744	8675.879629	0.2167	0.54242	0.83955	FALSE
chi-miR-30e-5p	35411.74171	26384.78778	0.4245	0.33796	0.67492	FALSE
chi-miR-30f-3p	108.2246175	128.778292	-0.25099	0.56251	0.84262	FALSE
chi-miR-30f-5p	1594.560734	1355.190758	0.23507	0.55604	0.83955	FALSE
chi-miR-320-3p	6061.185251	5763.957595	0.07265	0.84688	0.96975	FALSE
chi-miR-323b	247.5986532	433.6465198	-0.8067	0.037374	0.18214	FALSE
chi-miR-324-3p	3.407674063	5.711695984	-0.74479	0.50309	0.80903	FALSE
chi-miR-324-5p	81.54480986	82.01782718	-0.017587	0.97433	0.98949	FALSE
chi-miR-326-3p	12.10209093	6.327518387	0.94867	0.27539	0.61643	FALSE
chi-miR-328-3p	377.5774716	427.4446123	-0.17701	0.66456	0.8728	FALSE
chi-miR-329a-3p	136.1597005	94.23979707	0.53722	0.31615	0.66037	FALSE
chi-miR-329b-3p	1673.521835	1706.198648	-0.027392	0.9556	0.98708	FALSE
chi-miR-330-3p	63.17304602	52.94275448	0.26595	0.64201	0.86948	FALSE
chi-miR-330-5p	57.4949971	23.97063219	1.26	0.042629	0.19173	FALSE
chi-miR-331-3p	108.9673489	85.06819752	0.3625	0.4415	0.77615	FALSE
chi-miR-331-5p	218.1411864	156.54061	0.48106	0.15698	0.44685	FALSE
chi-miR-335-5p	1921.763584	2839.928185	-0.56355	0.23069	0.55332	FALSE
chi-miR-338-3p	72.95420744	33.62275428	1.1192	0.021202	0.12713	FALSE
chi-miR-338-5p	45.04552782	45.28793878	-0.010096	0.98435	0.98949	FALSE
chi-miR-33a-3p	10.01380116	7.149407534	0.48842	0.58222	0.84586	FALSE
chi-miR-33a-5p	6.379886167	3.793239477	0.73487	0.54723	0.83955	FALSE
chi-miR-340-3p	158.3827432	102.7520401	0.62055	0.1358	0.41828	FALSE
chi-miR-340-5p	1954.211196	3222.506089	-0.72167	0.0372	0.18214	FALSE
chi-miR-342-3p	5618.461943	4857.230751	0.21022	0.62958	0.86948	FALSE
chi-miR-342-5p	22.39276266	29.5001702	-0.38468	0.46843	0.80154	FALSE
chi-miR-3431-3p	1055.398829	1351.048855	-0.35596	0.30319	0.64491	FALSE
chi-miR-3432-3p	15.73451359	19.05770589	-0.29246	0.63838	0.86948	FALSE
chi-miR-3432-5p	2507.009481	2315.961759	0.11461	0.76768	0.91221	FALSE
chi-miR-345-3p	24.28070793	28.39577712	-0.23355	0.66651	0.8728	FALSE
chi-miR-345-5p	18.056884	22.60048551	-0.32193	0.56605	0.84262	FALSE
chi-miR-34a	16.65250116	12.59904907	0.37578	0.5757	0.84275	FALSE
chi-miR-34b-3p	41.25823158	24.27291832	0.77088	0.1329	0.41262	FALSE
chi-miR-34c-5p	154.5545274	150.0549993	0.037009	0.94276	0.98708	FALSE
chi-miR-361-3p	1160.605034	967.0523812	0.26372	0.53932	0.83955	FALSE
chi-miR-361-5p	1022.792476	1389.122594	-0.4408	0.19961	0.49161	FALSE
chi-miR-362-3p	36.33970526	30.89849168	0.23253	0.63022	0.86948	FALSE
chi-miR-362-5p	4681.383486	6121.631619	-0.38707	0.28432	0.62675	FALSE
chi-miR-363-3p	502.9956101	461.7604852	0.12373	0.68704	0.88521	FALSE
chi-miR-363-5p	7.257309294	8.138710358	-0.15547	0.85388	0.96975	FALSE
chi-miR-365-3p	632.5829184	299.785125	1.0784	0.0058807	0.055524	FALSE
chi-miR-369-3p	8951.315161	6859.294784	0.38393	0.34422	0.67961	FALSE
chi-miR-369-5p	4470.305303	2959.168806	0.59531	0.13006	0.41262	FALSE
chi-miR-374a-3p	481.9089005	230.1072546	1.0647	0.019385	0.1254	FALSE
chi-miR-374a-5p	1410.738254	876.1334099	0.68714	0.022455	0.12713	FALSE
chi-miR-374b-3p	91.12790371	50.22640476	0.85316	0.077163	0.28842	FALSE
chi-miR-374b-5p	7635.713675	7577.429396	0.011163	0.97982	0.98949	FALSE
chi-miR-376a	218.6818777	302.9501756	-0.47074	0.1421	0.4274	FALSE
chi-miR-376b-3p	352.1101172	274.4080883	0.35774	0.60364	0.86394	FALSE
chi-miR-376b-5p	181.1909378	152.7956022	0.24147	0.56693	0.84262	FALSE
chi-miR-376c-3p	2201.841981	2485.549117	-0.1751	0.69719	0.88521	FALSE
chi-miR-376d	46.10192496	116.5788996	-1.3501	0.014815	0.1037	FALSE
chi-miR-376e-3p	458.0712414	697.2984218	-0.60681	0.18233	0.46487	FALSE
chi-miR-377	240.7966307	127.934779	0.91205	0.081954	0.3005	FALSE
chi-miR-378-3p	183723.3371	145036.4658	0.34112	0.32123	0.66255	FALSE
chi-miR-378-5p	1765.537831	1298.866536	0.44308	0.18216	0.46487	FALSE
chi-miR-379-3p	4540.677305	2580.396805	0.81542	0.094338	0.32429	FALSE
chi-miR-379-5p	125225.3099	123098.7297	0.024709	0.92973	0.98708	FALSE
chi-miR-380-3p	12966.28948	7770.150764	0.73879	0.15452	0.44685	FALSE
chi-miR-380-5p	92.87030745	97.90164082	-0.081499	0.85226	0.96975	FALSE
chi-miR-382-3p	3008.791749	4352.355445	-0.53267	0.097239	0.3313	FALSE
chi-miR-382-5p	11087.25215	9609.21069	0.20648	0.56837	0.84262	FALSE
chi-miR-383	6.73050142	13.62777683	-0.98555	0.23139	0.55332	FALSE
chi-miR-3955-3p	118.8566729	44.51868265	1.4142	0.012165	0.093668	FALSE
chi-miR-3955-5p	1167.153819	910.3098753	0.35813	0.26053	0.59705	FALSE
chi-miR-3958-3p	105315.1988	106162.4474	-0.011553	0.97555	0.98949	FALSE
chi-miR-3958-5p	4.936279384	4.281862449	0.21729	0.84819	0.96975	FALSE
chi-miR-3959-3p	473.1646423	485.2906564	-0.03556	0.91356	0.98708	FALSE
chi-miR-3959-5p	11285.24751	9643.500884	0.22679	0.47411	0.80766	FALSE
chi-miR-409-3p	27614.52013	45355.21962	-0.71585	0.067709	0.2632	FALSE
chi-miR-409-5p	4810.937919	7894.220678	-0.71433	0.027639	0.15201	FALSE
chi-miR-410-3p	15133.87716	15003.61017	0.012503	0.97758	0.98949	FALSE
chi-miR-410-5p	12.31692617	13.81834484	-0.14703	0.85095	0.96975	FALSE
chi-miR-411a-3p	42849.03628	29318.07171	0.54749	0.2	0.49161	FALSE
chi-miR-411b-3p	30.51831488	56.82306631	-0.90334	0.043326	0.19173	FALSE
chi-miR-411b-5p	2508.619548	2116.753654	0.24479	0.4385	0.77441	FALSE
chi-miR-412-3p	29.54850901	54.89643963	-0.881	0.08802	0.31097	FALSE
chi-miR-412-5p	2675.515021	3527.45026	-0.39855	0.25292	0.58307	FALSE
chi-miR-421-3p	61.8774585	94.34658189	-0.61375	0.16084	0.44685	FALSE
chi-miR-423-3p	2182.28475	3545.07988	-0.70005	0.035519	0.17993	FALSE
chi-miR-423-5p	3717.558965	3596.809643	0.047874	0.89872	0.98578	FALSE
chi-miR-424-3p	3263.614503	3777.041225	-0.21062	0.58076	0.84586	FALSE
chi-miR-424-5p	1387.472411	1311.919546	0.08021	0.85002	0.96975	FALSE
chi-miR-425-3p	17.96657491	19.5618276	-0.11803	0.86019	0.97118	FALSE
chi-miR-425-5p	499.8106134	348.786869	0.52034	0.20481	0.49906	FALSE
chi-miR-432-3p	16.29078389	28.83231653	-0.83393	0.15566	0.44685	FALSE
chi-miR-432-5p	6142.33013	9578.305431	-0.64084	0.091	0.31563	FALSE
chi-miR-450-3p	22.77357349	22.54924355	0.0055068	0.99224	0.99483	FALSE
chi-miR-450-5p	10103.90607	8952.371232	0.17448	0.6613	0.87192	FALSE
chi-miR-451-5p	3844.116512	2316.486273	0.73087	0.037232	0.18214	FALSE
chi-miR-454-3p	225.4112395	280.7679429	-0.31882	0.53127	0.83486	FALSE
chi-miR-454-5p	4.160571034	7.264789943	-0.85191	0.37914	0.71554	FALSE
chi-miR-455-3p	172.0225452	330.903826	-0.94048	0.021922	0.12713	FALSE
chi-miR-455-5p	1212.537439	1515.230411	-0.32215	0.49852	0.80903	FALSE
chi-miR-483	121.0604115	105.1972407	0.20532	0.67616	0.87947	FALSE
chi-miR-485-5p	1811.874766	1769.790273	0.033799	0.91204	0.98708	FALSE
chi-miR-487a-5p	4.615126553	3.825043693	0.2867	0.80147	0.94652	FALSE
chi-miR-487b-3p	6088.413574	7024.712304	-0.20629	0.49735	0.80903	FALSE
chi-miR-490	142.6314879	280.6688891	-0.98006	0.0063794	0.057118	FALSE
chi-miR-491-5p	7.277591515	3.356425348	1.097	0.33495	0.67492	FALSE
chi-miR-493-3p	27639.49513	23713.79037	0.22101	0.48664	0.80903	FALSE
chi-miR-493-5p	8689.371767	11616.04352	-0.41889	0.28946	0.63132	FALSE
chi-miR-494	10477.84011	17993.1356	-0.7801	0.030369	0.16239	FALSE
chi-miR-495-3p	69068.08456	79392.78047	-0.20098	0.62629	0.86948	FALSE
chi-miR-496-3p	53.08400784	97.16309001	-0.86789	0.030037	0.16239	FALSE
chi-miR-496-5p	8.506666723	6.013432667	0.48821	0.61287	0.86748	FALSE
chi-miR-499-3p	6.329104695	3.79325691	0.71252	0.49443	0.80903	FALSE
chi-miR-499-5p	19372.1858	12444.57461	0.63847	0.18761	0.4752	FALSE
chi-miR-500-3p	1468.760135	2264.304024	-0.62425	0.032504	0.16685	FALSE
chi-miR-500-5p	2144.233995	2650.436914	-0.30605	0.42169	0.76269	FALSE
chi-miR-502a	34.91756936	29.56353877	0.2379	0.61198	0.86748	FALSE
chi-miR-502b-3p	45.22852332	63.64335167	-0.49265	0.24027	0.56751	FALSE
chi-miR-502b-5p	300.842971	381.6794519	-0.34356	0.29578	0.63265	FALSE
chi-miR-504	303.0067525	369.6605881	-0.28488	0.54587	0.83955	FALSE
chi-miR-505-3p	59.38395379	100.3369125	-0.74991	0.056141	0.23241	FALSE
chi-miR-532-3p	926.6206901	974.9514352	-0.072671	0.88736	0.9855	FALSE
chi-miR-532-5p	80410.14391	87041.5384	-0.11433	0.71966	0.88521	FALSE
chi-miR-542-3p	19595.91669	28972.01785	-0.56412	0.10486	0.35105	FALSE
chi-miR-542-5p	368.1328611	268.8379219	0.45217	0.16434	0.44685	FALSE
chi-miR-543-3p	39261.17826	44065.31199	-0.16655	0.68244	0.88464	FALSE
chi-miR-543-5p	13.4961049	10.5176499	0.34971	0.66009	0.87192	FALSE
chi-miR-544-5p	251.3758068	212.6136703	0.23906	0.4867	0.80903	FALSE
chi-miR-582-5p	2.488497831	5.052492201	-0.9684	0.45227	0.78082	FALSE
chi-miR-628-5p	11.5727539	7.109982595	0.69177	0.37908	0.71554	FALSE
chi-miR-655	14489.72078	21852.45176	-0.59274	0.042347	0.19173	FALSE
chi-miR-656	137.1254589	197.7178514	-0.5303	0.16849	0.45078	FALSE
chi-miR-660	10613.09395	10720.6682	-0.014577	0.96038	0.98863	FALSE
chi-miR-671-3p	20.92619266	18.00111292	0.20607	0.71701	0.88521	FALSE
chi-miR-671-5p	11.56134821	22.8948762	-1.0132	0.17878	0.46194	FALSE
chi-miR-7-3p	59.70644711	28.1255525	1.0927	0.03137	0.16544	FALSE
chi-miR-7-5p	7714.296547	5343.000936	0.5298	0.28489	0.62675	FALSE
chi-miR-708-5p	274.6495071	270.2233797	0.020643	0.95631	0.98708	FALSE
chi-miR-758	1595.066697	2974.655396	-0.89909	0.005913	0.055524	FALSE
chi-miR-874-3p	49.38641336	81.70442617	-0.73759	0.13246	0.41262	FALSE
chi-miR-877-5p	35.75339122	60.41758504	-0.74268	0.16894	0.45078	FALSE
chi-miR-9-3p	18.74759381	22.58865106	-0.27166	0.62626	0.86948	FALSE
chi-miR-9-5p	1168.750715	996.5508796	0.22964	0.65231	0.87192	FALSE
chi-miR-92a-3p	3126.227654	4850.688407	-0.6338	0.04298	0.19173	FALSE
chi-miR-92a-5p	11.16010332	9.258654471	0.25403	0.73638	0.89149	FALSE
chi-miR-93-3p	14.73183115	18.27921556	-0.29328	0.6582	0.87192	FALSE
chi-miR-93-5p	1787.710261	2321.470171	-0.377	0.25009	0.58056	FALSE
chi-miR-96	7.484587053	6.752532927	0.15543	0.86383	0.97244	FALSE
chi-miR-98-5p	2081.127178	2012.106394	0.048177	0.91625	0.98708	FALSE
chi-miR-99a-3p	128.6532869	98.43058264	0.37996	0.40901	0.75345	FALSE
chi-miR-99a-5p	102805.9781	91924.31612	0.16141	0.71188	0.88521	FALSE
chi-miR-99b-3p	158.0422191	241.7347902	-0.61492	0.059184	0.23735	FALSE
chi-miR-99b-5p	11473.19741	16725.55578	-0.54372	0.13158	0.41262	FALSE
novel_100	268.1849521	463.883639	-0.79104	0.022231	0.12713	FALSE
novel_102	349.7098064	399.3867485	-0.19305	0.72203	0.88529	FALSE
novel_123	65.50978076	86.06434919	-0.38944	0.38602	0.72145	FALSE
novel_140	38.54910704	52.83112352	-0.45058	0.34009	0.67492	FALSE
novel_151	32.58086004	68.73489369	-1.0805	0.16481	0.44685	FALSE
novel_162	35.64115575	26.32249584	0.43676	0.37516	0.71503	FALSE
novel_178	14.43452653	14.07671757	0.044557	0.94742	0.98708	FALSE
novel_184	3.634951822	5.382094093	-0.53673	0.64277	0.86948	FALSE
novel_190	16.79746138	21.03161809	-0.30992	0.60134	0.86394	FALSE
novel_198	4.232975223	7.840672825	-0.90275	0.35057	0.68861	FALSE
novel_202	7.092370529	21.10678626	-1.5278	0.07874	0.29149	FALSE
novel_225	1.084266831	9.588256363	-3.0917	0.013664	0.09896	FALSE
novel_232	1.589603821	6.041555167	-1.953	0.14185	0.4274	FALSE
novel_368	11.4938505	2.871741384	2.0146	0.063118	0.24796	FALSE
novel_42	2167.099824	2253.192676	-0.055948	0.89275	0.9855	FALSE
novel_425	91.06591982	95.47829073	-0.066705	0.87688	0.9829	FALSE
novel_438	15.46325724	23.34775595	-0.57847	0.41593	0.75892	FALSE
novel_463	3167.051183	1498.36093	1.0801	0.018502	0.12497	FALSE
novel_505	19.28714787	15.43924352	0.34099	0.60702	0.86556	FALSE
novel_509	32.38984758	21.14724036	0.63272	0.33926	0.67492	FALSE
novel_593	20.96690894	20.98429771	-0.0015208	0.99791	0.99791	FALSE
novel_614	13.83769179	10.5812409	0.39681	0.69543	0.88521	FALSE
novel_620	35.53602682	13.75105469	1.373	0.0081038	0.066383	FALSE
novel_75	479.0799028	1013.00932	-1.0817	0.01356	0.09896	FALSE
novel_97	215.7175313	355.5341242	-0.7173	0.043937	0.19223	FALSE
novel_99	254.0552663	204.6708538	0.31236	0.45037	0.78082	FALSE
chi-let-7g-3p	2.612872152	4.281862449	-0.69113	0.60427	NA	NA
chi-miR-106a-3p	1.786382331	1.382255857	0.39679	0.81818	NA	NA
chi-miR-1224	0	0.282024213	-0.50427	0.90165	NA	NA
chi-miR-1271-3p	0.764302661	0.500439994	0.58055	0.85766	NA	NA
chi-miR-128-5p	4.202475973	2.899606592	0.55153	0.63784	NA	NA
chi-miR-135b-5p	3.303581963	2.653325603	0.302	0.81442	NA	NA
chi-miR-137	0.764302661	0.250219997	1.3399	0.70186	NA	NA
chi-miR-141	3.025522732	2.192585273	0.46146	0.75876	NA	NA
chi-miR-1468-3p	0	0	NA	NA	NA	NA
chi-miR-147-5p	0.959892509	0.282024213	1.7068	0.59905	NA	NA
chi-miR-153	2.374188703	1.128096852	1.0327	0.66064	NA	NA
chi-miR-154a-5p	3.323864185	2.518230724	0.34106	0.8332	NA	NA
chi-miR-155-3p	0	0.282024213	-0.50427	0.90165	NA	NA
chi-miR-1814	1.239140401	0.250219997	2.0129	0.46646	NA	NA
chi-miR-1839	0	0	NA	NA	NA	NA
chi-miR-184	3.44839034	2.760572706	0.35311	0.79754	NA	NA
chi-miR-186-3p	1.176953241	0.564048426	1.0508	0.66256	NA	NA
chi-miR-18b-3p	1.11476608	3.852908902	-1.7608	0.25684	NA	NA
chi-miR-190a-3p	0.949675481	0.881815863	0.039225	0.98787	NA	NA
chi-miR-192-3p	2.188815883	0.564048426	1.9236	0.39393	NA	NA
chi-miR-197-5p	0	0	NA	NA	NA	NA
chi-miR-19b-5p	1.269639651	1.819087419	-0.58543	0.76982	NA	NA
chi-miR-202-3p	0	0.317767436	-0.50427	0.90165	NA	NA
chi-miR-204-3p	1.404231	0.317767436	2.2384	0.38901	NA	NA
chi-miR-20a-3p	5.770457077	1.350451641	2.0365	0.14482	NA	NA
chi-miR-219	0.7021155	0.500439994	0.48017	0.87166	NA	NA
chi-miR-2284d	0.474837741	0	1.4193	0.72797	NA	NA
chi-miR-2284e	0.474837741	0	1.4193	0.72797	NA	NA
chi-miR-2318	1.744477392	0.850011647	0.98985	0.61485	NA	NA
chi-miR-2335	0	0	NA	NA	NA	NA
chi-miR-23b-5p	0.7021155	0.564048426	0.35072	0.9046	NA	NA
chi-miR-2404	3.943510303	0.500439994	2.8766	0.10256	NA	NA
chi-miR-2432	0.63992834	0.635534873	0.12049	0.97026	NA	NA
chi-miR-29a-5p	2.601466463	2.045655938	0.31347	0.84563	NA	NA
chi-miR-326-5p	1.786382331	0	3.5366	0.20188	NA	NA
chi-miR-329a-5p	2.684087679	1.668219077	0.73155	0.6398	NA	NA
chi-miR-33b-3p	0.764302661	1.95024329	-1.344	0.50462	NA	NA
chi-miR-33b-5p	0	0	NA	NA	NA	NA
chi-miR-346-5p	0	0.500439994	-1.2518	0.75738	NA	NA
chi-miR-34b-5p	3.231177774	1.251099985	1.2953	0.51477	NA	NA
chi-miR-34c-3p	1.43473025	3.153765597	-1.0961	0.47465	NA	NA
chi-miR-429	1.176953241	1.128096852	0.049851	0.98192	NA	NA
chi-miR-449a-5p	1.269639651	1.128096852	0.13352	0.95488	NA	NA
chi-miR-449b-5p	0	0	NA	NA	NA	NA
chi-miR-451-3p	0.474837741	0.317767436	0.4575	0.90468	NA	NA
chi-miR-487b-5p	1.848569491	3.419759056	-0.8802	0.5717	NA	NA
chi-miR-491-3p	3.634951822	1.731827509	1.1004	0.45826	NA	NA
chi-miR-497-3p	0	0	NA	NA	NA	NA
chi-miR-545-3p	4.945155917	1.66428007	1.5254	0.29378	NA	NA
chi-miR-545-5p	1.11476608	0.250219997	1.8843	0.50566	NA	NA
chi-miR-592	2.890931383	3.45550228	-0.29863	0.83488	NA	NA
chi-miR-873-3p	0	0	NA	NA	NA	NA
chi-miR-873-5p	1.848569491	3.129856829	-0.75614	0.65152	NA	NA
chi-miR-874-5p	0.79480191	2.931410808	-1.9064	0.28552	NA	NA
chi-miR-876-3p	0.31996417	0.782464207	-0.92989	0.7586	NA	NA
chi-miR-876-5p	0.949675481	0	2.5751	0.52068	NA	NA
chi-miR-877-3p	0.63992834	1.763631725	-1.3476	0.5652	NA	NA
chi-miR-98-3p	0.764302661	1.096292636	-0.52	0.83852	NA	NA
novel_166	0	0	NA	NA	NA	NA
novel_177	0.38215133	0.782464207	-0.93062	0.75425	NA	NA
novel_206	3.562547633	3.086218157	0.19666	0.8749	NA	NA
novel_208	2.581184241	3.18950882	-0.27476	0.83519	NA	NA
novel_211	0.38215133	1.914500067	-2.2083	0.30975	NA	NA
novel_218	2.550684991	1.135974867	1.1917	0.51096	NA	NA
novel_219	1.848569491	1.449803296	0.38206	0.82749	NA	NA
novel_220	3.850823892	1.314708417	1.51	0.28913	NA	NA
novel_227	1.084266831	1.95024329	-0.81021	0.64614	NA	NA
novel_228	2.239749188	3.499398242	-0.56632	0.7173	NA	NA
novel_230	2.570967213	1.13203586	1.1498	0.50073	NA	NA
novel_231	0	0.282024213	-0.50427	0.90165	NA	NA
novel_233	1.34204384	4.5199907	-1.678	0.25396	NA	NA
novel_236	0	1.727888502	-3.0128	0.29316	NA	NA
novel_238	2.901148411	1.414060073	1.0613	0.47232	NA	NA
novel_243	1.651790982	1.914500067	-0.26571	0.86666	NA	NA
novel_253	0	0	NA	NA	NA	NA
novel_262	0	0.282024213	-0.50427	0.90165	NA	NA
novel_268	1.146453991	0	2.8847	0.43819	NA	NA
novel_271	0.38215133	0.282024213	0.4575	0.91065	NA	NA
novel_274	0	0	NA	NA	NA	NA
novel_277	1.621291732	0	3.3724	0.24698	NA	NA
novel_278	1.713978142	0.564048426	1.5737	0.50966	NA	NA
novel_282	1.239140401	0.59979165	1.053	0.65752	NA	NA
novel_285	0.474837741	1.068427428	-1.3714	0.6139	NA	NA
novel_293	0.31996417	2.585778163	-2.6297	0.19173	NA	NA
novel_297	0	0.567987433	-1.4074	0.72741	NA	NA
novel_300	0	0.567987433	-1.4074	0.72741	NA	NA
novel_303	0.474837741	0	1.4193	0.72797	NA	NA
novel_306	1.621291732	0.500439994	1.6267	0.50854	NA	NA
novel_310	0	1.835118172	-3.0906	0.26518	NA	NA
novel_313	0	0	NA	NA	NA	NA
novel_314	0	0	NA	NA	NA	NA
novel_316	0	0	NA	NA	NA	NA
novel_319	0	0	NA	NA	NA	NA
novel_320	0	0	NA	NA	NA	NA
novel_321	0.38215133	0	1.4193	0.72797	NA	NA
novel_323	0.31996417	0	1.4193	0.72797	NA	NA
novel_325	0.38215133	0.53224421	-0.37215	0.90897	NA	NA
novel_327	0	0	NA	NA	NA	NA
novel_328	0	0	NA	NA	NA	NA
novel_330	0	0	NA	NA	NA	NA
novel_334	0	0	NA	NA	NA	NA
novel_335	0.474837741	0	1.4193	0.72797	NA	NA
novel_336	0.31996417	0	1.4193	0.72797	NA	NA
novel_338	0	0	NA	NA	NA	NA
novel_339	0	0	NA	NA	NA	NA
novel_340	0	0.250219997	-0.50427	0.90165	NA	NA
novel_343	0.7021155	0.635534873	0.22147	0.9387	NA	NA
novel_348	0	1.517350736	-2.8171	0.33995	NA	NA
novel_349	0.31996417	0	1.4193	0.72797	NA	NA
novel_356	0.31996417	0.500439994	-0.29372	0.93792	NA	NA
novel_358	0	0	NA	NA	NA	NA
novel_359	3.18942467	2.132915848	0.58514	0.69368	NA	NA
novel_360	0	0.282024213	-0.50427	0.90165	NA	NA
novel_363	0	0.250219997	-0.50427	0.90165	NA	NA
novel_364	0.31996417	1.346512633	-1.7036	0.51594	NA	NA
novel_367	0	0	NA	NA	NA	NA
novel_369	3.179207642	4.114963354	-0.39991	0.74962	NA	NA
novel_370	0	1.632475854	-2.9395	0.2512	NA	NA
novel_371	1.713978142	0.881815863	0.94068	0.65036	NA	NA
novel_378	0	0	NA	NA	NA	NA
novel_387	0.63992834	1.167779083	-0.74798	0.75054	NA	NA
novel_389	2.901148411	1.386194864	1.0808	0.48722	NA	NA
novel_391	0.949675481	0	2.5751	0.52068	NA	NA
novel_397	0.79480191	0.282024213	1.3751	0.65649	NA	NA
novel_406	0.79480191	1.7039623	-1.1229	0.59798	NA	NA
novel_409	0.959892509	1.135974867	-0.16868	0.94408	NA	NA
novel_412	0	0	NA	NA	NA	NA
novel_418	0	0	NA	NA	NA	NA
novel_421	0.38215133	0.317767436	0.4575	0.9089	NA	NA
novel_428	0.38215133	0	1.4193	0.72797	NA	NA
novel_429	1.176953241	1.235326523	-0.047684	0.98099	NA	NA
novel_432	2.993834821	3.61452336	-0.26519	0.82091	NA	NA
novel_439	0	0	NA	NA	NA	NA
novel_440	1.971755151	3.852908902	-0.97089	0.46573	NA	NA
novel_443	0	0	NA	NA	NA	NA
novel_444	0.31996417	0.317767436	0.4575	0.91073	NA	NA
novel_446	0	0	NA	NA	NA	NA
novel_450	0	0	NA	NA	NA	NA
novel_451	1.599820849	1.946304283	-0.21511	0.90724	NA	NA
novel_46	1.146453991	0.564048426	1.0278	0.72472	NA	NA
novel_465	0.38215133	0	1.4193	0.72797	NA	NA
novel_466	2.22953216	3.078340143	-0.45744	0.74904	NA	NA
novel_468	1.43473025	0.282024213	2.2578	0.39076	NA	NA
novel_470	0.7021155	0.750659991	-0.093421	0.97323	NA	NA
novel_474	0.38215133	1.271069746	-1.59	0.59406	NA	NA
novel_475	0	0	NA	NA	NA	NA
novel_478	0	0	NA	NA	NA	NA
novel_487	0	0	NA	NA	NA	NA
novel_489	0.959892509	0.59979165	0.76188	0.77946	NA	NA
novel_490	0.38215133	0.282024213	0.4575	0.91065	NA	NA
novel_499	0	0	NA	NA	NA	NA
novel_511	0	0.814268423	-1.9361	0.60218	NA	NA
novel_527	0	0.250219997	-0.50427	0.90165	NA	NA
novel_529	0.31996417	0	1.4193	0.72797	NA	NA
novel_532	0.31996417	0	1.4193	0.72797	NA	NA
novel_535	0	1.521289743	-2.8201	0.34528	NA	NA
novel_540	0.949675481	0	2.5751	0.52068	NA	NA
novel_541	0.474837741	0.250219997	0.4575	0.90772	NA	NA
novel_543	0	0	NA	NA	NA	NA
novel_544	0.764302661	0.53224421	0.50822	0.86109	NA	NA
novel_545	0	0	NA	NA	NA	NA
novel_547	0	0.567987433	-1.4074	0.72741	NA	NA
novel_550	1.239140401	0	2.9799	0.35131	NA	NA
novel_557	0	0	NA	NA	NA	NA
novel_559	0	0	NA	NA	NA	NA
novel_560	0	0	NA	NA	NA	NA
novel_561	1.269639651	0	3.0063	0.34329	NA	NA
novel_562	1.11476608	1.696084286	-0.59327	0.75215	NA	NA
novel_566	0.949675481	0	2.5751	0.52068	NA	NA
novel_570	0	0	NA	NA	NA	NA
novel_575	0	0	NA	NA	NA	NA
novel_576	1.269639651	0	3.0063	0.34329	NA	NA
novel_579	0	0	NA	NA	NA	NA
novel_581	0	0	NA	NA	NA	NA
novel_582	0.38215133	0.282024213	0.4575	0.91065	NA	NA
novel_584	0	0	NA	NA	NA	NA
novel_588	0.474837741	0	1.4193	0.72797	NA	NA
novel_589	0.38215133	0	1.4193	0.72797	NA	NA
novel_595	1.466418161	0	3.2475	0.2795	NA	NA
novel_596	0	1.163840076	-2.4408	0.45513	NA	NA
novel_597	0	0	NA	NA	NA	NA
novel_604	0	0.317767436	-0.50427	0.90165	NA	NA
novel_609	0	0	NA	NA	NA	NA
novel_610	0	0	NA	NA	NA	NA
novel_611	1.279856679	0.317767436	2.1184	0.47792	NA	NA
novel_612	3.313798991	3.324603699	0.033757	0.97918	NA	NA
novel_615	0.31996417	1.203522306	-1.5165	0.58015	NA	NA
novel_616	0.63992834	4.464535007	-2.6475	0.11155	NA	NA
novel_617	1.81688158	1.803313956	0.060366	0.97006	NA	NA
novel_619	0	0	NA	NA	NA	NA
novel_627	0.31996417	0	1.4193	0.72797	NA	NA
novel_628	1.528605322	0	3.2996	0.32508	NA	NA
novel_629	0.63992834	0.782464207	-0.22182	0.93632	NA	NA
novel_630	0.474837741	0	1.4193	0.72797	NA	NA
novel_631	0	0	NA	NA	NA	NA
novel_633	0.63992834	0.250219997	1.1484	0.75372	NA	NA
novel_634	0	0.282024213	-0.50427	0.90165	NA	NA
novel_635	0.7021155	0	2.1944	0.57881	NA	NA
novel_636	0	0.317767436	-0.50427	0.90165	NA	NA
novel_637	0.31996417	0.567987433	-0.44415	0.89255	NA	NA
novel_638	0	0.635534873	-1.5515	0.69991	NA	NA
novel_639	0	0.317767436	-0.50427	0.90165	NA	NA
novel_640	0	0	NA	NA	NA	NA
novel_641	0.474837741	0	1.4193	0.72797	NA	NA
novel_646	0.31996417	0.564048426	-0.43929	0.90485	NA	NA
novel_647	0	0	NA	NA	NA	NA
novel_648	0.63992834	0	2.1041	0.60391	NA	NA
novel_651	0.474837741	0.250219997	0.4575	0.90772	NA	NA
novel_654	0	0.567987433	-1.4074	0.72741	NA	NA
novel_663	0	0	NA	NA	NA	NA
novel_664	0	0	NA	NA	NA	NA
