# Supplementary material for: RNA-Seq Reveals miRNA and mRNA Co-regulate Muscle Differentiation in Fetal Leizhou Goats
Source: Front Vet Sci. 2022 Mar 25;9:829769. doi: 10.3389/fvets.2022.829769 (PMC8990838; doi:10.3389/fvets.2022.829769)
Supplement: Supplementary file 5 [file Table_5.XLS]

sRNA	M70_readcount	M90_readcount	log2FoldChange	pval	padj	significant
chi-miR-122	2625.820926	71.34037337	5.2038	2.07E-08	1.14E-05	TRUE
chi-let-7a-3p	61.4590582	75.18861216	-0.29402	0.62201	0.97274	FALSE
chi-let-7a-5p	48998.4898	50145.18397	-0.033384	0.94788	0.9859	FALSE
chi-let-7b-3p	250.5527534	66.16223141	1.9218	0.014782	0.83574	FALSE
chi-let-7b-5p	28422.49702	27852.24125	0.029223	0.95459	0.9859	FALSE
chi-let-7c-3p	12.36624562	28.45391561	-1.214	0.079375	0.97274	FALSE
chi-let-7c-5p	21113.8281	23252.78602	-0.13924	0.78795	0.97274	FALSE
chi-let-7d-3p	946.0446176	446.0000887	1.0849	0.097931	0.97274	FALSE
chi-let-7d-5p	1669.735057	2024.053436	-0.27789	0.59564	0.97274	FALSE
chi-let-7e-3p	129.0401279	98.75128502	0.38912	0.53157	0.97274	FALSE
chi-let-7e-5p	7115.702964	8354.678779	-0.23156	0.60073	0.97274	FALSE
chi-let-7f-3p	1.627803751	2.817648636	-0.84877	0.6092	0.97274	FALSE
chi-let-7f-5p	80514.14195	81422.37681	-0.01619	0.97626	0.9859	FALSE
chi-let-7g-3p	7.027131297	4.467365613	0.66878	0.54529	0.97274	FALSE
chi-let-7g-5p	23209.6812	33760.06736	-0.54061	0.27727	0.97274	FALSE
chi-let-7i-3p	79.98076641	102.9903092	-0.36215	0.47777	0.97274	FALSE
chi-let-7i-5p	92717.99411	109486.7241	-0.23984	0.61305	0.97274	FALSE
chi-miR-1	412144.04	314708.6811	0.38912	0.62806	0.97274	FALSE
chi-miR-100-3p	1.154741489	4.553480444	-2.0229	0.1966	0.97274	FALSE
chi-miR-100-5p	65258.90583	45295.45444	0.52681	0.30464	0.97274	FALSE
chi-miR-101-3p	23608.98985	29589.20436	-0.32575	0.67572	0.97274	FALSE
chi-miR-101-5p	2.194619525	2.39963314	-0.12103	0.93475	0.9859	FALSE
chi-miR-103-3p	2007.75063	3276.077618	-0.70639	0.20959	0.97274	FALSE
chi-miR-103-5p	6.669113808	8.863459403	-0.42026	0.65952	0.97274	FALSE
chi-miR-105a	720.6478388	294.6323701	1.2905	0.045991	0.93514	FALSE
chi-miR-105b-3p	19.23611226	10.80332528	0.83502	0.36012	0.97274	FALSE
chi-miR-105b-5p	37.70777157	18.93628023	0.99953	0.2676	0.97274	FALSE
chi-miR-106a-3p	0.387807029	1.443237555	-1.87	0.44546	0.97274	FALSE
chi-miR-106a-5p	82.70097955	118.5139659	-0.52067	0.3778	0.97274	FALSE
chi-miR-106b-3p	2916.350414	1506.45937	0.95308	0.089558	0.97274	FALSE
chi-miR-106b-5p	541.5732497	605.2696033	-0.1608	0.80619	0.97274	FALSE
chi-miR-107-3p	514.6062847	845.6400181	-0.71647	0.16336	0.97274	FALSE
chi-miR-10a-3p	52.51315111	41.65230037	0.33178	0.60141	0.97274	FALSE
chi-miR-10a-5p	34851.69011	26763.26569	0.38097	0.40995	0.97274	FALSE
chi-miR-10b-3p	534.9305857	603.6224933	-0.17484	0.73966	0.97274	FALSE
chi-miR-10b-5p	413129.354	367536.9469	0.1687	0.72163	0.97274	FALSE
chi-miR-1185-3p	366.0743102	446.0569863	-0.2839	0.59226	0.97274	FALSE
chi-miR-1185-5p	21.54532373	28.38525014	-0.41081	0.59653	0.97274	FALSE
chi-miR-1197-3p	240.7147976	431.4256377	-0.84148	0.078859	0.97274	FALSE
chi-miR-1224	1.815310774	0.292594252	2.5503	0.37685	0.97274	FALSE
chi-miR-1248-5p	10.19255472	11.40824749	-0.17703	0.85062	0.97306	FALSE
chi-miR-124a	1.542548518	12.92260083	-3.1104	0.021654	0.83574	FALSE
chi-miR-125a-3p	86.85275193	52.2630183	0.73648	0.2659	0.97274	FALSE
chi-miR-125a-5p	17676.1714	5814.215472	1.6042	0.027401	0.83574	FALSE
chi-miR-125b-3p	1978.775679	1963.17195	0.011586	0.98097	0.98717	FALSE
chi-miR-125b-5p	51732.43505	20981.2797	1.302	0.0271	0.83574	FALSE
chi-miR-126-3p	50336.21496	29398.37195	0.77585	0.20463	0.97274	FALSE
chi-miR-126-5p	1333.356479	1228.404786	0.11805	0.85763	0.97306	FALSE
chi-miR-127-3p	507508.0554	431226.1904	0.23498	0.63589	0.97274	FALSE
chi-miR-127-5p	4151.087333	5468.749934	-0.39775	0.45952	0.97274	FALSE
chi-miR-1271-3p	1.154741489	0.526148384	1.0747	0.69925	0.97274	FALSE
chi-miR-1271-5p	1654.395016	1809.150703	-0.129	0.76909	0.97274	FALSE
chi-miR-128-3p	65602.78219	37065.37729	0.82368	0.2019	0.97274	FALSE
chi-miR-128-5p	5.437434045	3.024128058	0.88874	0.49238	0.97274	FALSE
chi-miR-129-3p	653.1711711	170.5721353	1.938	0.015393	0.83574	FALSE
chi-miR-129-5p	1799.656354	848.4979406	1.0849	0.1972	0.97274	FALSE
chi-miR-1296	84.7696068	42.79251333	0.9908	0.23472	0.97274	FALSE
chi-miR-1306-3p	18.22547981	6.136655298	1.598	0.090391	0.97274	FALSE
chi-miR-1306-5p	115.2878732	38.131061	1.5989	0.029464	0.83574	FALSE
chi-miR-1307-3p	1487.40284	938.8817956	0.66407	0.41643	0.97274	FALSE
chi-miR-1307-5p	195.2049842	67.45951398	1.5313	0.033048	0.85421	FALSE
chi-miR-130a-3p	386.3849533	487.616821	-0.33603	0.58964	0.97274	FALSE
chi-miR-130a-5p	23.88468644	27.76564592	-0.20993	0.74316	0.97274	FALSE
chi-miR-130b-3p	128.1907492	160.4681738	-0.32351	0.56296	0.97274	FALSE
chi-miR-130b-5p	1236.159358	629.7208726	0.97323	0.16174	0.97274	FALSE
chi-miR-133a-3p	34938.90899	27540.42351	0.34329	0.5118	0.97274	FALSE
chi-miR-133a-5p	660.4094577	702.9297991	-0.089988	0.85628	0.97306	FALSE
chi-miR-133b	3319.0924	3472.397943	-0.065074	0.89886	0.98498	FALSE
chi-miR-134	214.9747896	210.8143202	0.028701	0.95639	0.9859	FALSE
chi-miR-1343	221.9555288	63.2856987	1.812	0.028655	0.83574	FALSE
chi-miR-135a	188.4827979	97.67091717	0.94629	0.14974	0.97274	FALSE
chi-miR-135b-5p	4.465814686	2.77084022	0.70205	0.57292	0.97274	FALSE
chi-miR-136-3p	20500.85105	28483.40064	-0.47446	0.45938	0.97274	FALSE
chi-miR-136-5p	1738.080528	396.050715	2.1336	0.02067	0.83574	FALSE
chi-miR-137	0	0.263074192	-0.63891	0.87558	0.97306	FALSE
chi-miR-1388-3p	22.13270549	32.96319399	-0.5824	0.36043	0.97274	FALSE
chi-miR-1388-5p	110.3607943	65.32178776	0.75427	0.17652	0.97274	FALSE
chi-miR-140-3p	9690.731118	9518.125537	0.025959	0.96314	0.9859	FALSE
chi-miR-140-5p	339.8573847	488.020708	-0.52313	0.40943	0.97274	FALSE
chi-miR-141	2.582426554	2.281713898	0.16675	0.91841	0.9859	FALSE
chi-miR-143-3p	312905.7467	243824.2086	0.35988	0.50532	0.97274	FALSE
chi-miR-143-5p	95.11102092	91.97773714	0.04448	0.93848	0.9859	FALSE
chi-miR-144-3p	9.91997378	10.23052948	-0.065799	0.95293	0.9859	FALSE
chi-miR-144-5p	54.86539793	88.47670455	-0.69226	0.32664	0.97274	FALSE
chi-miR-145-3p	240.6004952	182.1561897	0.39975	0.55161	0.97274	FALSE
chi-miR-145-5p	8346.232596	6651.016526	0.32759	0.48733	0.97274	FALSE
chi-miR-1468-5p	4724.420091	1796.187514	1.3951	0.036721	0.87652	FALSE
chi-miR-146a	14.82512912	25.49632472	-0.78502	0.25742	0.97274	FALSE
chi-miR-146b-3p	10.07357788	6.571959151	0.62713	0.52175	0.97274	FALSE
chi-miR-146b-5p	656.5130618	760.3689449	-0.21152	0.67699	0.97274	FALSE
chi-miR-147-3p	3.673022752	1.551370443	1.2393	0.43541	0.97274	FALSE
chi-miR-147-5p	0.99291062	0.292594252	1.6743	0.58073	0.97274	FALSE
chi-miR-148a-3p	406175.6255	390593.1596	0.056431	0.93883	0.9859	FALSE
chi-miR-148a-5p	1120.191619	1474.780754	-0.39655	0.45091	0.97274	FALSE
chi-miR-148b-3p	2935.014387	3821.485304	-0.38077	0.39736	0.97274	FALSE
chi-miR-148b-5p	160.4148455	207.3038133	-0.37029	0.47392	0.97274	FALSE
chi-miR-150	621.3288431	182.502747	1.7667	0.0055668	0.63549	FALSE
chi-miR-151-3p	27546.36295	15866.56374	0.79586	0.10273	0.97274	FALSE
chi-miR-151-5p	447.1167585	314.6090226	0.50703	0.33919	0.97274	FALSE
chi-miR-153	0.813901876	1.170377009	-0.56298	0.83313	0.97306	FALSE
chi-miR-154a-3p	955.1289283	1449.684056	-0.60183	0.24684	0.97274	FALSE
chi-miR-154a-5p	1.116453671	2.633187272	-1.2506	0.45069	0.97274	FALSE
chi-miR-154b-3p	13.91354167	40.89993886	-1.5497	0.030446	0.83574	FALSE
chi-miR-154b-5p	16748.0645	9891.363705	0.75974	0.19294	0.97274	FALSE
chi-miR-155-3p	0	0.292594252	-0.63891	0.87558	0.97306	FALSE
chi-miR-155-5p	2281.5136	2093.265911	0.12413	0.79326	0.97274	FALSE
chi-miR-15a-5p	38.40780772	57.96598468	-0.59602	0.35972	0.97274	FALSE
chi-miR-15b-3p	16.95998825	28.47119901	-0.73276	0.28475	0.97274	FALSE
chi-miR-15b-5p	228.5893498	213.5017981	0.098645	0.82989	0.97306	FALSE
chi-miR-16a-3p	1.589515933	5.413974844	-1.8072	0.21559	0.97274	FALSE
chi-miR-16a-5p	2583.475025	4007.233272	-0.63327	0.19908	0.97274	FALSE
chi-miR-16b-3p	5.024132181	9.03307776	-0.86174	0.39833	0.97274	FALSE
chi-miR-16b-5p	2500.03179	2516.243985	-0.0092893	0.98435	0.98795	FALSE
chi-miR-17-3p	39.35732035	38.25142559	0.040308	0.94296	0.9859	FALSE
chi-miR-17-5p	912.2624731	1101.597736	-0.2723	0.65709	0.97274	FALSE
chi-miR-1814	1.031198438	0.263074192	1.7167	0.57062	0.97274	FALSE
chi-miR-181b-3p	2.156331707	6.758865865	-1.6376	0.19925	0.97274	FALSE
chi-miR-181b-5p	2078.446499	1944.26891	0.096516	0.85284	0.97306	FALSE
chi-miR-181c-3p	70.16222895	71.53413249	-0.026367	0.96256	0.9859	FALSE
chi-miR-181c-5p	89.71861484	70.84128914	0.34285	0.53802	0.97274	FALSE
chi-miR-181d	160.362224	130.2131624	0.3005	0.54799	0.97274	FALSE
chi-miR-182	86.67966881	123.0059305	-0.50095	0.47242	0.97274	FALSE
chi-miR-183	63.26302466	64.79825068	-0.028766	0.9734	0.9859	FALSE
chi-miR-184	3.698698906	2.876688756	0.37659	0.79865	0.97274	FALSE
chi-miR-186-3p	0.99291062	0.585188504	0.78737	0.78067	0.97274	FALSE
chi-miR-186-5p	5157.383603	5220.14248	-0.017441	0.96904	0.9859	FALSE
chi-miR-187	36.85878961	17.19310742	1.0969	0.15797	0.97274	FALSE
chi-miR-188-3p	3.745666321	3.326508664	0.20594	0.86976	0.97306	FALSE
chi-miR-188-5p	42.28058652	53.80035568	-0.35049	0.52428	0.97274	FALSE
chi-miR-18a-3p	48.48431994	9.918362519	2.2934	0.0074405	0.6808	FALSE
chi-miR-18a-5p	71.66848416	138.9900239	-0.95692	0.11463	0.97274	FALSE
chi-miR-18b-3p	4.832330453	4.019830056	0.31384	0.8054	0.97274	FALSE
chi-miR-18b-5p	3.443295845	4.164985007	-0.28478	0.82989	0.97306	FALSE
chi-miR-190a-3p	1.627803751	0.917089171	0.81294	0.71159	0.97274	FALSE
chi-miR-190a-5p	47.84183607	33.8629948	0.49308	0.4896	0.97274	FALSE
chi-miR-190b	6.242837642	7.530800085	-0.24616	0.79949	0.97274	FALSE
chi-miR-191-3p	84.70794491	37.80878569	1.1639	0.081902	0.97274	FALSE
chi-miR-191-5p	11979.89716	9821.281229	0.28665	0.53117	0.97274	FALSE
chi-miR-192-3p	1.985821241	0.585188504	1.7802	0.45744	0.97274	FALSE
chi-miR-192-5p	1350.662445	1554.127232	-0.20263	0.687	0.97274	FALSE
chi-miR-193a	1177.290967	608.6948164	0.95206	0.054167	0.97274	FALSE
chi-miR-193b-3p	1203.255772	618.3598911	0.96079	0.051541	0.97274	FALSE
chi-miR-193b-5p	50.66257799	18.02195841	1.4879	0.011433	0.83574	FALSE
chi-miR-194	375.0747127	322.0189546	0.21927	0.72712	0.97274	FALSE
chi-miR-195-3p	715.296107	331.3431684	1.1099	0.1259	0.97274	FALSE
chi-miR-195-5p	3.179031867	4.846074696	-0.64022	0.64332	0.97274	FALSE
chi-miR-196a	258.1429743	435.7957533	-0.75479	0.19897	0.97274	FALSE
chi-miR-196b	421.9141023	716.023391	-0.76258	0.22105	0.97274	FALSE
chi-miR-197-3p	1975.16057	396.4207796	2.3171	0.0045653	0.63549	FALSE
chi-miR-197-5p	0.302551796	0	1.2846	0.75289	0.97274	FALSE
chi-miR-199a-3p	14761.40975	22268.08523	-0.59316	0.20704	0.97274	FALSE
chi-miR-199a-5p	34845.49536	42019.04935	-0.27006	0.63458	0.97274	FALSE
chi-miR-199b-5p	7466.405839	15782.49527	-1.0798	0.090325	0.97274	FALSE
chi-miR-19a	136.0270367	247.556872	-0.86559	0.27328	0.97274	FALSE
chi-miR-19b-3p	2460.411961	4226.603475	-0.78067	0.2917	0.97274	FALSE
chi-miR-19b-5p	1.163421087	1.91034582	-0.74449	0.7467	0.97274	FALSE
chi-miR-200a	32.13463658	28.05627781	0.19645	0.78338	0.97274	FALSE
chi-miR-200b	168.7753065	72.5001181	1.2202	0.10767	0.97274	FALSE
chi-miR-200c	67.2131955	34.80812467	0.95228	0.23246	0.97274	FALSE
chi-miR-202-3p	0.426094847	0.331900666	0.32286	0.93693	0.9859	FALSE
chi-miR-202-5p	3.992933743	6.124423594	-0.64411	0.61086	0.97274	FALSE
chi-miR-204-3p	2.185939928	0.331900666	2.7865	0.2536	0.97274	FALSE
chi-miR-204-5p	492.5594592	139.0771351	1.8249	0.0057877	0.63549	FALSE
chi-miR-206	628587.948	561674.6185	0.16238	0.77667	0.97274	FALSE
chi-miR-208b	56.19987344	61.35056747	-0.12978	0.88999	0.97721	FALSE
chi-miR-20a-3p	4.342452953	1.413717495	1.5902	0.33301	0.97274	FALSE
chi-miR-20a-5p	829.3726604	1368.079366	-0.72225	0.20566	0.97274	FALSE
chi-miR-20b	141.6409961	186.7705166	-0.39873	0.4975	0.97274	FALSE
chi-miR-21-3p	3.758277986	4.428059199	-0.27479	0.84122	0.97306	FALSE
chi-miR-21-5p	168386.4547	209311.8515	-0.31388	0.63927	0.97274	FALSE
chi-miR-211	50.18503877	11.78924093	2.0939	0.026534	0.83574	FALSE
chi-miR-214-3p	6165.107972	5362.598921	0.20126	0.77953	0.97274	FALSE
chi-miR-214-5p	498.9132538	444.6515547	0.16571	0.72142	0.97274	FALSE
chi-miR-215-5p	4.380740771	9.790656924	-1.185	0.35589	0.97274	FALSE
chi-miR-216b	12.8091557	10.53046474	0.28603	0.74977	0.97274	FALSE
chi-miR-217-5p	8.057967098	19.21223012	-1.2276	0.24912	0.97274	FALSE
chi-miR-218	2083.510269	1179.292684	0.82085	0.22179	0.97274	FALSE
chi-miR-219	0	0.526148384	-1.3946	0.73067	0.97274	FALSE
chi-miR-22-3p	8486.565368	11828.61968	-0.47907	0.3358	0.97274	FALSE
chi-miR-22-5p	211.3442411	158.0514034	0.41718	0.51398	0.97274	FALSE
chi-miR-221-3p	250.3572967	363.3735483	-0.53801	0.30826	0.97274	FALSE
chi-miR-221-5p	37.43207497	65.66411877	-0.81163	0.21639	0.97274	FALSE
chi-miR-222-3p	184.2039092	150.9700758	0.28717	0.61601	0.97274	FALSE
chi-miR-223-3p	5.829173141	7.501280025	-0.36103	0.75138	0.97274	FALSE
chi-miR-223-5p	4.325093759	7.518568382	-0.83242	0.42959	0.97274	FALSE
chi-miR-224-3p	7.841214491	12.83403569	-0.71526	0.47797	0.97274	FALSE
chi-miR-224-5p	8281.072196	10174.87766	-0.29709	0.55133	0.97274	FALSE
chi-miR-2318	0.775614058	0.887569111	-0.2118	0.9341	0.9859	FALSE
chi-miR-2331	14.42900513	8.814205637	0.69386	0.45757	0.97274	FALSE
chi-miR-2332	14.36476871	12.02540141	0.27669	0.77827	0.97274	FALSE
chi-miR-2335	0.387807029	0	1.2846	0.75289	0.97274	FALSE
chi-miR-23a	4963.717807	6419.143533	-0.37092	0.48078	0.97274	FALSE
chi-miR-23b-3p	5854.345496	5299.514841	0.14371	0.7596	0.97274	FALSE
chi-miR-23b-5p	2.697290008	0.585188504	2.1869	0.28975	0.97274	FALSE
chi-miR-24-3p	15055.47801	10541.78838	0.51414	0.41815	0.97274	FALSE
chi-miR-24-5p	39.44587351	22.95137563	0.7755	0.27906	0.97274	FALSE
chi-miR-2404	0	0.526148384	-1.3946	0.73067	0.97274	FALSE
chi-miR-2411-3p	8.155833995	2.682441038	1.6135	0.19543	0.97274	FALSE
chi-miR-2411-5p	26.66203132	21.88440181	0.27229	0.72107	0.97274	FALSE
chi-miR-2432	0.813901876	0.663801332	0.30109	0.91835	0.9859	FALSE
chi-miR-2483-3p	5.543980539	8.843886695	-0.68522	0.48028	0.97274	FALSE
chi-miR-2483-5p	92.45156496	85.12605944	0.11804	0.82245	0.97306	FALSE
chi-miR-25-3p	6514.507001	6011.392357	0.11596	0.8	0.97274	FALSE
chi-miR-25-5p	16.12004758	4.614804915	1.8282	0.077916	0.97274	FALSE
chi-miR-26a-3p	6.37031276	9.517313383	-0.60808	0.56277	0.97274	FALSE
chi-miR-26a-5p	300424.2308	276511.7445	0.11966	0.81562	0.97306	FALSE
chi-miR-26b-3p	7.286466426	7.675794037	-0.074902	0.94731	0.9859	FALSE
chi-miR-26b-5p	9069.93033	9407.047141	-0.052693	0.93569	0.9859	FALSE
chi-miR-27a-3p	1347.633001	1563.600352	-0.21479	0.72498	0.97274	FALSE
chi-miR-27a-5p	75.02882591	95.12499714	-0.34637	0.60588	0.97274	FALSE
chi-miR-27b-3p	17578.04398	22050.02	-0.32702	0.46199	0.97274	FALSE
chi-miR-27b-5p	104.0513299	87.25431635	0.25058	0.66793	0.97274	FALSE
chi-miR-28-3p	1526.541464	1135.639174	0.42679	0.33563	0.97274	FALSE
chi-miR-28-5p	507.2488228	525.4009829	-0.051205	0.91244	0.9859	FALSE
chi-miR-296-3p	833.5322145	244.611599	1.7694	0.039948	0.9138	FALSE
chi-miR-29a-3p	72.28886225	76.18888286	-0.076541	0.88172	0.97317	FALSE
chi-miR-29a-5p	1.5042607	2.126772593	-0.50242	0.7823	0.97274	FALSE
chi-miR-29b-3p	7.529983099	6.758865865	0.14909	0.88276	0.97317	FALSE
chi-miR-29b-5p	5.999683607	3.609316562	0.73286	0.52782	0.97274	FALSE
chi-miR-29c-5p	19.84907998	15.02213276	0.40623	0.56603	0.97274	FALSE
chi-miR-301a-3p	21.97259668	32.70288714	-0.57623	0.55227	0.97274	FALSE
chi-miR-301a-5p	26.27485844	30.09123493	-0.19642	0.74942	0.97274	FALSE
chi-miR-301b	16.88413789	20.95018528	-0.31368	0.7243	0.97274	FALSE
chi-miR-30a-3p	1011.689589	574.9920556	0.81493	0.11268	0.97274	FALSE
chi-miR-30a-5p	68804.6096	59256.18039	0.21554	0.69713	0.97274	FALSE
chi-miR-30b-3p	39.11791707	30.75487526	0.3453	0.58195	0.97274	FALSE
chi-miR-30b-5p	2385.920161	3065.463962	-0.36161	0.61032	0.97274	FALSE
chi-miR-30c-3p	61.81789115	52.18423951	0.24705	0.65991	0.97274	FALSE
chi-miR-30c-5p	11203.79955	9058.45522	0.30668	0.52432	0.97274	FALSE
chi-miR-30d-3p	73.83104908	42.1409437	0.80472	0.27555	0.97274	FALSE
chi-miR-30e-3p	943.7129775	516.1545578	0.87023	0.10363	0.97274	FALSE
chi-miR-30e-5p	20102.82658	27528.98671	-0.45357	0.45202	0.97274	FALSE
chi-miR-30f-3p	246.2302892	134.7645597	0.87086	0.18983	0.97274	FALSE
chi-miR-30f-5p	3660.143839	1417.073406	1.3691	0.018144	0.83574	FALSE
chi-miR-320-3p	7596.806975	6013.322024	0.33725	0.487	0.97274	FALSE
chi-miR-323a-3p	3958.415407	2362.699013	0.74457	0.26819	0.97274	FALSE
chi-miR-323b	807.6213922	453.5269994	0.83291	0.26878	0.97274	FALSE
chi-miR-324-3p	10.08225748	5.967197939	0.76544	0.43232	0.97274	FALSE
chi-miR-324-5p	77.96013565	85.61371631	-0.13225	0.83638	0.97306	FALSE
chi-miR-326-3p	16.06083114	6.594138206	1.3027	0.13818	0.97274	FALSE
chi-miR-326-5p	0.387807029	0	1.2846	0.75289	0.97274	FALSE
chi-miR-328-3p	944.0179663	446.8074202	1.0796	0.13422	0.97274	FALSE
chi-miR-329a-3p	111.5091782	98.46537786	0.17849	0.80169	0.97274	FALSE
chi-miR-329a-5p	1.930355547	1.745618161	0.11979	0.94155	0.9859	FALSE
chi-miR-329b-3p	2130.207159	1783.767534	0.2561	0.60624	0.97274	FALSE
chi-miR-330-3p	141.077782	55.33362782	1.3542	0.072838	0.97274	FALSE
chi-miR-330-5p	49.30179219	25.09022389	0.96917	0.16051	0.97274	FALSE
chi-miR-331-3p	189.7474901	88.87499626	1.0967	0.093233	0.97274	FALSE
chi-miR-331-5p	204.4236193	163.5456265	0.32161	0.52275	0.97274	FALSE
chi-miR-335-3p	5374.718689	5789.47419	-0.10716	0.84309	0.97306	FALSE
chi-miR-335-5p	2658.541647	2959.61571	-0.15483	0.86187	0.97306	FALSE
chi-miR-338-3p	25.70858662	35.15831006	-0.46087	0.52714	0.97274	FALSE
chi-miR-338-5p	33.44252934	47.40960755	-0.50326	0.43319	0.97274	FALSE
chi-miR-33a-3p	2.071076474	7.486602972	-1.8332	0.16036	0.97274	FALSE
chi-miR-33a-5p	3.758277986	3.97057629	-0.10009	0.9505	0.9859	FALSE
chi-miR-33b-3p	5.356292197	2.038212413	1.3765	0.27269	0.97274	FALSE
chi-miR-340-3p	205.322541	107.3095866	0.93475	0.14438	0.97274	FALSE
chi-miR-340-5p	1747.326637	3366.261704	-0.94613	0.15008	0.97274	FALSE
chi-miR-342-3p	8552.243303	5070.696069	0.75417	0.17361	0.97274	FALSE
chi-miR-342-5p	63.75190632	30.81391538	1.0546	0.12972	0.97274	FALSE
chi-miR-3431-3p	1865.217971	1411.577147	0.40207	0.4112	0.97274	FALSE
chi-miR-3431-5p	10341.48714	13385.90082	-0.37223	0.50599	0.97274	FALSE
chi-miR-3432-3p	25.33705087	19.90751387	0.35323	0.62077	0.97274	FALSE
chi-miR-3432-5p	3489.678372	2420.333777	0.5279	0.29933	0.97274	FALSE
chi-miR-345-3p	19.81929044	29.65397368	-0.58137	0.36672	0.97274	FALSE
chi-miR-345-5p	13.64927769	23.62757462	-0.78923	0.28592	0.97274	FALSE
chi-miR-346-5p	2.441705627	0.526148384	2.1369	0.3566	0.97274	FALSE
chi-miR-34a	8.003045361	13.17343836	-0.73294	0.44097	0.97274	FALSE
chi-miR-34b-3p	58.87699429	25.34627907	1.2109	0.045357	0.93514	FALSE
chi-miR-34b-5p	0.813901876	1.315370961	-0.7538	0.77306	0.97274	FALSE
chi-miR-34c-3p	3.038129621	3.296988604	-0.12697	0.93011	0.9859	FALSE
chi-miR-34c-5p	97.27400353	156.6213636	-0.68997	0.27143	0.97274	FALSE
chi-miR-361-3p	1929.002339	1009.722563	0.93412	0.078241	0.97274	FALSE
chi-miR-361-5p	1313.732846	1450.751462	-0.14288	0.76322	0.97274	FALSE
chi-miR-362-3p	38.26442396	32.23545688	0.24505	0.8166	0.97306	FALSE
chi-miR-362-5p	5022.339785	6389.926031	-0.34737	0.47042	0.97274	FALSE
chi-miR-363-3p	458.1241891	482.4603813	-0.074272	0.87054	0.97306	FALSE
chi-miR-363-5p	7.33361516	8.496982023	-0.22162	0.8144	0.97306	FALSE
chi-miR-365-3p	584.0095099	312.8173657	0.9014	0.080782	0.97274	FALSE
chi-miR-369-3p	5203.578441	7162.950849	-0.46112	0.44511	0.97274	FALSE
chi-miR-369-5p	6113.285761	3092.011291	0.98336	0.13548	0.97274	FALSE
chi-miR-374a-3p	304.4066207	240.1688168	0.34075	0.62082	0.97274	FALSE
chi-miR-374a-5p	1192.878424	914.4562789	0.38338	0.60221	0.97274	FALSE
chi-miR-374b-3p	60.13819208	52.40620594	0.19327	0.80225	0.97274	FALSE
chi-miR-374b-5p	7817.709993	7918.458531	-0.018491	0.97067	0.9859	FALSE
chi-miR-376a	202.7508075	316.2050427	-0.64183	0.21205	0.97274	FALSE
chi-miR-376b-3p	158.7578531	286.2744448	-0.85151	0.29712	0.97274	FALSE
chi-miR-376b-5p	112.7340258	159.4858206	-0.50303	0.40875	0.97274	FALSE
chi-miR-376d	57.82437927	121.6546949	-1.0747	0.16392	0.97274	FALSE
chi-miR-377	231.4362454	133.4961229	0.79289	0.36771	0.97274	FALSE
chi-miR-378-3p	177628.4199	151618.159	0.22842	0.65179	0.97274	FALSE
chi-miR-378-5p	2580.531301	1357.247065	0.92712	0.11313	0.97274	FALSE
chi-miR-379-3p	4568.353807	2697.009293	0.76025	0.17969	0.97274	FALSE
chi-miR-379-5p	119160.626	128623.119	-0.11025	0.8493	0.97306	FALSE
chi-miR-380-3p	11985.78285	8123.155749	0.5612	0.23889	0.97274	FALSE
chi-miR-380-5p	75.45930565	102.3206462	-0.44287	0.46266	0.97274	FALSE
chi-miR-381	822381.7666	525488.0887	0.64615	0.34185	0.97274	FALSE
chi-miR-382-3p	2724.821822	4546.683165	-0.7387	0.2068	0.97274	FALSE
chi-miR-382-5p	11130.54222	10043.82839	0.14819	0.75846	0.97274	FALSE
chi-miR-383	14.83326476	14.25753954	0.06631	0.93744	0.9859	FALSE
chi-miR-3955-3p	82.62092561	46.42465294	0.82944	0.30848	0.97274	FALSE
chi-miR-3955-5p	960.2004569	950.6548659	0.014275	0.97503	0.9859	FALSE
chi-miR-3958-3p	115138.7928	110946.9962	0.053499	0.921	0.9859	FALSE
chi-miR-3958-5p	6.349202818	4.467365613	0.5044	0.62786	0.97274	FALSE
chi-miR-3959-3p	531.6665568	507.0128691	0.068124	0.9132	0.9859	FALSE
chi-miR-3959-5p	7815.657075	10071.30478	-0.36585	0.59299	0.97274	FALSE
chi-miR-409-3p	101155.8566	47395.6038	1.0938	0.12417	0.97274	FALSE
chi-miR-409-5p	7227.342946	8244.240001	-0.18985	0.72998	0.97274	FALSE
chi-miR-410-3p	11000.73086	15679.37054	-0.51126	0.31712	0.97274	FALSE
chi-miR-410-5p	14.20248502	14.45928926	-0.032662	0.96826	0.9859	FALSE
chi-miR-411a-3p	45223.591	30642.12821	0.56155	0.33378	0.97274	FALSE
chi-miR-411a-5p	524991.3637	337138.4131	0.63895	0.3678	0.97274	FALSE
chi-miR-411b-3p	57.57018849	59.38623819	-0.042093	0.94034	0.9859	FALSE
chi-miR-411b-5p	1853.070371	2210.20755	-0.2544	0.61793	0.97274	FALSE
chi-miR-412-3p	114.834925	57.4188146	1.0006	0.12603	0.97274	FALSE
chi-miR-412-5p	4066.008662	3685.393789	0.14182	0.78008	0.97274	FALSE
chi-miR-421-3p	80.70877891	98.58427301	-0.28896	0.5584	0.97274	FALSE
chi-miR-423-3p	10036.81254	3702.924905	1.4386	0.081932	0.97274	FALSE
chi-miR-423-5p	8023.807309	3755.243848	1.0954	0.084563	0.97274	FALSE
chi-miR-424-3p	5130.914093	3947.753817	0.37819	0.47098	0.97274	FALSE
chi-miR-424-5p	756.5577745	1368.365709	-0.85519	0.20512	0.97274	FALSE
chi-miR-425-3p	24.24627336	20.46807797	0.24907	0.74712	0.97274	FALSE
chi-miR-425-5p	565.8060389	364.1476468	0.63559	0.25454	0.97274	FALSE
chi-miR-429	1.278284541	1.170377009	0.090633	0.97357	0.9859	FALSE
chi-miR-432-3p	27.02963406	30.16985271	-0.14835	0.84442	0.97306	FALSE
chi-miR-432-5p	11746.10943	10008.09279	0.23102	0.61242	0.97274	FALSE
chi-miR-433	4501.893315	1981.080554	1.1843	0.129	0.97274	FALSE
chi-miR-449a-5p	0.728646643	1.170377009	-0.6878	0.79942	0.97274	FALSE
chi-miR-450-3p	18.32800405	23.52449343	-0.37169	0.63052	0.97274	FALSE
chi-miR-450-5p	8235.347766	9346.506065	-0.18264	0.72157	0.97274	FALSE
chi-miR-451-3p	0	0.331900666	-0.63891	0.87558	0.97306	FALSE
chi-miR-451-5p	1887.897691	2417.906531	-0.35697	0.49358	0.97274	FALSE
chi-miR-454-3p	225.0392929	292.8367736	-0.38059	0.51627	0.97274	FALSE
chi-miR-454-5p	7.491513962	7.587394855	-0.011914	0.98972	0.98972	FALSE
chi-miR-455-3p	540.3499591	345.5535514	0.64582	0.307	0.97274	FALSE
chi-miR-455-5p	1067.804975	1579.65697	-0.56525	0.36279	0.97274	FALSE
chi-miR-483	673.3147555	110.0119372	2.6138	0.0028842	0.63549	FALSE
chi-miR-485-3p	2196.573266	439.2356733	2.3223	0.012823	0.83574	FALSE
chi-miR-485-5p	5328.136275	1849.730882	1.5264	0.034231	0.85421	FALSE
chi-miR-487a-3p	154.4488816	278.9354824	-0.85031	0.15115	0.97274	FALSE
chi-miR-487a-5p	0.605103591	4.00009635	-2.5822	0.17696	0.97274	FALSE
chi-miR-487b-3p	5992.897144	7340.468095	-0.29267	0.54514	0.97274	FALSE
chi-miR-487b-5p	1.210207183	3.587137507	-1.492	0.41528	0.97274	FALSE
chi-miR-490	394.2881431	293.2735972	0.42825	0.54937	0.97274	FALSE
chi-miR-491-3p	5.109206095	1.804658281	1.5132	0.24385	0.97274	FALSE
chi-miR-491-5p	9.532619577	3.491397321	1.4627	0.22051	0.97274	FALSE
chi-miR-493-3p	31993.78888	24788.64055	0.3681	0.51501	0.97274	FALSE
chi-miR-493-5p	7689.544242	12139.57743	-0.65879	0.19115	0.97274	FALSE
chi-miR-494	12947.75047	18781.70095	-0.53661	0.29489	0.97274	FALSE
chi-miR-495-3p	70667.29844	82940.99292	-0.23105	0.64204	0.97274	FALSE
chi-miR-496-3p	82.68718884	101.5120119	-0.29163	0.60809	0.97274	FALSE
chi-miR-496-5p	4.010111618	6.296653255	-0.65993	0.62798	0.97274	FALSE
chi-miR-497-5p	222.6167046	111.2876648	0.99924	0.14617	0.97274	FALSE
chi-miR-499-3p	0.852189694	3.958505585	-2.3211	0.20972	0.97274	FALSE
chi-miR-499-5p	20249.54251	13009.73684	0.63828	0.30055	0.97274	FALSE
chi-miR-500-3p	3214.002164	2365.955362	0.4421	0.54321	0.97274	FALSE
chi-miR-500-5p	3429.432508	2765.959084	0.31034	0.58984	0.97274	FALSE
chi-miR-502a	25.2142331	30.88551416	-0.29972	0.63432	0.97274	FALSE
chi-miR-502b-3p	105.4284753	66.49853483	0.66963	0.3673	0.97274	FALSE
chi-miR-502b-5p	492.5696871	398.323276	0.30689	0.60251	0.97274	FALSE
chi-miR-504	1398.401205	386.4054193	1.8559	0.021924	0.83574	FALSE
chi-miR-505-3p	137.293376	104.7608787	0.39247	0.49716	0.97274	FALSE
chi-miR-532-3p	1743.982934	1019.108356	0.77533	0.15302	0.97274	FALSE
chi-miR-532-5p	98960.8203	90954.23879	0.12172	0.80294	0.97274	FALSE
chi-miR-542-3p	20645.93296	30261.36117	-0.55163	0.51285	0.97274	FALSE
chi-miR-542-5p	286.4410931	280.6962557	0.029135	0.96202	0.9859	FALSE
chi-miR-543-3p	60557.27132	46048.36052	0.39515	0.54643	0.97274	FALSE
chi-miR-543-5p	20.04865471	11.00735935	0.86216	0.38297	0.97274	FALSE
chi-miR-544-5p	160.4517407	221.9968177	-0.46964	0.58417	0.97274	FALSE
chi-miR-545-3p	0.813901876	1.735831807	-1.1564	0.57376	0.97274	FALSE
chi-miR-545-5p	0	0.263074192	-0.63891	0.87558	0.97306	FALSE
chi-miR-582-5p	2.01561078	5.268819893	-1.4198	0.32371	0.97274	FALSE
chi-miR-592	0.690358825	3.626443921	-2.3641	0.23252	0.97274	FALSE
chi-miR-628-5p	11.02399711	7.412880843	0.5596	0.5595	0.97274	FALSE
chi-miR-655	19796.33454	22819.08001	-0.20499	0.68295	0.97274	FALSE
chi-miR-656	120.6542974	206.5919156	-0.77806	0.12483	0.97274	FALSE
chi-miR-660	11275.52599	11198.92903	0.0098279	0.98177	0.98717	FALSE
chi-miR-665	215.2767035	170.9100734	0.33497	0.66708	0.97274	FALSE
chi-miR-671-3p	54.63150164	18.80367898	1.538	0.075134	0.97274	FALSE
chi-miR-671-5p	15.87332412	23.8761278	-0.57982	0.40571	0.97274	FALSE
chi-miR-7-3p	38.51946438	29.40280919	0.38654	0.61669	0.97274	FALSE
chi-miR-7-5p	5486.045374	5574.606514	-0.02313	0.96381	0.9859	FALSE
chi-miR-708-3p	1503.76875	984.9838668	0.61024	0.44713	0.97274	FALSE
chi-miR-708-5p	197.1871676	282.1990263	-0.51819	0.36717	0.97274	FALSE
chi-miR-758	2832.150127	3109.781876	-0.13476	0.81074	0.97306	FALSE
chi-miR-767	245.737148	114.4577628	1.1036	0.14921	0.97274	FALSE
chi-miR-873-3p	0.426094847	0	1.2846	0.75289	0.97274	FALSE
chi-miR-873-5p	1.768524678	3.274970547	-0.89016	0.60811	0.97274	FALSE
chi-miR-874-3p	104.8582714	85.3026968	0.30253	0.67505	0.97274	FALSE
chi-miR-874-5p	2.420414366	3.053648118	-0.27493	0.87484	0.97306	FALSE
chi-miR-876-3p	1.551228115	0.818742637	0.88629	0.72177	0.97274	FALSE
chi-miR-877-3p	1.938853825	1.834178341	0.12445	0.9486	0.9859	FALSE
chi-miR-877-5p	130.9620745	63.17219212	1.0547	0.2068	0.97274	FALSE
chi-miR-9-3p	11.77000294	23.61028626	-1.0198	0.24123	0.97274	FALSE
chi-miR-9-5p	762.2539333	1043.225658	-0.45303	0.40836	0.97274	FALSE
chi-miR-92a-3p	12418.45092	5068.92432	1.2928	0.1045	0.97274	FALSE
chi-miR-92a-5p	17.61124379	9.684486391	0.85802	0.32066	0.97274	FALSE
chi-miR-93-3p	41.02295815	19.07441617	1.1094	0.14746	0.97274	FALSE
chi-miR-93-5p	2184.813848	2423.880415	-0.14965	0.77444	0.97274	FALSE
chi-miR-96	8.893341553	7.031887409	0.33369	0.72641	0.97274	FALSE
chi-miR-98-3p	0.728646643	1.140856949	-0.6581	0.78967	0.97274	FALSE
chi-miR-98-5p	1992.7958	2100.467601	-0.076123	0.88195	0.97317	FALSE
chi-miR-99a-3p	82.05713437	102.7327746	-0.32258	0.57221	0.97274	FALSE
chi-miR-99a-5p	132256.7959	96026.1491	0.46184	0.36337	0.97274	FALSE
chi-miR-99b-3p	271.9866036	252.6256377	0.10767	0.8544	0.97306	FALSE
chi-miR-99b-5p	28916.38008	17476.00748	0.72652	0.27095	0.97274	FALSE
novel_100	514.3302503	484.7495966	0.086277	0.91069	0.9859	FALSE
novel_102	262.6452674	416.3533507	-0.6655	0.30093	0.97274	FALSE
novel_123	99.72813762	90.00346546	0.15064	0.80437	0.97274	FALSE
novel_140	154.7228552	55.21896883	1.4881	0.063036	0.97274	FALSE
novel_162	59.32401776	27.49490872	1.1073	0.078307	0.97274	FALSE
novel_166	0.302551796	0	1.2846	0.75289	0.97274	FALSE
novel_177	0.813901876	0.818742637	-0.074382	0.97692	0.9859	FALSE
novel_178	28.9978246	14.7052361	0.97574	0.13861	0.97274	FALSE
novel_184	7.840670535	5.618008916	0.50729	0.64571	0.97274	FALSE
novel_190	22.60246983	21.98030299	0.05004	0.9509	0.9859	FALSE
novel_198	12.39192177	8.189871716	0.59337	0.49761	0.97274	FALSE
novel_202	7.990071059	22.09333154	-1.4376	0.15769	0.97274	FALSE
novel_206	5.931787568	3.22816213	0.87436	0.43748	0.97274	FALSE
novel_208	4.797974702	3.336295018	0.52957	0.70549	0.97274	FALSE
novel_211	2.846509213	1.998906	0.54035	0.74359	0.97274	FALSE
novel_218	2.14765211	1.189949717	0.8645	0.63275	0.97274	FALSE
novel_219	7.499830921	1.512064029	2.3494	0.07676	0.97274	FALSE
novel_220	1.759845081	1.374411081	0.34396	0.86266	0.97306	FALSE
novel_225	13.14999532	10.03367541	0.39468	0.67408	0.97274	FALSE
novel_227	6.430344665	2.038212413	1.682	0.19987	0.97274	FALSE
novel_228	8.607604996	3.648622976	1.2631	0.32304	0.97274	FALSE
novel_230	1.900566007	1.180163363	0.73456	0.70076	0.97274	FALSE
novel_231	0	0.292594252	-0.63891	0.87558	0.97306	FALSE
novel_232	6.260015518	6.2917576	0.020146	0.98678	0.98858	FALSE
novel_233	7.866346689	4.73778081	0.7461	0.62824	0.97274	FALSE
novel_236	10.89186465	1.794871927	2.606	0.43211	0.97274	FALSE
novel_238	3.357859293	1.472757615	1.2132	0.43132	0.97274	FALSE
novel_243	3.025517957	1.998906	0.63253	0.7254	0.97274	FALSE
novel_262	0	0.292594252	-0.63891	0.87558	0.97306	FALSE
novel_271	0	0.292594252	-0.63891	0.87558	0.97306	FALSE
novel_274	1.512758979	0	3.2419	0.35826	0.97274	FALSE
novel_277	0.852189694	0	2.3657	0.55651	0.97274	FALSE
novel_278	0.852189694	0.585188504	0.50231	0.8778	0.97317	FALSE
novel_282	1.930355547	0.624494918	1.6475	0.42694	0.97274	FALSE
novel_285	1.815310774	1.121123243	0.72577	0.75389	0.97274	FALSE
novel_293	0.426094847	2.702013746	-2.7655	0.18362	0.97274	FALSE
novel_297	1.939035144	0.594974858	1.7029	0.49616	0.97274	FALSE
novel_300	1.815310774	0.594974858	1.6559	0.51114	0.97274	FALSE
novel_303	0.387807029	0	1.2846	0.75289	0.97274	FALSE
novel_306	0.387807029	0.526148384	-0.43567	0.90917	0.9859	FALSE
novel_310	1.5042607	1.912791169	-0.33386	0.85668	0.97306	FALSE
novel_313	0.302551796	0	1.2846	0.75289	0.97274	FALSE
novel_314	0.907655387	0	2.5105	0.5315	0.97274	FALSE
novel_316	2.441705627	0	3.8941	0.14286	0.97274	FALSE
novel_323	0.852189694	0	2.3657	0.55651	0.97274	FALSE
novel_325	0	0.555668444	-1.4621	0.71776	0.97274	FALSE
novel_327	1.815310774	0	3.504	0.2905	0.97274	FALSE
novel_330	0.775614058	0	2.2466	0.57749	0.97274	FALSE
novel_336	0.907655387	0	2.5105	0.5315	0.97274	FALSE
novel_338	1.704379387	0	3.3724	0.32216	0.97274	FALSE
novel_340	1.210207183	0.263074192	1.9697	0.54125	0.97274	FALSE
novel_343	2.923266167	0.663801332	2.2144	0.25824	0.97274	FALSE
novel_348	0.426094847	1.580890503	-1.9833	0.44975	0.97274	FALSE
novel_349	0.302551796	0	1.2846	0.75289	0.97274	FALSE
novel_356	2.241405621	0.526148384	2.0608	0.38926	0.97274	FALSE
novel_358	0.907655387	0	2.5105	0.5315	0.97274	FALSE
novel_359	2.999841803	2.232460132	0.39692	0.7847	0.97274	FALSE
novel_360	2.241405621	0.292594252	2.8478	0.25103	0.97274	FALSE
novel_363	0.907655387	0.263074192	1.5583	0.65489	0.97274	FALSE
novel_364	1.295462416	1.403931141	-0.086813	0.96722	0.9859	FALSE
novel_367	0.302551796	0	1.2846	0.75289	0.97274	FALSE
novel_368	7.465837808	3.004394352	1.3085	0.27439	0.97274	FALSE
novel_369	9.570907395	4.300192605	1.1677	0.26393	0.97274	FALSE
novel_370	0	1.706311747	-3.0746	0.24892	0.97274	FALSE
novel_371	1.900566007	0.917089171	1.1039	0.6065	0.97274	FALSE
novel_387	1.580836336	1.219469777	0.35933	0.85613	0.97306	FALSE
novel_389	5.168603856	1.453023909	1.8136	0.27954	0.97274	FALSE
novel_397	2.185939928	0.292594252	2.7865	0.2557	0.97274	FALSE
novel_406	2.24158694	1.784924575	0.32988	0.86215	0.97306	FALSE
novel_409	0.426094847	1.189949717	-1.5836	0.57154	0.97274	FALSE
novel_412	0.605103591	0	1.9455	0.63184	0.97274	FALSE
novel_42	4797.713502	2353.889761	1.0274	0.13302	0.97274	FALSE
novel_421	0.605103591	0.331900666	0.98829	0.794	0.97274	FALSE
novel_425	263.6528469	99.83734855	1.4026	0.042526	0.93388	FALSE
novel_429	0.728646643	1.288296251	-0.8001	0.74162	0.97274	FALSE
novel_432	1.845100314	3.774044221	-1.0431	0.45003	0.97274	FALSE
novel_438	17.80797437	24.33361071	-0.46193	0.54754	0.97274	FALSE
novel_439	1.210207183	0	2.921	0.44506	0.97274	FALSE
novel_440	2.705969605	4.019830056	-0.57914	0.66719	0.97274	FALSE
novel_443	0.302551796	0	1.2846	0.75289	0.97274	FALSE
novel_444	0.775614058	0.331900666	1.2823	0.71969	0.97274	FALSE
novel_451	0.775614058	2.02842606	-1.4175	0.50804	0.97274	FALSE
novel_46	1.985821241	0.585188504	1.7802	0.45744	0.97274	FALSE
novel_463	3679.899451	1565.585431	1.2329	0.055813	0.97274	FALSE
novel_465	2.326842173	0	3.8346	0.21247	0.97274	FALSE
novel_466	1.759845081	3.208589422	-0.85472	0.58318	0.97274	FALSE
novel_468	0.775614058	0.292594252	1.2826	0.723	0.97274	FALSE
novel_470	0.728646643	0.789222577	-0.14727	0.95934	0.9859	FALSE
novel_474	1.201708905	1.327602665	-0.14007	0.95453	0.9859	FALSE
novel_478	1.210207183	0	2.921	0.44506	0.97274	FALSE
novel_487	1.278284541	0	2.9562	0.43274	0.97274	FALSE
novel_489	1.210207183	0.624494918	1.0245	0.7064	0.97274	FALSE
novel_490	0	0.292594252	-0.63891	0.87558	0.97306	FALSE
novel_505	17.5557781	16.12368329	0.11682	0.88601	0.97479	FALSE
novel_509	57.96120232	22.06853622	1.4032	0.050809	0.97274	FALSE
novel_511	0.387807029	0.848262697	-1.1089	0.71823	0.97274	FALSE
novel_527	0.426094847	0.263074192	0.32286	0.93693	0.9859	FALSE
novel_529	0.775614058	0	2.2466	0.57749	0.97274	FALSE
novel_532	1.278284541	0	2.9562	0.43274	0.97274	FALSE
novel_535	0	1.590676857	-2.9571	0.3399	0.97274	FALSE
novel_541	2.185939928	0.263074192	2.7865	0.25731	0.97274	FALSE
novel_544	1.63630203	0.555668444	1.5571	0.50836	0.97274	FALSE
novel_545	0.907655387	0	2.5105	0.5315	0.97274	FALSE
novel_547	1.278284541	0.594974858	1.0726	0.69387	0.97274	FALSE
novel_550	1.116453671	0	2.7759	0.37661	0.97274	FALSE
novel_557	0.426094847	0	1.2846	0.75289	0.97274	FALSE
novel_562	0.387807029	1.765351867	-2.1566	0.36392	0.97274	FALSE
novel_581	1.5042607	0	3.2049	0.25626	0.97274	FALSE
novel_582	0.302551796	0.292594252	0.32286	0.93693	0.9859	FALSE
novel_584	0.302551796	0	1.2846	0.75289	0.97274	FALSE
novel_588	0.302551796	0	1.2846	0.75289	0.97274	FALSE
novel_589	0.605103591	0	1.9455	0.63184	0.97274	FALSE
novel_593	35.2913804	21.89907886	0.69262	0.28606	0.97274	FALSE
novel_595	1.589515933	0	3.2782	0.28904	0.97274	FALSE
novel_596	0	1.209683423	-2.5694	0.44816	0.97274	FALSE
novel_604	0	0.331900666	-0.63891	0.87558	0.97306	FALSE
novel_610	0.605103591	0	1.9455	0.63184	0.97274	FALSE
novel_611	0	0.331900666	-0.63891	0.87558	0.97306	FALSE
novel_612	2.761435298	3.473947966	-0.29506	0.84709	0.97306	FALSE
novel_614	17.47151965	11.07847018	0.6608	0.42321	0.97274	FALSE
novel_615	2.923266167	1.258776191	1.2492	0.45847	0.97274	FALSE
novel_616	3.49026326	4.661613331	-0.43063	0.77911	0.97274	FALSE
novel_617	11.38603685	1.883271109	2.6391	0.066061	0.97274	FALSE
novel_619	0.387807029	0	1.2846	0.75289	0.97274	FALSE
novel_620	25.73801352	14.36583343	0.83257	0.23622	0.97274	FALSE
novel_629	0.426094847	0.818742637	-1.0664	0.72782	0.97274	FALSE
novel_630	0.426094847	0	1.2846	0.75289	0.97274	FALSE
novel_631	0.775614058	0	2.2466	0.57749	0.97274	FALSE
novel_633	1.627803751	0.263074192	2.3407	0.38221	0.97274	FALSE
novel_634	0.605103591	0.292594252	0.98723	0.7973	0.97274	FALSE
novel_635	0.302551796	0	1.2846	0.75289	0.97274	FALSE
novel_636	0	0.331900666	-0.63891	0.87558	0.97306	FALSE
novel_637	2.130474234	0.594974858	1.8192	0.46037	0.97274	FALSE
novel_638	1.551228115	0.663801332	1.2556	0.65799	0.97274	FALSE
novel_639	1.210207183	0.331900666	1.9708	0.53481	0.97274	FALSE
novel_641	0.302551796	0	1.2846	0.75289	0.97274	FALSE
novel_646	1.163421087	0.585188504	0.97884	0.74835	0.97274	FALSE
novel_648	1.239996723	0	2.912	0.38783	0.97274	FALSE
novel_651	0	0.263074192	-0.63891	0.87558	0.97306	FALSE
novel_654	0	0.594974858	-1.5458	0.7018	0.97274	FALSE
novel_75	520.524761	1057.135998	-1.0225	0.10745	0.97274	FALSE
novel_97	836.9200114	371.3291068	1.1729	0.098516	0.97274	FALSE
novel_99	178.8131379	213.672232	-0.25816	0.66197	0.97274	FALSE
chi-miR-1468-3p	0	0	NA	NA	NA	NA
chi-miR-1839	0	0	NA	NA	NA	NA
chi-miR-2284d	0	0	NA	NA	NA	NA
chi-miR-2284e	0	0	NA	NA	NA	NA
chi-miR-33b-5p	0	0	NA	NA	NA	NA
chi-miR-376c-3p	1679.130741	2594.372549	-0.62774	NA	NA	NA
chi-miR-376e-3p	475.9280263	727.4769831	-0.61233	NA	NA	NA
chi-miR-449b-5p	0	0	NA	NA	NA	NA
chi-miR-497-3p	0	0	NA	NA	NA	NA
chi-miR-876-5p	0	0	NA	NA	NA	NA
novel_151	103.3065895	71.79376993	0.52722	NA	NA	NA
novel_159	138.8074916	45.11530462	1.6221	NA	NA	NA
novel_253	0	0	NA	NA	NA	NA
novel_268	0	0	NA	NA	NA	NA
novel_319	0	0	NA	NA	NA	NA
novel_320	0	0	NA	NA	NA	NA
novel_321	0	0	NA	NA	NA	NA
novel_328	0	0	NA	NA	NA	NA
novel_334	0	0	NA	NA	NA	NA
novel_335	0	0	NA	NA	NA	NA
novel_339	0	0	NA	NA	NA	NA
novel_378	0	0	NA	NA	NA	NA
novel_391	0	0	NA	NA	NA	NA
novel_418	0	0	NA	NA	NA	NA
novel_428	0	0	NA	NA	NA	NA
novel_446	0	0	NA	NA	NA	NA
novel_450	0	0	NA	NA	NA	NA
novel_475	0	0	NA	NA	NA	NA
novel_499	0	0	NA	NA	NA	NA
novel_540	0	0	NA	NA	NA	NA
novel_543	0	0	NA	NA	NA	NA
novel_559	0	0	NA	NA	NA	NA
novel_560	0	0	NA	NA	NA	NA
novel_561	0	0	NA	NA	NA	NA
novel_566	0	0	NA	NA	NA	NA
novel_570	0	0	NA	NA	NA	NA
novel_575	0	0	NA	NA	NA	NA
novel_576	0	0	NA	NA	NA	NA
novel_579	0	0	NA	NA	NA	NA
novel_597	0	0	NA	NA	NA	NA
novel_609	0	0	NA	NA	NA	NA
novel_627	0	0	NA	NA	NA	NA
novel_628	0	0	NA	NA	NA	NA
novel_640	0	0	NA	NA	NA	NA
novel_647	0	0	NA	NA	NA	NA
novel_663	0	0	NA	NA	NA	NA
novel_664	0	0	NA	NA	NA	NA
