# Supplementary material for: RNA-Seq Reveals miRNA and mRNA Co-regulate Muscle Differentiation in Fetal Leizhou Goats
Source: Front Vet Sci. 2022 Mar 25;9:829769. doi: 10.3389/fvets.2022.829769 (PMC8990838; doi:10.3389/fvets.2022.829769)
Supplement: Supplementary file 6 [file Table_6.XLS]

sRNA	M70_readcount	M120_readcount	log2FoldChange	pval	padj	significant
chi-miR-105a	624.9830944	77.16303022	3.0174	1.95E-05	0.0036151	TRUE
chi-miR-122	2203.539421	40.57249399	5.769	1.90E-10	1.06E-07	TRUE
chi-miR-129-5p	1593.580187	186.5178656	3.0943	0.00034918	0.038899	TRUE
chi-miR-485-3p	1957.111894	85.69666532	4.5127	1.99E-06	0.00055445	TRUE
chi-miR-767	216.3752142	20.85152232	3.3749	9.16E-05	0.012759	TRUE
chi-let-7a-3p	52.59525768	70.69583051	-0.42225	0.55778	0.99475	FALSE
chi-let-7a-5p	41687.77112	51523.93263	-0.30562	0.59934	0.99475	FALSE
chi-let-7b-3p	220.9637657	69.10466007	1.676	0.060858	0.72936	FALSE
chi-let-7b-5p	24193.30906	26612.36577	-0.1375	0.81021	0.99475	FALSE
chi-let-7c-3p	10.56468001	11.20979654	-0.10228	0.91146	0.99475	FALSE
chi-let-7c-5p	17951.90224	17741.46704	0.016993	0.97649	0.99475	FALSE
chi-let-7d-3p	819.386953	297.2903385	1.4623	0.04261	0.62351	FALSE
chi-let-7d-5p	1418.876968	1492.202058	-0.072842	0.90022	0.99475	FALSE
chi-let-7e-3p	112.9052814	79.8458177	0.49894	0.51266	0.99475	FALSE
chi-let-7e-5p	6133.903295	5698.532638	0.10618	0.84985	0.99475	FALSE
chi-let-7f-3p	1.367667863	4.630617634	-1.758	0.34431	0.99475	FALSE
chi-let-7f-5p	68390.16005	81238.81282	-0.24838	0.69008	0.99475	FALSE
chi-let-7g-3p	6.082790264	2.375182431	1.352	0.36796	0.99475	FALSE
chi-let-7g-5p	19784.76944	27182.19936	-0.45826	0.46526	0.99475	FALSE
chi-let-7i-3p	69.09402936	107.1176558	-0.62893	0.30567	0.99475	FALSE
chi-let-7i-5p	79308.23885	90134.77658	-0.18461	0.76597	0.99475	FALSE
chi-miR-1	348238.8429	588084.1997	-0.75595	0.35828	0.99475	FALSE
chi-miR-100-3p	0.982107366	4.47831164	-2.1968	0.19633	0.99475	FALSE
chi-miR-100-5p	56437.8733	45892.21001	0.29841	0.61171	0.99475	FALSE
chi-miR-101-3p	19994.35434	39561.11969	-0.9845	0.21403	0.99475	FALSE
chi-miR-101-5p	1.883602005	5.200496906	-1.4436	0.30591	0.99475	FALSE
chi-miR-103-3p	1724.588699	2542.598545	-0.55998	0.36888	0.99475	FALSE
chi-miR-103-5p	5.707885002	4.463848746	0.33056	0.78734	0.99475	FALSE
chi-miR-105b-3p	16.73633688	1.410920751	3.593	0.004881	0.27187	FALSE
chi-miR-105b-5p	33.25231508	4.761514789	2.8021	0.0091982	0.32926	FALSE
chi-miR-106a-3p	0.328481511	1.600880508	-2.2505	0.41683	0.99475	FALSE
chi-miR-106a-5p	70.63738977	74.42108926	-0.078705	0.90936	0.99475	FALSE
chi-miR-106b-3p	2537.870618	1579.695472	0.68393	0.33961	0.99475	FALSE
chi-miR-106b-5p	460.6680233	613.1219519	-0.41249	0.55324	0.99475	FALSE
chi-miR-107-3p	443.2969199	712.3363102	-0.68362	0.26669	0.99475	FALSE
chi-miR-10a-3p	44.89927708	57.59411356	-0.36465	0.60779	0.99475	FALSE
chi-miR-10a-5p	29868.85793	36340.71174	-0.28295	0.60287	0.99475	FALSE
chi-miR-10b-3p	455.2376045	506.5787686	-0.15459	0.792	0.99475	FALSE
chi-miR-10b-5p	354033.7873	338943.2456	0.062841	0.90701	0.99475	FALSE
chi-miR-1185-3p	317.7164148	219.0663771	0.53744	0.395	0.99475	FALSE
chi-miR-1185-5p	18.23455648	39.73629652	-1.1278	0.1617	0.99475	FALSE
chi-miR-1197-3p	207.1797038	193.0036188	0.10395	0.86438	0.99475	FALSE
chi-miR-1224	1.628415153	0	3.1014	0.36992	0.99475	FALSE
chi-miR-1248-5p	8.701274579	21.27515053	-1.2898	0.16229	0.99475	FALSE
chi-miR-124a	1.310588877	10.49828118	-3.0204	0.077141	0.78955	FALSE
chi-miR-125a-3p	75.83886839	39.2435068	0.94754	0.23607	0.99475	FALSE
chi-miR-125a-5p	15462.77912	4136.649758	1.9023	0.012574	0.33351	FALSE
chi-miR-125b-3p	1716.164979	1407.081302	0.28653	0.61688	0.99475	FALSE
chi-miR-125b-5p	44903.37354	27670.17438	0.69848	0.32352	0.99475	FALSE
chi-miR-126-3p	42572.95226	60509.37286	-0.50723	0.43779	0.99475	FALSE
chi-miR-126-5p	1128.334225	2011.062022	-0.83383	0.23722	0.99475	FALSE
chi-miR-127-3p	437595.7926	379029.5587	0.20728	0.72377	0.99475	FALSE
chi-miR-127-5p	3544.265761	5150.204252	-0.53913	0.38847	0.99475	FALSE
chi-miR-1271-3p	0.982107366	0.699885412	0.47765	0.86999	0.99475	FALSE
chi-miR-1271-5p	1421.808571	1429.467538	-0.0075221	0.9892	0.99531	FALSE
chi-miR-128-3p	55592.39567	44302.63536	0.32749	0.62398	0.99475	FALSE
chi-miR-128-5p	4.8119508	3.797253109	0.36447	0.78988	0.99475	FALSE
chi-miR-129-3p	578.1389943	89.79553756	2.6843	0.0020096	0.18656	FALSE
chi-miR-1296	75.09426213	21.43949747	1.8133	0.040705	0.62351	FALSE
chi-miR-1306-3p	15.99829096	7.851205532	1.0477	0.28214	0.99475	FALSE
chi-miR-1306-5p	101.2209759	37.47407538	1.4346	0.067519	0.76546	FALSE
chi-miR-1307-3p	1318.025348	312.6280709	2.076	0.01377	0.34862	FALSE
chi-miR-1307-5p	167.9853767	250.2059289	-0.57482	0.46932	0.99475	FALSE
chi-miR-130a-3p	330.3284829	538.0834158	-0.70371	0.30198	0.99475	FALSE
chi-miR-130a-5p	20.68830008	19.92854738	0.053564	0.9444	0.99475	FALSE
chi-miR-130b-3p	110.5393041	89.23843014	0.30677	0.64179	0.99475	FALSE
chi-miR-130b-5p	1070.952658	350.5317823	1.6114	0.028042	0.55521	FALSE
chi-miR-133a-3p	30402.75317	38250.82519	-0.33128	0.58097	0.99475	FALSE
chi-miR-133a-5p	566.7248173	937.6111992	-0.72627	0.20185	0.99475	FALSE
chi-miR-133b	2872.941122	3658.911699	-0.34879	0.54979	0.99475	FALSE
chi-miR-134	186.0716452	134.1398317	0.47321	0.41762	0.99475	FALSE
chi-miR-1343	196.146705	53.38527308	1.8783	0.029294	0.55521	FALSE
chi-miR-135a	159.787578	115.1085553	0.47582	0.53645	0.99475	FALSE
chi-miR-135b-5p	3.820945828	2.992974378	0.38264	0.78057	0.99475	FALSE
chi-miR-136-3p	17331.4298	33454.21653	-0.9488	0.19482	0.99475	FALSE
chi-miR-136-5p	1457.0554	1786.263669	-0.29395	0.75426	0.99475	FALSE
chi-miR-137	0	0.699885412	-2.0041	0.61971	0.99475	FALSE
chi-miR-1388-3p	18.91060217	29.05630354	-0.62177	0.39586	0.99475	FALSE
chi-miR-1388-5p	94.35156582	126.2119477	-0.4193	0.49424	0.99475	FALSE
chi-miR-140-3p	8413.461257	8571.820934	-0.026902	0.96622	0.99475	FALSE
chi-miR-140-5p	287.6859477	599.8475954	-1.0602	0.12646	0.99475	FALSE
chi-miR-141	2.212083517	2.736275064	-0.31089	0.84598	0.99475	FALSE
chi-miR-143-3p	265745.3034	399604.691	-0.58853	0.32419	0.99475	FALSE
chi-miR-143-5p	80.74373984	127.0409482	-0.65426	0.31286	0.99475	FALSE
chi-miR-144-3p	8.313490812	11.09740625	-0.42631	0.71538	0.99475	FALSE
chi-miR-144-5p	46.5540975	84.15217437	-0.85493	0.25039	0.99475	FALSE
chi-miR-145-3p	203.064238	270.0724456	-0.41207	0.56143	0.99475	FALSE
chi-miR-145-5p	7203.599111	10119.63624	-0.4904	0.44115	0.99475	FALSE
chi-miR-1468-5p	4001.54666	2961.159268	0.43435	0.52901	0.99475	FALSE
chi-miR-146a	12.69281363	30.67511991	-1.2694	0.093882	0.84343	FALSE
chi-miR-146b-3p	8.817012091	3.138494433	1.4657	0.22825	0.99475	FALSE
chi-miR-146b-5p	568.6213756	434.4193767	0.38846	0.51732	0.99475	FALSE
chi-miR-147-3p	3.087350977	6.749100751	-1.1405	0.39971	0.99475	FALSE
chi-miR-147-5p	0.871286562	0.826578585	0.032924	0.99087	0.99531	FALSE
chi-miR-148a-3p	343417.4367	486222.3523	-0.50166	0.50996	0.99475	FALSE
chi-miR-148a-5p	968.620457	909.8797451	0.090312	0.88222	0.99475	FALSE
chi-miR-148b-3p	2524.753541	2741.032298	-0.11851	0.82932	0.99475	FALSE
chi-miR-148b-5p	137.5277676	152.0597733	-0.14408	0.81787	0.99475	FALSE
chi-miR-150	527.7312843	521.8710766	0.015355	0.98251	0.99531	FALSE
chi-miR-151-3p	23518.13696	26162.19358	-0.15372	0.80644	0.99475	FALSE
chi-miR-151-5p	383.1499978	1076.764013	-1.4903	0.030436	0.55521	FALSE
chi-miR-153	0.683833931	2.177545719	-1.6617	0.50705	0.99475	FALSE
chi-miR-154a-3p	822.2934453	617.0603869	0.41395	0.5013	0.99475	FALSE
chi-miR-154a-5p	0.955236457	3.048564007	-1.6379	0.43884	0.99475	FALSE
chi-miR-154b-3p	12.0049988	11.07873938	0.13045	0.89341	0.99475	FALSE
chi-miR-154b-5p	14239.88426	12454.11217	0.19326	0.78864	0.99475	FALSE
chi-miR-155-5p	1948.087615	1606.15863	0.27826	0.61621	0.99475	FALSE
chi-miR-15a-5p	32.89983872	68.18570694	-1.0459	0.2043	0.99475	FALSE
chi-miR-15b-3p	14.73922063	10.64323023	0.48702	0.59624	0.99475	FALSE
chi-miR-15b-5p	196.6769009	164.1843189	0.25896	0.66419	0.99475	FALSE
chi-miR-16a-3p	1.340796954	5.181670024	-1.9501	0.27409	0.99475	FALSE
chi-miR-16a-5p	2224.428596	2617.351256	-0.23461	0.68842	0.99475	FALSE
chi-miR-16b-3p	4.263585311	7.322452996	-0.77643	0.50425	0.99475	FALSE
chi-miR-16b-5p	2153.101342	1752.220694	0.29707	0.61149	0.99475	FALSE
chi-miR-17-3p	33.75443944	37.94166327	-0.16343	0.81584	0.99475	FALSE
chi-miR-17-5p	776.5290948	803.3835837	-0.049461	0.94246	0.99475	FALSE
chi-miR-1814	0.898157471	1.135394556	-0.29752	0.90604	0.99475	FALSE
chi-miR-181b-3p	1.856731097	4.415045056	-1.2249	0.43229	0.99475	FALSE
chi-miR-181b-5p	1808.51231	1305.954854	0.46973	0.43723	0.99475	FALSE
chi-miR-181c-3p	60.72808419	64.31485942	-0.08005	0.90048	0.99475	FALSE
chi-miR-181c-5p	77.60258295	96.35556937	-0.30881	0.6269	0.99475	FALSE
chi-miR-181d	137.717617	148.9680716	-0.11312	0.84216	0.99475	FALSE
chi-miR-182	75.89735335	47.32312578	0.68827	0.34964	0.99475	FALSE
chi-miR-183	56.14075146	34.21825567	0.72471	0.44416	0.99475	FALSE
chi-miR-184	3.237277464	3.052927995	0.068287	0.96746	0.99475	FALSE
chi-miR-186-3p	0.871286562	1.060978045	-0.24279	0.9196	0.99475	FALSE
chi-miR-186-5p	4434.339405	4223.528771	0.070306	0.89485	0.99475	FALSE
chi-miR-187	31.55318472	28.90052457	0.1224	0.87937	0.99475	FALSE
chi-miR-188-3p	3.267485542	4.679421324	-0.48551	0.70955	0.99475	FALSE
chi-miR-188-5p	36.26479639	53.20783418	-0.5472	0.41939	0.99475	FALSE
chi-miR-18a-3p	42.54615563	5.822492834	2.8697	0.0032113	0.2118	FALSE
chi-miR-18a-5p	61.24226976	69.03410547	-0.17089	0.81149	0.99475	FALSE
chi-miR-18b-3p	4.269145749	0.986561534	2.1145	0.23485	0.99475	FALSE
chi-miR-18b-5p	2.926125525	4.340628545	-0.56128	0.70318	0.99475	FALSE
chi-miR-190a-3p	1.367667863	0.871018288	0.71648	0.7854	0.99475	FALSE
chi-miR-190a-5p	40.48482948	84.24905064	-1.0564	0.19242	0.99475	FALSE
chi-miR-190b	5.422490072	6.983660217	-0.33525	0.77117	0.99475	FALSE
chi-miR-191-3p	73.13696392	33.13344683	1.1402	0.1184	0.99475	FALSE
chi-miR-191-5p	10346.25401	7641.348981	0.4372	0.42907	0.99475	FALSE
chi-miR-192-3p	1.742573125	2.006412844	-0.14154	0.94368	0.99475	FALSE
chi-miR-192-5p	1152.161335	1401.057997	-0.28217	0.62228	0.99475	FALSE
chi-miR-193a	1021.104151	1203.686585	-0.23736	0.68923	0.99475	FALSE
chi-miR-193b-3p	1043.455525	1245.11038	-0.25493	0.6666	0.99475	FALSE
chi-miR-193b-5p	43.46738573	69.55810508	-0.6805	0.32866	0.99475	FALSE
chi-miR-194	318.542848	382.3226701	-0.26402	0.7007	0.99475	FALSE
chi-miR-195-3p	602.2901649	777.1513829	-0.36815	0.61458	0.99475	FALSE
chi-miR-195-5p	2.681593908	23.47741806	-3.1417	0.011688	0.32926	FALSE
chi-miR-196a	223.1157659	132.6093924	0.75388	0.46074	0.99475	FALSE
chi-miR-196b	365.0832084	322.6321463	0.17865	0.93219	0.99475	FALSE
chi-miR-197-3p	1746.264733	314.2071535	2.4745	0.0033097	0.2118	FALSE
chi-miR-197-5p	0.271402526	0	0.82629	0.83953	0.99475	FALSE
chi-miR-199a-3p	12638.37513	16307.1763	-0.3677	0.51248	0.99475	FALSE
chi-miR-199a-5p	30399.62703	20360.36108	0.57831	0.3571	0.99475	FALSE
chi-miR-199b-5p	6473.995535	7003.963618	-0.11345	0.86865	0.99475	FALSE
chi-miR-19a	114.8924729	262.8179898	-1.1936	0.17523	0.99475	FALSE
chi-miR-19b-3p	2087.68513	3565.533009	-0.77218	0.33973	0.99475	FALSE
chi-miR-19b-5p	0.985444534	1.146544483	-0.19567	0.94177	0.99475	FALSE
chi-miR-200a	27.73364487	46.09942282	-0.73017	0.28669	0.99475	FALSE
chi-miR-200b	147.4745676	80.31687856	0.8769	0.22687	0.99475	FALSE
chi-miR-200c	58.67371087	19.84298095	1.561	0.036823	0.60325	FALSE
chi-miR-202-3p	0.35535242	0	0.82629	0.83953	0.99475	FALSE
chi-miR-202-5p	3.36542784	3.238523764	0.08395	0.95914	0.99475	FALSE
chi-miR-204-3p	1.880264837	1.250937802	0.55267	0.79353	0.99475	FALSE
chi-miR-204-5p	427.7313813	153.2144969	1.4798	0.046253	0.64394	FALSE
chi-miR-206	533760.3005	838647.683	-0.65188	0.29115	0.99475	FALSE
chi-miR-208b	47.44382754	121.3903882	-1.3558	0.16265	0.99475	FALSE
chi-miR-20a-3p	3.667038442	5.256086535	-0.50042	0.74475	0.99475	FALSE
chi-miR-20a-5p	707.5333322	1074.558343	-0.60273	0.35546	0.99475	FALSE
chi-miR-20b	121.7423346	118.3323874	0.039654	0.95329	0.99475	FALSE
chi-miR-21-3p	3.144429963	5.416069484	-0.7765	0.62546	0.99475	FALSE
chi-miR-21-5p	142623.7916	192603.5499	-0.43342	0.54341	0.99475	FALSE
chi-miR-211	44.5599532	14.33593002	1.6511	0.096002	0.84878	FALSE
chi-miR-214-3p	5438.997562	2113.961513	1.3634	0.072006	0.78642	FALSE
chi-miR-214-5p	427.7158546	388.0571052	0.14054	0.81462	0.99475	FALSE
chi-miR-215-5p	3.693909351	10.50191416	-1.524	0.21244	0.99475	FALSE
chi-miR-216b	11.13657924	2.311915847	2.2539	0.061404	0.72936	FALSE
chi-miR-217-5p	7.120862716	2.643031672	1.4782	0.31878	0.99475	FALSE
chi-miR-218	1756.983655	2364.298484	-0.4284	0.58626	0.99475	FALSE
chi-miR-219	0	0.625468901	-1.8704	0.64417	0.99475	FALSE
chi-miR-22-3p	7226.371375	12028.38267	-0.7351	0.21218	0.99475	FALSE
chi-miR-22-5p	178.719025	208.1709935	-0.2213	0.74428	0.99475	FALSE
chi-miR-221-3p	214.7105376	307.394855	-0.51726	0.35133	0.99475	FALSE
chi-miR-221-5p	32.10518398	55.78218436	-0.79582	0.2515	0.99475	FALSE
chi-miR-222-3p	159.0560782	161.855496	-0.023164	0.97203	0.99475	FALSE
chi-miR-223-3p	5.014039565	6.440284781	-0.35242	0.78117	0.99475	FALSE
chi-miR-223-5p	3.660364106	1.656470138	1.2112	0.47457	0.99475	FALSE
chi-miR-224-3p	6.696666704	11.66728552	-0.80355	0.46784	0.99475	FALSE
chi-miR-224-5p	7164.783277	4607.22907	0.63709	0.28017	0.99475	FALSE
chi-miR-2284d	0	0.435509144	-1.0973	0.788	0.99475	FALSE
chi-miR-2284e	0	0.435509144	-1.0973	0.788	0.99475	FALSE
chi-miR-2318	0.656963023	1.582053627	-1.2494	0.63816	0.99475	FALSE
chi-miR-2331	12.22107997	13.07489331	-0.11349	0.90738	0.99475	FALSE
chi-miR-2332	12.72015018	21.39763972	-0.72902	0.49307	0.99475	FALSE
chi-miR-2335	0.328481511	0	0.82629	0.83953	0.99475	FALSE
chi-miR-23a	4293.294384	5367.615754	-0.32219	0.57944	0.99475	FALSE
chi-miR-23b-3p	5068.877756	5005.876933	0.018007	0.97581	0.99475	FALSE
chi-miR-23b-5p	2.292696243	0.625468901	1.8062	0.39802	0.99475	FALSE
chi-miR-24-3p	12752.02503	18432.56686	-0.53156	0.43498	0.99475	FALSE
chi-miR-24-5p	33.35904552	57.59977945	-0.79453	0.3044	0.99475	FALSE
chi-miR-2404	0	3.544026768	-4.3364	0.05045	0.66906	FALSE
chi-miR-2411-3p	7.054886124	6.321428568	0.15605	0.89114	0.99475	FALSE
chi-miR-2411-5p	22.51230775	21.3919048	0.059604	0.94408	0.99475	FALSE
chi-miR-2432	0.683833931	0.55105239	0.18539	0.9549	0.99475	FALSE
chi-miR-2483-3p	4.749311376	3.32061723	0.53249	0.71001	0.99475	FALSE
chi-miR-2483-5p	79.2237396	51.14203882	0.62572	0.36676	0.99475	FALSE
chi-miR-25-3p	5604.554774	5018.197325	0.15939	0.77692	0.99475	FALSE
chi-miR-25-5p	14.0453752	5.654832931	1.3283	0.21349	0.99475	FALSE
chi-miR-26a-3p	5.38004722	6.418144933	-0.27187	0.82017	0.99475	FALSE
chi-miR-26a-5p	255547.7104	291746.3724	-0.19113	0.74493	0.99475	FALSE
chi-miR-26b-3p	6.267549456	6.101492002	0.05001	0.96838	0.99475	FALSE
chi-miR-26b-5p	7673.351187	12042.9791	-0.65027	0.35048	0.99475	FALSE
chi-miR-27a-3p	1141.395767	2342.455066	-1.0373	0.1205	0.99475	FALSE
chi-miR-27a-5p	63.47267823	73.81670919	-0.22155	0.7623	0.99475	FALSE
chi-miR-27b-3p	15039.37614	25253.18827	-0.74772	0.16587	0.99475	FALSE
chi-miR-27b-5p	88.38896866	116.1974995	-0.39928	0.55344	0.99475	FALSE
chi-miR-28-3p	1315.649808	1331.82977	-0.017772	0.97689	0.99475	FALSE
chi-miR-28-5p	433.5365007	696.0769274	-0.68337	0.21235	0.99475	FALSE
chi-miR-296-3p	736.2682685	128.8957862	2.514	0.0034223	0.2118	FALSE
chi-miR-29a-3p	62.02532892	138.3103783	-1.1554	0.052063	0.67439	FALSE
chi-miR-29a-5p	1.283717968	2.367505477	-0.84923	0.64448	0.99475	FALSE
chi-miR-29b-3p	6.42192701	26.38571701	-2.034	0.0309	0.55521	FALSE
chi-miR-29b-5p	5.128197536	5.517149837	-0.10613	0.92972	0.99475	FALSE
chi-miR-29c-5p	17.02635644	30.77620027	-0.85269	0.23372	0.99475	FALSE
chi-miR-301a-3p	18.70611658	27.96445767	-0.57597	0.56848	0.99475	FALSE
chi-miR-301a-5p	22.50990639	20.37084247	0.14834	0.84124	0.99475	FALSE
chi-miR-301b	14.40564885	16.94567191	-0.22874	0.81369	0.99475	FALSE
chi-miR-30a-3p	867.1864599	721.1162925	0.26588	0.63355	0.99475	FALSE
chi-miR-30a-5p	58763.28643	74415.27137	-0.34068	0.5991	0.99475	FALSE
chi-miR-30b-3p	33.40371165	41.95780202	-0.33769	0.64926	0.99475	FALSE
chi-miR-30b-5p	2034.373396	2903.947822	-0.51351	0.49	0.99475	FALSE
chi-miR-30c-3p	53.2262856	42.24568907	0.3373	0.60297	0.99475	FALSE
chi-miR-30c-5p	9699.939837	8998.357672	0.1083	0.85442	0.99475	FALSE
chi-miR-30d-3p	62.33397004	85.27262601	-0.45348	0.54935	0.99475	FALSE
chi-miR-30e-3p	802.434141	1098.559639	-0.45339	0.48335	0.99475	FALSE
chi-miR-30e-5p	17071.81719	31934.52852	-0.9035	0.19259	0.99475	FALSE
chi-miR-30f-3p	215.7180866	96.90136686	1.1556	0.091961	0.84343	FALSE
chi-miR-30f-5p	3195.622389	1419.369421	1.1707	0.073832	0.78955	FALSE
chi-miR-320-3p	6554.313389	5409.686921	0.27686	0.62508	0.99475	FALSE
chi-miR-323a-3p	3466.126559	997.2044817	1.7974	0.010473	0.32926	FALSE
chi-miR-323b	711.4895693	221.5003242	1.6834	0.03217	0.55996	FALSE
chi-miR-324-3p	8.820349259	3.08621777	1.5218	0.21423	0.99475	FALSE
chi-miR-324-5p	67.94401768	73.76354141	-0.11109	0.87969	0.99475	FALSE
chi-miR-326-3p	13.99830771	10.94510026	0.36043	0.70531	0.99475	FALSE
chi-miR-326-5p	0.328481511	1.600880508	-2.2505	0.41683	0.99475	FALSE
chi-miR-328-3p	831.6210878	336.5756812	1.3047	0.093501	0.84343	FALSE
chi-miR-329a-3p	94.75598944	120.4438337	-0.34968	0.66235	0.99475	FALSE
chi-miR-329a-5p	1.639070388	2.353042583	-0.57737	0.75195	0.99475	FALSE
chi-miR-329b-3p	1829.098076	1483.758538	0.30156	0.63151	0.99475	FALSE
chi-miR-330-3p	124.3304101	56.02394086	1.1471	0.17426	0.99475	FALSE
chi-miR-330-5p	42.10164906	52.08925555	-0.30878	0.6843	0.99475	FALSE
chi-miR-331-3p	166.5641309	97.3770428	0.77376	0.3066	0.99475	FALSE
chi-miR-331-5p	175.1924216	195.582835	-0.15955	0.78122	0.99475	FALSE
chi-miR-335-3p	4684.274769	1592.045399	1.557	0.011071	0.32926	FALSE
chi-miR-335-5p	2250.890633	1722.328557	0.38613	0.66239	0.99475	FALSE
chi-miR-338-3p	21.78409978	65.07897145	-1.5862	0.035152	0.59332	FALSE
chi-miR-338-5p	28.82323587	40.50033953	-0.48848	0.46416	0.99475	FALSE
chi-miR-33a-3p	1.799652111	8.875580835	-2.289	0.080798	0.78955	FALSE
chi-miR-33a-5p	3.144429963	5.795988998	-0.88777	0.54072	0.99475	FALSE
chi-miR-33b-3p	4.558521577	0.699885412	2.7017	0.14647	0.99475	FALSE
chi-miR-340-3p	173.9903758	143.3632531	0.28016	0.69199	0.99475	FALSE
chi-miR-340-5p	1483.494257	1749.060857	-0.23764	0.73641	0.99475	FALSE
chi-miR-342-3p	7433.409282	4974.577177	0.5794	0.38955	0.99475	FALSE
chi-miR-342-5p	55.41483085	20.02526375	1.4669	0.056471	0.71487	FALSE
chi-miR-3431-3p	1602.485863	949.5190962	0.755	0.18871	0.99475	FALSE
chi-miR-3431-5p	9027.896317	5628.95163	0.68158	0.28962	0.99475	FALSE
chi-miR-3432-3p	21.88203755	14.2615135	0.63269	0.45606	0.99475	FALSE
chi-miR-3432-5p	3007.236318	2244.244568	0.42212	0.49442	0.99475	FALSE
chi-miR-345-3p	17.07278019	21.75962337	-0.34494	0.65157	0.99475	FALSE
chi-miR-345-5p	11.76046719	16.17573398	-0.45865	0.59347	0.99475	FALSE
chi-miR-346-5p	2.051501794	0	3.4092	0.23854	0.99475	FALSE
chi-miR-34a	6.807487507	15.06926521	-1.1423	0.26156	0.99475	FALSE
chi-miR-34b-3p	50.24325918	37.02394333	0.43499	0.53215	0.99475	FALSE
chi-miR-34b-5p	0.683833931	2.962997569	-2.119	0.33377	0.99475	FALSE
chi-miR-34c-3p	2.590969677	1.262087729	1.0051	0.61648	0.99475	FALSE
chi-miR-34c-5p	82.56657857	140.325588	-0.76364	0.31715	0.99475	FALSE
chi-miR-361-3p	1671.984224	1043.927862	0.67948	0.29978	0.99475	FALSE
chi-miR-361-5p	1136.521282	911.9855729	0.31738	0.58565	0.99475	FALSE
chi-miR-362-3p	32.37594731	32.63378009	-0.012418	0.99062	0.99531	FALSE
chi-miR-362-5p	4346.855243	4203.873179	0.048335	0.93506	0.99475	FALSE
chi-miR-363-3p	394.9407054	452.1418163	-0.19488	0.72247	0.99475	FALSE
chi-miR-363-5p	6.227800042	6.492561444	-0.068956	0.94939	0.99475	FALSE
chi-miR-365-3p	507.0158421	562.6347446	-0.15018	0.80599	0.99475	FALSE
chi-miR-369-3p	4406.986083	8093.389654	-0.87695	0.2051	0.99475	FALSE
chi-miR-369-5p	5188.505844	4018.91653	0.36845	0.60295	0.99475	FALSE
chi-miR-374a-3p	256.8528401	437.5359124	-0.76848	0.31517	0.99475	FALSE
chi-miR-374a-5p	1015.294942	1269.805626	-0.32273	0.66942	0.99475	FALSE
chi-miR-374b-3p	50.6267745	82.47114233	-0.70494	0.38875	0.99475	FALSE
chi-miR-374b-5p	6682.703168	6802.626498	-0.025725	0.96755	0.99475	FALSE
chi-miR-376a	173.3601141	196.3656139	-0.17976	0.75956	0.99475	FALSE
chi-miR-376b-3p	134.5839789	320.276911	-1.2502	0.20059	0.99475	FALSE
chi-miR-376b-5p	95.7557735	163.681408	-0.77298	0.26533	0.99475	FALSE
chi-miR-376c-3p	1427.075691	1979.209129	-0.47183	0.57292	0.99475	FALSE
chi-miR-376d	49.2639683	41.54086867	0.25032	0.78119	0.99475	FALSE
chi-miR-376e-3p	405.3368497	410.2061791	-0.017129	0.984	0.99531	FALSE
chi-miR-377	195.7022618	214.356888	-0.13193	0.88566	0.99475	FALSE
chi-miR-378-3p	153897.3532	164649.7423	-0.097434	0.86423	0.99475	FALSE
chi-miR-378-5p	2242.327612	1587.357614	0.49842	0.4404	0.99475	FALSE
chi-miR-379-3p	3883.231221	4077.656314	-0.070567	0.91973	0.99475	FALSE
chi-miR-379-5p	101125.5284	112497.023	-0.15374	0.80505	0.99475	FALSE
chi-miR-380-3p	10265.36044	11657.67738	-0.18352	0.78355	0.99475	FALSE
chi-miR-380-5p	64.09767554	83.66002457	-0.38359	0.57755	0.99475	FALSE
chi-miR-381	695148.7957	1186173.843	-0.77093	0.2761	0.99475	FALSE
chi-miR-382-3p	2328.022165	2695.659777	-0.21154	0.7428	0.99475	FALSE
chi-miR-382-5p	9506.299248	9897.239952	-0.058185	0.91801	0.99475	FALSE
chi-miR-383	12.90602328	5.938196087	1.1007	0.29603	0.99475	FALSE
chi-miR-3955-3p	69.9642156	106.625735	-0.608	0.48242	0.99475	FALSE
chi-miR-3955-5p	821.8878501	1052.521568	-0.35668	0.5197	0.99475	FALSE
chi-miR-3958-3p	97949.91211	93838.69741	0.061854	0.91637	0.99475	FALSE
chi-miR-3958-5p	5.429808139	4.485988594	0.26945	0.83265	0.99475	FALSE
chi-miR-3959-3p	452.2224563	424.742394	0.090023	0.89366	0.99475	FALSE
chi-miR-3959-5p	6616.935235	10137.553	-0.61549	0.38887	0.99475	FALSE
chi-miR-409-3p	88230.09494	24766.02803	1.8329	0.01449	0.35091	FALSE
chi-miR-409-5p	6300.452777	4298.300289	0.5517	0.37072	0.99475	FALSE
chi-miR-410-3p	9452.758401	13430.88586	-0.50676	0.4235	0.99475	FALSE
chi-miR-410-5p	12.21329174	10.93079737	0.14146	0.88568	0.99475	FALSE
chi-miR-411a-3p	38409.09607	38283.41257	0.0047136	0.994	0.99531	FALSE
chi-miR-411a-5p	442477.3111	526542.5499	-0.25095	0.73073	0.99475	FALSE
chi-miR-411b-3p	49.87578598	27.45542303	0.86672	0.20009	0.99475	FALSE
chi-miR-411b-5p	1579.741872	2259.04343	-0.516	0.3804	0.99475	FALSE
chi-miR-412-3p	99.45762654	26.38434608	1.9081	0.010008	0.32926	FALSE
chi-miR-412-5p	3504.106477	2397.27909	0.54759	0.35832	0.99475	FALSE
chi-miR-421-3p	69.39470415	55.48015433	0.32577	0.6131	0.99475	FALSE
chi-miR-423-3p	8869.286027	1955.740619	2.1811	0.01056	0.32926	FALSE
chi-miR-423-5p	7045.796478	3320.585822	1.0853	0.12632	0.99475	FALSE
chi-miR-424-3p	4409.566366	2929.99286	0.58969	0.32896	0.99475	FALSE
chi-miR-424-5p	643.2327733	1253.5348	-0.96252	0.17945	0.99475	FALSE
chi-miR-425-3p	21.07672758	16.19440085	0.3809	0.66882	0.99475	FALSE
chi-miR-425-5p	483.0243559	448.254175	0.10722	0.8707	0.99475	FALSE
chi-miR-429	1.06605726	1.060978045	-0.016789	0.99466	0.99531	FALSE
chi-miR-432-3p	23.68262547	14.6304431	0.70723	0.40888	0.99475	FALSE
chi-miR-432-5p	10134.97903	5460.270718	0.89224	0.12668	0.99475	FALSE
chi-miR-433	3962.818395	859.2794153	2.2055	0.0065108	0.32926	FALSE
chi-miR-449a-5p	0.626754946	1.146544483	-0.83787	0.75477	0.99475	FALSE
chi-miR-450-3p	15.52609166	20.46755883	-0.40073	0.6411	0.99475	FALSE
chi-miR-450-5p	7003.486354	9155.346021	-0.38652	0.53912	0.99475	FALSE
chi-miR-451-3p	0	0.435509144	-1.0973	0.788	0.99475	FALSE
chi-miR-451-5p	1615.61294	3454.642738	-1.0965	0.047399	0.64394	FALSE
chi-miR-454-3p	191.9347476	202.6291687	-0.077322	0.91353	0.99475	FALSE
chi-miR-454-5p	6.465013592	3.778426228	0.81563	0.50198	0.99475	FALSE
chi-miR-455-3p	473.689963	154.1427267	1.6191	0.025545	0.52698	FALSE
chi-miR-455-5p	905.9652385	1099.376672	-0.27898	0.68417	0.99475	FALSE
chi-miR-483	598.0432218	108.4186994	2.4629	0.0072336	0.32926	FALSE
chi-miR-485-5p	4649.014372	1628.583844	1.5134	0.043397	0.62351	FALSE
chi-miR-487a-3p	134.510479	58.77620976	1.195	0.08274	0.79458	FALSE
chi-miR-487a-5p	0.542805051	4.158345742	-2.8316	0.1397	0.99475	FALSE
chi-miR-487b-3p	5110.369365	5447.424918	-0.092198	0.867	0.99475	FALSE
chi-miR-487b-5p	1.085610102	1.675297019	-0.59337	0.80732	0.99475	FALSE
chi-miR-490	347.8488518	128.2556033	1.4413	0.061544	0.72936	FALSE
chi-miR-491-3p	4.390621788	3.276177527	0.40481	0.77668	0.99475	FALSE
chi-miR-491-5p	8.381046945	6.548151073	0.38766	0.73629	0.99475	FALSE
chi-miR-493-3p	27184.89407	24817.97364	0.13141	0.82602	0.99475	FALSE
chi-miR-493-5p	6566.088404	7826.337311	-0.25328	0.68196	0.99475	FALSE
chi-miR-494	11176.908	9366.971007	0.25488	0.67485	0.99475	FALSE
chi-miR-495-3p	60428.15421	61402.6932	-0.023089	0.96784	0.99475	FALSE
chi-miR-496-3p	71.78610041	47.44755701	0.59868	0.37222	0.99475	FALSE
chi-miR-496-5p	3.442059668	7.583516297	-1.1425	0.37394	0.99475	FALSE
chi-miR-497-5p	188.3192918	332.9921715	-0.82369	0.28471	0.99475	FALSE
chi-miR-499-3p	0.71070484	5.729249442	-3.0903	0.077801	0.78955	FALSE
chi-miR-499-5p	17193.21425	17552.56497	-0.029855	0.96698	0.99475	FALSE
chi-miR-500-3p	2839.667493	1315.154557	1.1106	0.14563	0.99475	FALSE
chi-miR-500-5p	2994.679509	1930.580774	0.63358	0.33941	0.99475	FALSE
chi-miR-502a	21.51825769	31.43148597	-0.54884	0.44573	0.99475	FALSE
chi-miR-502b-3p	93.00080273	40.56723909	1.2007	0.13242	0.99475	FALSE
chi-miR-502b-5p	427.0328322	270.0628268	0.66156	0.30108	0.99475	FALSE
chi-miR-504	1235.920236	271.1667358	2.1879	0.011823	0.32926	FALSE
chi-miR-505-3p	119.4981533	53.07330415	1.17	0.080146	0.78955	FALSE
chi-miR-532-3p	1517.569963	827.5505125	0.87459	0.21612	0.99475	FALSE
chi-miR-532-5p	85357.97318	72453.32214	0.23648	0.6754	0.99475	FALSE
chi-miR-542-3p	17468.54339	17556.6866	-0.0072698	0.99325	0.99531	FALSE
chi-miR-542-5p	245.190369	331.5799954	-0.43502	0.51392	0.99475	FALSE
chi-miR-543-3p	51919.80583	35272.29469	0.55775	0.42021	0.99475	FALSE
chi-miR-543-5p	17.37392062	12.24047776	0.50933	0.6297	0.99475	FALSE
chi-miR-544-5p	135.5597636	226.3455323	-0.74005	0.39509	0.99475	FALSE
chi-miR-545-3p	0.683833931	4.533901269	-2.7496	0.1644	0.99475	FALSE
chi-miR-545-5p	0	0.986561534	-2.5018	0.51067	0.99475	FALSE
chi-miR-582-5p	1.696149374	2.226349409	-0.43384	0.82454	0.99475	FALSE
chi-miR-592	0.599884037	2.631881745	-2.0831	0.3152	0.99475	FALSE
chi-miR-628-5p	9.321825356	10.43097062	-0.16176	0.87154	0.99475	FALSE
chi-miR-655	17145.94458	12965.47197	0.4032	0.48804	0.99475	FALSE
chi-miR-656	102.9394492	122.9998367	-0.25672	0.6783	0.99475	FALSE
chi-miR-660	9681.968287	9525.657443	0.023492	0.9648	0.99475	FALSE
chi-miR-665	190.5844185	66.25743468	1.5271	0.063824	0.74063	FALSE
chi-miR-671-3p	46.8600316	18.84437847	1.3193	0.14774	0.99475	FALSE
chi-miR-671-5p	13.73756042	10.42329367	0.42231	0.66607	0.99475	FALSE
chi-miR-7-3p	32.82701423	53.30859462	-0.70431	0.38626	0.99475	FALSE
chi-miR-7-5p	4684.51886	6967.412343	-0.57268	0.39561	0.99475	FALSE
chi-miR-708-3p	1268.505225	2107.12558	-0.73227	0.37949	0.99475	FALSE
chi-miR-708-5p	168.1009037	247.4846906	-0.55749	0.39785	0.99475	FALSE
chi-miR-758	2469.962846	1430.081058	0.78851	0.20027	0.99475	FALSE
chi-miR-873-3p	0.35535242	0	0.82629	0.83953	0.99475	FALSE
chi-miR-873-5p	1.528249585	1.675297019	-0.13504	0.94932	0.99475	FALSE
chi-miR-874-3p	92.40138886	44.53037007	1.0608	0.19946	0.99475	FALSE
chi-miR-874-5p	2.171220204	0.711035339	1.6563	0.50554	0.99475	FALSE
chi-miR-876-3p	1.313926045	0.275526195	1.8094	0.57745	0.99475	FALSE
chi-miR-876-5p	0	0.871018288	-2.2813	0.56998	0.99475	FALSE
chi-miR-877-3p	1.712365048	0.55105239	1.5285	0.56259	0.99475	FALSE
chi-miR-877-5p	116.1488725	31.82029347	1.8642	0.041159	0.62351	FALSE
chi-miR-9-3p	9.955254639	16.79352592	-0.76282	0.43109	0.99475	FALSE
chi-miR-9-5p	652.8139322	1060.177142	-0.69951	0.26702	0.99475	FALSE
chi-miR-92a-3p	10992.99991	2801.299314	1.9724	0.016585	0.36951	FALSE
chi-miR-92a-5p	15.0561111	10.06987799	0.58951	0.52783	0.99475	FALSE
chi-miR-93-3p	35.89480331	13.07505331	1.4476	0.09265	0.84343	FALSE
chi-miR-93-5p	1894.526982	1601.276366	0.24275	0.69003	0.99475	FALSE
chi-miR-96	7.615020747	6.682521201	0.1807	0.85915	0.99475	FALSE
chi-miR-98-3p	0.626754946	0.699885412	-0.1605	0.95999	0.99475	FALSE
chi-miR-98-5p	1696.413968	1886.713365	-0.15322	0.81637	0.99475	FALSE
chi-miR-99a-3p	70.81353891	116.3582822	-0.71214	0.30132	0.99475	FALSE
chi-miR-99a-5p	113986.9794	92770.4241	0.29713	0.65099	0.99475	FALSE
chi-miR-99b-3p	236.9174637	142.1132065	0.73874	0.258	0.99475	FALSE
chi-miR-99b-5p	25399.2478	10215.26375	1.314	0.068713	0.76546	FALSE
novel_100	454.5150931	240.1021242	0.92138	0.25289	0.99475	FALSE
novel_102	223.0957066	315.1064823	-0.49772	0.50535	0.99475	FALSE
novel_123	86.84870776	58.6800644	0.56539	0.4144	0.99475	FALSE
novel_140	136.8931377	34.40684449	1.9917	0.01747	0.37426	FALSE
novel_151	91.83328792	29.72225915	1.6316	0.11045	0.9613	FALSE
novel_162	50.61880817	32.16466116	0.65454	0.35423	0.99475	FALSE
novel_166	0.271402526	0	0.82629	0.83953	0.99475	FALSE
novel_177	0.683833931	0.349942706	0.85389	0.80722	0.99475	FALSE
novel_178	24.95252912	12.95935006	0.93749	0.24223	0.99475	FALSE
novel_184	6.906539177	3.276177527	1.0708	0.45277	0.99475	FALSE
novel_190	19.74863557	14.98474979	0.39761	0.66656	0.99475	FALSE
novel_198	10.7146065	3.808403036	1.5025	0.15349	0.99475	FALSE
novel_202	7.070458068	6.232549163	0.17191	0.90418	0.99475	FALSE
novel_206	5.077792887	3.246200719	0.65824	0.61842	0.99475	FALSE
novel_208	4.115882094	2.311915847	0.81646	0.60202	0.99475	FALSE
novel_211	2.526572624	0.349942706	2.7739	0.26655	0.99475	FALSE
novel_218	1.853393928	2.30076592	-0.32319	0.85728	0.99475	FALSE
novel_219	6.608265743	1.675297019	1.9753	0.19497	0.99475	FALSE
novel_220	1.524912417	3.45846033	-1.1669	0.47954	0.99475	FALSE
novel_225	11.43485268	0.975411607	3.5114	0.015444	0.35844	FALSE
novel_227	5.683237363	0.975411607	2.5204	0.1347	0.99475	FALSE
novel_228	7.560165031	1.928683366	1.9058	0.26349	0.99475	FALSE
novel_230	1.685494139	2.35635555	-0.42197	0.83113	0.99475	FALSE
novel_232	5.4991219	1.422070678	1.9863	0.24165	0.99475	FALSE
novel_233	7.056465664	1.176521291	2.532	0.18148	0.99475	FALSE
novel_236	9.770490919	0	5.6727	0.14739	0.99475	FALSE
novel_238	2.93900403	2.587442042	0.18235	0.90511	0.99475	FALSE
novel_243	2.714025255	1.496487189	0.91554	0.65155	0.99475	FALSE
novel_268	0	1.049828118	-2.5889	0.51698	0.99475	FALSE
novel_271	0	0.349942706	-1.0973	0.788	0.99475	FALSE
novel_274	1.357012628	0	2.8388	0.4426	0.99475	FALSE
novel_277	0.71070484	1.485337262	-1.0926	0.6821	0.99475	FALSE
novel_278	0.71070484	1.5709037	-1.1615	0.65736	0.99475	FALSE
novel_282	1.639070388	1.135394556	0.55432	0.79235	0.99475	FALSE
novel_285	1.628415153	0.435509144	2.1457	0.4705	0.99475	FALSE
novel_293	0.35535242	0.275526195	-0.13549	0.97351	0.99475	FALSE
novel_297	1.642407557	0	3.0946	0.37066	0.99475	FALSE
novel_300	1.628415153	0	3.1014	0.36992	0.99475	FALSE
novel_303	0.328481511	0.435509144	-0.13549	0.97351	0.99475	FALSE
novel_306	0.328481511	1.485337262	-2.1143	0.46055	0.99475	FALSE
novel_310	1.283717968	0	2.7398	0.38527	0.99475	FALSE
novel_313	0.271402526	0	0.82629	0.83953	0.99475	FALSE
novel_314	0.814207577	0	2.1078	0.59895	0.99475	FALSE
novel_316	2.051501794	0	3.4092	0.23854	0.99475	FALSE
novel_321	0	0.349942706	-1.0973	0.788	0.99475	FALSE
novel_323	0.71070484	0.275526195	0.90586	0.81475	0.99475	FALSE
novel_325	0	0.349942706	-1.0973	0.788	0.99475	FALSE
novel_327	1.628415153	0	3.1014	0.36992	0.99475	FALSE
novel_330	0.656963023	0	1.7701	0.66082	0.99475	FALSE
novel_335	0	0.435509144	-1.0973	0.788	0.99475	FALSE
novel_336	0.814207577	0.275526195	1.1498	0.75659	0.99475	FALSE
novel_338	1.42140968	0	2.8768	0.43004	0.99475	FALSE
novel_340	1.085610102	0	2.5178	0.52731	0.99475	FALSE
novel_343	2.510356951	0.625468901	1.9441	0.344	0.99475	FALSE
novel_348	0.35535242	0	0.82629	0.83953	0.99475	FALSE
novel_349	0.271402526	0.275526195	-0.13549	0.97351	0.99475	FALSE
novel_356	1.983767573	0.275526195	2.4246	0.36377	0.99475	FALSE
novel_358	0.814207577	0	2.1078	0.59895	0.99475	FALSE
novel_359	2.564098768	2.799701654	-0.15502	0.92548	0.99475	FALSE
novel_360	1.983767573	0	3.3831	0.25194	0.99475	FALSE
novel_363	0.814207577	0	2.1078	0.59895	0.99475	FALSE
novel_364	1.142689088	0.275526195	1.6311	0.59809	0.99475	FALSE
novel_367	0.271402526	0	0.82629	0.83953	0.99475	FALSE
novel_368	6.315087105	10.45731445	-0.73889	0.52183	0.99475	FALSE
novel_369	8.407917853	2.844141356	1.5951	0.2304	0.99475	FALSE
novel_371	1.685494139	1.5709037	0.16755	0.93731	0.99475	FALSE
novel_387	1.337459786	0.55105239	1.1487	0.68221	0.99475	FALSE
novel_389	4.367731777	2.587442042	0.72423	0.64265	0.99475	FALSE
novel_391	0	0.871018288	-2.2813	0.56998	0.99475	FALSE
novel_397	1.880264837	0.711035339	1.4275	0.54232	0.99475	FALSE
novel_406	1.913810082	0.711035339	1.4512	0.54126	0.99475	FALSE
novel_409	0.35535242	0.826578585	-1.3252	0.7128	0.99475	FALSE
novel_412	0.542805051	0	1.5321	0.70567	0.99475	FALSE
novel_42	4221.852769	1937.202216	1.1239	0.13599	0.99475	FALSE
novel_421	0.542805051	0.349942706	0.57095	0.8869	0.99475	FALSE
novel_425	231.5391055	81.99128457	1.4986	0.043657	0.62351	FALSE
novel_428	0	0.349942706	-1.0973	0.788	0.99475	FALSE
novel_429	0.626754946	1.060978045	-0.74842	0.76985	0.99475	FALSE
novel_432	1.581991403	2.67300848	-0.76574	0.64319	0.99475	FALSE
novel_438	15.11032308	13.65955548	0.12779	0.88946	0.99475	FALSE
novel_439	1.085610102	0	2.5178	0.52731	0.99475	FALSE
novel_440	2.296033411	1.772013384	0.37878	0.8252	0.99475	FALSE
novel_443	0.271402526	0	0.82629	0.83953	0.99475	FALSE
novel_444	0.656963023	0.275526195	0.80803	0.83781	0.99475	FALSE
novel_451	0.656963023	1.377630976	-1.1192	0.70474	0.99475	FALSE
novel_46	1.742573125	1.049828118	0.74605	0.75628	0.99475	FALSE
novel_463	3110.517127	2827.738327	0.13734	0.84542	0.99475	FALSE
novel_465	1.970889068	0.349942706	2.3949	0.40513	0.99475	FALSE
novel_466	1.524912417	1.973123068	-0.37043	0.85547	0.99475	FALSE
novel_468	0.656963023	1.262087729	-0.9697	0.72696	0.99475	FALSE
novel_470	0.626754946	0.625468901	-0.03744	0.99016	0.99531	FALSE
novel_474	1.012315443	0.349942706	1.4252	0.65122	0.99475	FALSE
novel_478	1.085610102	0	2.5178	0.52731	0.99475	FALSE
novel_487	1.06605726	0	2.4606	0.53705	0.99475	FALSE
novel_489	1.085610102	0.826578585	0.36388	0.90329	0.99475	FALSE
novel_490	0	0.349942706	-1.0973	0.788	0.99475	FALSE
novel_505	14.95260836	17.26321586	-0.22062	0.81107	0.99475	FALSE
novel_509	50.35770471	29.00160492	0.79197	0.31527	0.99475	FALSE
novel_511	0.328481511	0	0.82629	0.83953	0.99475	FALSE
novel_527	0.35535242	0	0.82629	0.83953	0.99475	FALSE
novel_529	0.656963023	0.275526195	0.80803	0.83781	0.99475	FALSE
novel_532	1.06605726	0.275526195	1.4938	0.66492	0.99475	FALSE
novel_540	0	0.871018288	-2.2813	0.56998	0.99475	FALSE
novel_541	1.880264837	0.435509144	2.3312	0.37286	0.99475	FALSE
novel_544	1.440962522	0.699885412	1.0579	0.69308	0.99475	FALSE
novel_545	0.814207577	0	2.1078	0.59895	0.99475	FALSE
novel_547	1.06605726	0	2.4606	0.53705	0.99475	FALSE
novel_550	0.955236457	1.135394556	-0.22368	0.92426	0.99475	FALSE
novel_557	0.35535242	0	0.82629	0.83953	0.99475	FALSE
novel_561	0	1.146544483	-2.6964	0.45394	0.99475	FALSE
novel_562	0.328481511	0.986561534	-1.5419	0.62859	0.99475	FALSE
novel_566	0	0.871018288	-2.2813	0.56998	0.99475	FALSE
novel_576	0	1.146544483	-2.6964	0.45394	0.99475	FALSE
novel_581	1.283717968	0	2.7398	0.38527	0.99475	FALSE
novel_582	0.271402526	0.349942706	-0.13549	0.97351	0.99475	FALSE
novel_584	0.271402526	0	0.82629	0.83953	0.99475	FALSE
novel_588	0.271402526	0.435509144	-0.13549	0.97351	0.99475	FALSE
novel_589	0.542805051	0.349942706	0.57095	0.8869	0.99475	FALSE
novel_593	30.34879202	18.81108869	0.69515	0.35322	0.99475	FALSE
novel_595	1.340796954	1.325354313	-0.013453	0.99531	0.99531	FALSE
novel_610	0.542805051	0	1.5321	0.70567	0.99475	FALSE
novel_611	0	1.102104781	-2.6854	0.50087	0.99475	FALSE
novel_612	2.399536148	2.948534676	-0.29313	0.8555	0.99475	FALSE
novel_614	15.08169455	12.47924121	0.2671	0.80408	0.99475	FALSE
novel_615	2.510356951	0.275526195	2.7489	0.22709	0.99475	FALSE
novel_616	2.956333602	0.55105239	2.2925	0.36613	0.99475	FALSE
novel_617	10.1062905	1.612030435	2.6327	0.07966	0.78955	FALSE
novel_619	0.328481511	0	0.82629	0.83953	0.99475	FALSE
novel_620	21.87759101	31.87483207	-0.54989	0.44898	0.99475	FALSE
novel_627	0	0.275526195	-1.0973	0.788	0.99475	FALSE
novel_628	0	1.399770824	-3.0039	0.41188	0.99475	FALSE
novel_629	0.35535242	0.55105239	-0.78828	0.84338	0.99475	FALSE
novel_630	0.35535242	0.435509144	-0.13549	0.97351	0.99475	FALSE
novel_631	0.656963023	0	1.7701	0.66082	0.99475	FALSE
novel_633	1.367667863	0.55105239	1.1768	0.67119	0.99475	FALSE
novel_634	0.542805051	0	1.5321	0.70567	0.99475	FALSE
novel_635	0.271402526	0.625468901	-0.9117	0.80438	0.99475	FALSE
novel_637	1.7767621	0.275526195	2.2338	0.45532	0.99475	FALSE
novel_638	1.313926045	0	2.7726	0.45985	0.99475	FALSE
novel_639	1.085610102	0	2.5178	0.52731	0.99475	FALSE
novel_641	0.271402526	0.435509144	-0.13549	0.97351	0.99475	FALSE
novel_646	0.985444534	0.275526195	1.3939	0.69232	0.99475	FALSE
novel_648	1.039186351	0.55105239	0.7822	0.7928	0.99475	FALSE
novel_651	0	0.435509144	-1.0973	0.788	0.99475	FALSE
novel_75	443.1325761	431.3353294	0.039323	0.95646	0.99475	FALSE
novel_97	737.1422666	192.2993007	1.9381	0.011082	0.32926	FALSE
novel_99	151.8597157	227.3987425	-0.58324	0.3723	0.99475	FALSE
chi-miR-1468-3p	0	0	NA	NA	NA	NA
chi-miR-155-3p	0	0	NA	NA	NA	NA
chi-miR-1839	0	0	NA	NA	NA	NA
chi-miR-33b-5p	0	0	NA	NA	NA	NA
chi-miR-449b-5p	0	0	NA	NA	NA	NA
chi-miR-497-3p	0	0	NA	NA	NA	NA
novel_159	124.3270043	2.460748869	5.662	NA	NA	NA
novel_231	0	0	NA	NA	NA	NA
novel_253	0	0	NA	NA	NA	NA
novel_262	0	0	NA	NA	NA	NA
novel_319	0	0	NA	NA	NA	NA
novel_320	0	0	NA	NA	NA	NA
novel_328	0	0	NA	NA	NA	NA
novel_334	0	0	NA	NA	NA	NA
novel_339	0	0	NA	NA	NA	NA
novel_370	0	0	NA	NA	NA	NA
novel_378	0	0	NA	NA	NA	NA
novel_418	0	0	NA	NA	NA	NA
novel_446	0	0	NA	NA	NA	NA
novel_450	0	0	NA	NA	NA	NA
novel_475	0	0	NA	NA	NA	NA
novel_499	0	0	NA	NA	NA	NA
novel_535	0	0	NA	NA	NA	NA
novel_543	0	0	NA	NA	NA	NA
novel_559	0	0	NA	NA	NA	NA
novel_560	0	0	NA	NA	NA	NA
novel_570	0	0	NA	NA	NA	NA
novel_575	0	0	NA	NA	NA	NA
novel_579	0	0	NA	NA	NA	NA
novel_596	0	0	NA	NA	NA	NA
novel_597	0	0	NA	NA	NA	NA
novel_604	0	0	NA	NA	NA	NA
novel_609	0	0	NA	NA	NA	NA
novel_636	0	0	NA	NA	NA	NA
novel_640	0	0	NA	NA	NA	NA
novel_647	0	0	NA	NA	NA	NA
novel_654	0	0	NA	NA	NA	NA
novel_663	0	0	NA	NA	NA	NA
novel_664	0	0	NA	NA	NA	NA
