# Supplementary material for: RNA-Seq Reveals miRNA and mRNA Co-regulate Muscle Differentiation in Fetal Leizhou Goats
Source: Front Vet Sci. 2022 Mar 25;9:829769. doi: 10.3389/fvets.2022.829769 (PMC8990838; doi:10.3389/fvets.2022.829769)
Supplement: Supplementary file 7 [file Table_7.XLS]

GO_accession	Description	Term_type	Over_represented_pValue	Corrected_pValue	DEG_item	DEG_list	Bg_item	Bg_list	Gene_names
GO:0097016	L27 domain binding	molecular_function	0.00016928	0.79696	1	1	3	17992	ENSCHIG00000003123
GO:0097025	MPP7-DLG1-LIN7 complex	cellular_component	0.00016928	0.79696	1	1	3	17992	ENSCHIG00000003123
GO:0016323	basolateral plasma membrane	cellular_component	0.00040352	1	1	1	7	17992	ENSCHIG00000003123
GO:0005912	adherens junction	cellular_component	0.0010139	1	1	1	17	17992	ENSCHIG00000003123
GO:0070161	anchoring junction	cellular_component	0.0011825	1	1	1	20	17992	ENSCHIG00000003123
GO:0007269	neurotransmitter secretion	biological_process	0.001206	1	1	1	20	17992	ENSCHIG00000003123
GO:0001505	regulation of neurotransmitter levels	biological_process	0.0013642	1	1	1	23	17992	ENSCHIG00000003123
GO:0098793	presynapse	cellular_component	0.0022525	1	1	1	37	17992	ENSCHIG00000003123
GO:0019904	protein domain specific binding	molecular_function	0.002366	1	1	1	43	17992	ENSCHIG00000003123
GO:0006836	neurotransmitter transport	biological_process	0.0024881	1	1	1	43	17992	ENSCHIG00000003123
GO:0023061	signal release	biological_process	0.0026308	1	1	1	45	17992	ENSCHIG00000003123
GO:0097458	neuron part	cellular_component	0.0032524	1	1	1	55	17992	ENSCHIG00000003123
GO:0098590	plasma membrane region	cellular_component	0.00364	1	1	1	62	17992	ENSCHIG00000003123
GO:0006887	exocytosis	biological_process	0.004216	1	1	1	73	17992	ENSCHIG00000003123
GO:0098589	membrane region	cellular_component	0.0047953	1	1	1	83	17992	ENSCHIG00000003123
GO:0007268	synaptic transmission	biological_process	0.0048665	1	1	1	84	17992	ENSCHIG00000003123
GO:0044456	synapse part	cellular_component	0.0052703	1	1	1	88	17992	ENSCHIG00000003123
GO:0045202	synapse	cellular_component	0.005771	1	1	1	96	17992	ENSCHIG00000003123
GO:0007267	cell-cell signaling	biological_process	0.0067753	1	1	1	118	17992	ENSCHIG00000003123
GO:0030054	cell junction	cellular_component	0.0068236	1	1	1	119	17992	ENSCHIG00000003123
GO:0032940	secretion by cell	biological_process	0.0071532	1	1	1	125	17992	ENSCHIG00000003123
GO:0046903	secretion	biological_process	0.0083299	1	1	1	147	17992	ENSCHIG00000003123
GO:0098797	plasma membrane protein complex	cellular_component	0.011226	1	1	1	201	17992	ENSCHIG00000003123
GO:0098805	whole membrane	cellular_component	0.011347	1	1	1	202	17992	ENSCHIG00000003123
GO:0015031	protein transport	biological_process	0.019543	1	1	1	351	17992	ENSCHIG00000003123
GO:0045184	establishment of protein localization	biological_process	0.019911	1	1	1	358	17992	ENSCHIG00000003123
GO:0016192	vesicle-mediated transport	biological_process	0.020604	1	1	1	364	17992	ENSCHIG00000003123
GO:0008104	protein localization	biological_process	0.02167	1	1	1	388	17992	ENSCHIG00000003123
GO:0098796	membrane protein complex	cellular_component	0.025679	1	1	1	468	17992	ENSCHIG00000003123
GO:0044459	plasma membrane part	cellular_component	0.026921	1	1	1	472	17992	ENSCHIG00000003123
GO:0065008	regulation of biological quality	biological_process	0.027328	1	1	1	488	17992	ENSCHIG00000003123
GO:0051649	establishment of localization in cell	biological_process	0.029063	1	1	1	518	17992	ENSCHIG00000003123
GO:0033036	macromolecule localization	biological_process	0.029731	1	1	1	531	17992	ENSCHIG00000003123
GO:0051641	cellular localization	biological_process	0.031121	1	1	1	554	17992	ENSCHIG00000003123
GO:0071702	organic substance transport	biological_process	0.032598	1	1	1	584	17992	ENSCHIG00000003123
GO:0005886	plasma membrane	cellular_component	0.079879	1	1	1	1453	17992	ENSCHIG00000003123
GO:0071944	cell periphery	cellular_component	0.081419	1	1	1	1480	17992	ENSCHIG00000003123
GO:0044765	single-organism transport	biological_process	0.083937	1	1	1	1489	17992	ENSCHIG00000003123
GO:1902578	single-organism localization	biological_process	0.085306	1	1	1	1513	17992	ENSCHIG00000003123
GO:0043234	protein complex	cellular_component	0.093105	1	1	1	1688	17992	ENSCHIG00000003123
GO:0006810	transport	biological_process	0.10221	1	1	1	1814	17992	ENSCHIG00000003123
GO:0051234	establishment of localization	biological_process	0.10276	1	1	1	1824	17992	ENSCHIG00000003123
GO:0051179	localization	biological_process	0.11033	1	1	1	1959	17992	ENSCHIG00000003123
GO:0032991	macromolecular complex	cellular_component	0.12128	1	1	1	2222	17992	ENSCHIG00000003123
GO:0044700	single organism signaling	biological_process	0.15666	1	1	1	2812	17992	ENSCHIG00000003123
GO:0023052	signaling	biological_process	0.15701	1	1	1	2818	17992	ENSCHIG00000003123
GO:0007154	cell communication	biological_process	0.1587	1	1	1	2849	17992	ENSCHIG00000003123
GO:0005515	protein binding	molecular_function	0.24366	1	1	1	4288	17992	ENSCHIG00000003123
GO:0065007	biological regulation	biological_process	0.28244	1	1	1	5081	17992	ENSCHIG00000003123
GO:0044425	membrane part	cellular_component	0.31414	1	1	1	5650	17992	ENSCHIG00000003123
GO:0016020	membrane	cellular_component	0.33079	1	1	1	5948	17992	ENSCHIG00000003123
GO:0044763	single-organism cellular process	biological_process	0.33744	1	1	1	6040	17992	ENSCHIG00000003123
GO:0044464	cell part	cellular_component	0.34287	1	1	1	6221	17992	ENSCHIG00000003123
GO:0005623	cell	cellular_component	0.35381	1	1	1	6419	17992	ENSCHIG00000003123
GO:0044699	single-organism process	biological_process	0.40068	1	1	1	7181	17992	ENSCHIG00000003123
GO:0009987	cellular process	biological_process	0.53434	1	1	1	9609	17992	ENSCHIG00000003123
GO:0005488	binding	molecular_function	0.55644	1	1	1	9910	17992	ENSCHIG00000003123
GO:0005575	cellular_component	cellular_component	0.59452	1	1	1	10747	17992	ENSCHIG00000003123
GO:0008150	biological_process	biological_process	0.65189	1	1	1	11722	17992	ENSCHIG00000003123
GO:0003674	molecular_function	molecular_function	0.80836	1	1	1	14511	17992	ENSCHIG00000003123
