# Supplementary material for: RNA-Seq Reveals miRNA and mRNA Co-regulate Muscle Differentiation in Fetal Leizhou Goats
Source: Front Vet Sci. 2022 Mar 25;9:829769. doi: 10.3389/fvets.2022.829769 (PMC8990838; doi:10.3389/fvets.2022.829769)
Supplement: Supplementary file 8 [file Table_8.XLS]

GO_accession	Description	Term_type	Over_represented_pValue	Corrected_pValue	DEG_item	DEG_list	Bg_item	Bg_list	Gene_names
GO:0048608	reproductive structure development	biological_process	0.00050264	0.99959	2	34	18	17992	ENSCHIG00000023353,ENSCHIG00000027268
GO:0061458	reproductive system development	biological_process	0.00050264	0.99959	2	34	18	17992	ENSCHIG00000027268,ENSCHIG00000023353
GO:0005129	granulocyte macrophage colony-stimulating factor receptor binding	molecular_function	0.0011677	0.99959	1	34	1	17992	ENSCHIG00000027268
GO:0010744	positive regulation of macrophage derived foam cell differentiation	biological_process	0.0011677	0.99959	1	34	1	17992	ENSCHIG00000027268
GO:0030223	neutrophil differentiation	biological_process	0.0011677	0.99959	1	34	1	17992	ENSCHIG00000027268
GO:0042268	regulation of cytolysis	biological_process	0.0011677	0.99959	1	34	1	17992	ENSCHIG00000027268
GO:0045918	negative regulation of cytolysis	biological_process	0.0011677	0.99959	1	34	1	17992	ENSCHIG00000027268
GO:0071801	regulation of podosome assembly	biological_process	0.0011677	0.99959	1	34	1	17992	ENSCHIG00000027268
GO:0071803	positive regulation of podosome assembly	biological_process	0.0011677	0.99959	1	34	1	17992	ENSCHIG00000027268
GO:0097011	cellular response to granulocyte macrophage colony-stimulating factor stimulus	biological_process	0.0011677	0.99959	1	34	1	17992	ENSCHIG00000027268
GO:0097012	response to granulocyte macrophage colony-stimulating factor	biological_process	0.0011677	0.99959	1	34	1	17992	ENSCHIG00000027268
GO:0030332	cyclin binding	molecular_function	0.0021196	1	1	34	1	17992	ENSCHIG00000012761
GO:0031571	mitotic G1 DNA damage checkpoint	biological_process	0.0021196	1	1	34	1	17992	ENSCHIG00000012761
GO:0044783	G1 DNA damage checkpoint	biological_process	0.0021196	1	1	34	1	17992	ENSCHIG00000012761
GO:0044819	mitotic G1/S transition checkpoint	biological_process	0.0021196	1	1	34	1	17992	ENSCHIG00000012761
GO:0030224	monocyte differentiation	biological_process	0.0024242	1	1	34	2	17992	ENSCHIG00000027268
GO:0001892	embryonic placenta development	biological_process	0.002469	1	1	34	2	17992	ENSCHIG00000027268
GO:0003006	developmental process involved in reproduction	biological_process	0.0027882	1	2	34	43	17992	ENSCHIG00000023353,ENSCHIG00000027268
GO:0043011	myeloid dendritic cell differentiation	biological_process	0.003029	1	1	34	2	17992	ENSCHIG00000027268
GO:0097028	dendritic cell differentiation	biological_process	0.003029	1	1	34	2	17992	ENSCHIG00000027268
GO:0010742	macrophage derived foam cell differentiation	biological_process	0.0035166	1	1	34	2	17992	ENSCHIG00000027268
GO:0010743	regulation of macrophage derived foam cell differentiation	biological_process	0.0035166	1	1	34	2	17992	ENSCHIG00000027268
GO:0090077	foam cell differentiation	biological_process	0.0035166	1	1	34	2	17992	ENSCHIG00000027268
GO:0032747	positive regulation of interleukin-23 production	biological_process	0.0036522	1	1	34	3	17992	ENSCHIG00000027268
GO:0004963	follicle-stimulating hormone receptor activity	molecular_function	0.0037011	1	1	34	1	17992	ENSCHIG00000023353
GO:0042699	follicle-stimulating hormone signaling pathway	biological_process	0.0037011	1	1	34	1	17992	ENSCHIG00000023353
GO:0007260	tyrosine phosphorylation of STAT protein	biological_process	0.0037258	1	1	34	3	17992	ENSCHIG00000027268
GO:0042509	regulation of tyrosine phosphorylation of STAT protein	biological_process	0.0037258	1	1	34	3	17992	ENSCHIG00000027268
GO:0042531	positive regulation of tyrosine phosphorylation of STAT protein	biological_process	0.0037258	1	1	34	3	17992	ENSCHIG00000027268
GO:0032783	ELL-EAF complex	cellular_component	0.0040265	1	1	34	2	17992	ENSCHIG00000024831
GO:0001773	myeloid dendritic cell activation	biological_process	0.0040496	1	1	34	3	17992	ENSCHIG00000027268
GO:0071800	podosome assembly	biological_process	0.0041042	1	1	34	2	17992	ENSCHIG00000027268
GO:0030225	macrophage differentiation	biological_process	0.0042832	1	1	34	3	17992	ENSCHIG00000027268
GO:0004332	fructose-bisphosphate aldolase activity	molecular_function	0.0043301	1	1	34	3	17992	ENSCHIG00000013515
GO:0044773	mitotic DNA damage checkpoint	biological_process	0.004395	1	1	34	2	17992	ENSCHIG00000012761
GO:0005094	Rho GDP-dissociation inhibitor activity	molecular_function	0.0044522	1	1	34	3	17992	ENSCHIG00000011740
GO:0030851	granulocyte differentiation	biological_process	0.0046738	1	1	34	3	17992	ENSCHIG00000027268
GO:1902807	negative regulation of cell cycle G1/S phase transition	biological_process	0.0050687	1	1	34	2	17992	ENSCHIG00000012761
GO:2000134	negative regulation of G1/S transition of mitotic cell cycle	biological_process	0.0050687	1	1	34	2	17992	ENSCHIG00000012761
GO:0004813	alanine-tRNA ligase activity	molecular_function	0.0052336	1	1	34	3	17992	ENSCHIG00000015632
GO:0006419	alanyl-tRNA aminoacylation	biological_process	0.0052336	1	1	34	3	17992	ENSCHIG00000015632
GO:0019005	SCF ubiquitin ligase complex	cellular_component	0.0054561	1	1	34	3	17992	ENSCHIG00000012761
GO:1901099	negative regulation of signal transduction in absence of ligand	biological_process	0.0054841	1	1	34	3	17992	ENSCHIG00000027268
GO:2001240	negative regulation of extrinsic apoptotic signaling pathway in absence of ligand	biological_process	0.0054841	1	1	34	3	17992	ENSCHIG00000027268
GO:0032627	interleukin-23 production	biological_process	0.005509	1	1	34	4	17992	ENSCHIG00000027268
GO:0032667	regulation of interleukin-23 production	biological_process	0.005509	1	1	34	4	17992	ENSCHIG00000027268
GO:0046427	positive regulation of JAK-STAT cascade	biological_process	0.0056599	1	1	34	4	17992	ENSCHIG00000027268
GO:1902117	positive regulation of organelle assembly	biological_process	0.0059154	1	1	34	3	17992	ENSCHIG00000027268
GO:0097016	L27 domain binding	molecular_function	0.0060147	1	1	34	3	17992	ENSCHIG00000003123
GO:0097025	MPP7-DLG1-LIN7 complex	cellular_component	0.0060147	1	1	34	3	17992	ENSCHIG00000003123
GO:0044774	mitotic DNA integrity checkpoint	biological_process	0.0065178	1	1	34	3	17992	ENSCHIG00000012761
GO:0001890	placenta development	biological_process	0.0066957	1	1	34	5	17992	ENSCHIG00000027268
GO:2001239	regulation of extrinsic apoptotic signaling pathway in absence of ligand	biological_process	0.0074113	1	1	34	4	17992	ENSCHIG00000027268
GO:0001701	in utero embryonic development	biological_process	0.0075867	1	1	34	5	17992	ENSCHIG00000027268
GO:1902806	regulation of cell cycle G1/S phase transition	biological_process	0.0077665	1	1	34	3	17992	ENSCHIG00000012761
GO:2000045	regulation of G1/S transition of mitotic cell cycle	biological_process	0.0077665	1	1	34	3	17992	ENSCHIG00000012761
GO:0046425	regulation of JAK-STAT cascade	biological_process	0.0078422	1	1	34	6	17992	ENSCHIG00000027268
GO:0031146	SCF-dependent proteasomal ubiquitin-dependent protein catabolic process	biological_process	0.0082828	1	1	34	4	17992	ENSCHIG00000012761
GO:0001541	ovarian follicle development	biological_process	0.0083601	1	1	34	4	17992	ENSCHIG00000023353
GO:0008585	female gonad development	biological_process	0.0083601	1	1	34	4	17992	ENSCHIG00000023353
GO:0022602	ovulation cycle process	biological_process	0.0083601	1	1	34	4	17992	ENSCHIG00000023353
GO:0042698	ovulation cycle	biological_process	0.0083601	1	1	34	4	17992	ENSCHIG00000023353
GO:0046545	development of primary female sexual characteristics	biological_process	0.0083601	1	1	34	4	17992	ENSCHIG00000023353
GO:0016832	aldehyde-lyase activity	molecular_function	0.0086901	1	1	34	5	17992	ENSCHIG00000013515
GO:0005871	kinesin complex	cellular_component	0.010081	1	1	34	5	17992	ENSCHIG00000010669
GO:2001237	negative regulation of extrinsic apoptotic signaling pathway	biological_process	0.01064	1	1	34	6	17992	ENSCHIG00000027268
GO:0046660	female sex differentiation	biological_process	0.011049	1	1	34	5	17992	ENSCHIG00000023353
GO:0042470	melanosome	cellular_component	0.012077	1	1	34	6	17992	ENSCHIG00000014493
GO:0048770	pigment granule	cellular_component	0.012077	1	1	34	6	17992	ENSCHIG00000014493
GO:0038034	signal transduction in absence of ligand	biological_process	0.012371	1	1	34	6	17992	ENSCHIG00000027268
GO:0097192	extrinsic apoptotic signaling pathway in absence of ligand	biological_process	0.012371	1	1	34	6	17992	ENSCHIG00000027268
GO:0008195	phosphatidate phosphatase activity	molecular_function	0.012867	1	1	34	6	17992	ENSCHIG00000013810
GO:0000082	G1/S transition of mitotic cell cycle	biological_process	0.013097	1	1	34	6	17992	ENSCHIG00000012761
GO:0044843	cell cycle G1/S phase transition	biological_process	0.013097	1	1	34	6	17992	ENSCHIG00000012761
GO:0044702	single organism reproductive process	biological_process	0.013873	1	2	34	99	17992	ENSCHIG00000023353,ENSCHIG00000027268
GO:0002274	myeloid leukocyte activation	biological_process	0.014571	1	1	34	9	17992	ENSCHIG00000027268
GO:0022414	reproductive process	biological_process	0.014761	1	2	34	103	17992	ENSCHIG00000027268,ENSCHIG00000023353
GO:0016323	basolateral plasma membrane	cellular_component	0.015334	1	1	34	7	17992	ENSCHIG00000003123
GO:0008406	gonad development	biological_process	0.015563	1	1	34	7	17992	ENSCHIG00000023353
GO:0045137	development of primary sexual characteristics	biological_process	0.015563	1	1	34	7	17992	ENSCHIG00000023353
GO:0032040	small-subunit processome	cellular_component	0.015613	1	1	34	10	17992	ENSCHIG00000010313
GO:0046875	ephrin receptor binding	molecular_function	0.015703	1	1	34	8	17992	ENSCHIG00000026292
GO:0005092	GDP-dissociation inhibitor activity	molecular_function	0.016022	1	1	34	9	17992	ENSCHIG00000011740
GO:2001236	regulation of extrinsic apoptotic signaling pathway	biological_process	0.017817	1	1	34	10	17992	ENSCHIG00000027268
GO:0007259	JAK-STAT cascade	biological_process	0.018061	1	1	34	14	17992	ENSCHIG00000027268
GO:0061608	nuclear import signal receptor activity	molecular_function	0.0188	1	1	34	10	17992	ENSCHIG00000025297
GO:0050731	positive regulation of peptidyl-tyrosine phosphorylation	biological_process	0.018957	1	1	34	11	17992	ENSCHIG00000027268
GO:0002573	myeloid leukocyte differentiation	biological_process	0.019423	1	1	34	11	17992	ENSCHIG00000027268
GO:0050730	regulation of peptidyl-tyrosine phosphorylation	biological_process	0.019975	1	1	34	12	17992	ENSCHIG00000027268
GO:2001234	negative regulation of apoptotic signaling pathway	biological_process	0.020127	1	1	34	12	17992	ENSCHIG00000027268
GO:0019835	cytolysis	biological_process	0.020161	1	1	34	13	17992	ENSCHIG00000027268
GO:0016500	protein-hormone receptor activity	molecular_function	0.021054	1	1	34	8	17992	ENSCHIG00000023353
GO:0007548	sex differentiation	biological_process	0.023128	1	1	34	11	17992	ENSCHIG00000023353
GO:0019903	protein phosphatase binding	molecular_function	0.023726	1	1	34	10	17992	ENSCHIG00000015410
GO:0004222	metalloendopeptidase activity	molecular_function	0.023943	1	2	34	99	17992	ENSCHIG00000011552,ENSCHIG00000009784
GO:1902115	regulation of organelle assembly	biological_process	0.024572	1	1	34	14	17992	ENSCHIG00000027268
GO:0008152	metabolic process	biological_process	0.026539	1	19	34	6761	17992	ENSCHIG00000015632,ENSCHIG00000012761,ENSCHIG00000013810,ENSCHIG00000003212,ENSCHIG00000015410,ENSCHIG00000024831,ENSCHIG00000003405,ENSCHIG00000020573,ENSCHIG00000019204,ENSCHIG00000010313,ENSCHIG00000010319,ENSCHIG00000027268,ENSCHIG00000012356,ENSCHIG00000013080,ENSCHIG00000011552,ENSCHIG00000011740,ENSCHIG00000013515,ENSCHIG00000009784,ENSCHIG00000022333
GO:0000077	DNA damage checkpoint	biological_process	0.026631	1	1	34	14	17992	ENSCHIG00000012761
GO:1901988	negative regulation of cell cycle phase transition	biological_process	0.027857	1	1	34	13	17992	ENSCHIG00000012761
GO:1901991	negative regulation of mitotic cell cycle phase transition	biological_process	0.027857	1	1	34	13	17992	ENSCHIG00000012761
GO:0009792	embryo development ending in birth or egg hatching	biological_process	0.028143	1	1	34	12	17992	ENSCHIG00000027268
GO:0043009	chordate embryonic development	biological_process	0.028143	1	1	34	12	17992	ENSCHIG00000027268
GO:0001819	positive regulation of cytokine production	biological_process	0.028391	1	1	34	19	17992	ENSCHIG00000027268
GO:0097191	extrinsic apoptotic signaling pathway	biological_process	0.028812	1	1	34	16	17992	ENSCHIG00000027268
GO:0008023	transcription elongation factor complex	cellular_component	0.029503	1	1	34	16	17992	ENSCHIG00000024831
GO:0019902	phosphatase binding	molecular_function	0.029583	1	1	34	14	17992	ENSCHIG00000015410
GO:0030684	preribosome	cellular_component	0.030389	1	1	34	18	17992	ENSCHIG00000010313
GO:0007093	mitotic cell cycle checkpoint	biological_process	0.030641	1	1	34	15	17992	ENSCHIG00000012761
GO:0031570	DNA integrity checkpoint	biological_process	0.031085	1	1	34	17	17992	ENSCHIG00000012761
GO:2001233	regulation of apoptotic signaling pathway	biological_process	0.031384	1	1	34	19	17992	ENSCHIG00000027268
GO:0030099	myeloid cell differentiation	biological_process	0.033877	1	1	34	20	17992	ENSCHIG00000027268
GO:0006511	ubiquitin-dependent protein catabolic process	biological_process	0.036007	1	2	34	147	17992	ENSCHIG00000012356,ENSCHIG00000012761
GO:0048568	embryonic organ development	biological_process	0.036491	1	1	34	16	17992	ENSCHIG00000027268
GO:0019941	modification-dependent protein catabolic process	biological_process	0.036723	1	2	34	149	17992	ENSCHIG00000012761,ENSCHIG00000012356
GO:0043632	modification-dependent macromolecule catabolic process	biological_process	0.037843	1	2	34	150	17992	ENSCHIG00000012761,ENSCHIG00000012356
GO:0019538	protein metabolic process	biological_process	0.038176	1	10	34	2836	17992	ENSCHIG00000003212,ENSCHIG00000015632,ENSCHIG00000010319,ENSCHIG00000012761,ENSCHIG00000027268,ENSCHIG00000012356,ENSCHIG00000011552,ENSCHIG00000015410,ENSCHIG00000009784,ENSCHIG00000020573
GO:0048513	organ development	biological_process	0.039709	1	2	34	165	17992	ENSCHIG00000027268,ENSCHIG00000023353
GO:1901990	regulation of mitotic cell cycle phase transition	biological_process	0.040122	1	1	34	20	17992	ENSCHIG00000012761
GO:0044424	intracellular part	cellular_component	0.040283	1	13	34	4476	17992	ENSCHIG00000022333,ENSCHIG00000010313,ENSCHIG00000024831,ENSCHIG00000014185,ENSCHIG00000003405,ENSCHIG00000010438,ENSCHIG00000010669,ENSCHIG00000015632,ENSCHIG00000012761,ENSCHIG00000027268,ENSCHIG00000025297,ENSCHIG00000014493,ENSCHIG00000011740
GO:0002521	leukocyte differentiation	biological_process	0.040631	1	1	34	24	17992	ENSCHIG00000027268
GO:0048511	rhythmic process	biological_process	0.040904	1	1	34	19	17992	ENSCHIG00000023353
GO:0006606	protein import into nucleus	biological_process	0.041724	1	1	34	23	17992	ENSCHIG00000025297
GO:0034504	protein localization to nucleus	biological_process	0.041724	1	1	34	23	17992	ENSCHIG00000025297
GO:0044744	protein targeting to nucleus	biological_process	0.041724	1	1	34	23	17992	ENSCHIG00000025297
GO:0051170	nuclear import	biological_process	0.041724	1	1	34	23	17992	ENSCHIG00000025297
GO:1902593	single-organism nuclear import	biological_process	0.041724	1	1	34	23	17992	ENSCHIG00000025297
GO:0010948	negative regulation of cell cycle process	biological_process	0.041855	1	1	34	21	17992	ENSCHIG00000012761
GO:0051603	proteolysis involved in cellular protein catabolic process	biological_process	0.043297	1	2	34	168	17992	ENSCHIG00000012356,ENSCHIG00000012761
GO:0044257	cellular protein catabolic process	biological_process	0.043816	1	2	34	169	17992	ENSCHIG00000012761,ENSCHIG00000012356
GO:0000049	tRNA binding	molecular_function	0.044105	1	1	34	25	17992	ENSCHIG00000015632
GO:0005912	adherens junction	cellular_component	0.044496	1	1	34	17	17992	ENSCHIG00000003123
GO:0046839	phospholipid dephosphorylation	biological_process	0.046278	1	1	34	21	17992	ENSCHIG00000013810
GO:1901987	regulation of cell cycle phase transition	biological_process	0.046832	1	1	34	24	17992	ENSCHIG00000012761
GO:0034660	ncRNA metabolic process	biological_process	0.046848	1	2	34	191	17992	ENSCHIG00000015632,ENSCHIG00000010313
GO:0045930	negative regulation of mitotic cell cycle	biological_process	0.047189	1	1	34	22	17992	ENSCHIG00000012761
GO:0044772	mitotic cell cycle phase transition	biological_process	0.047523	1	1	34	24	17992	ENSCHIG00000012761
GO:0030163	protein catabolic process	biological_process	0.048767	1	2	34	180	17992	ENSCHIG00000012356,ENSCHIG00000012761
GO:0070161	anchoring junction	cellular_component	0.049811	1	1	34	20	17992	ENSCHIG00000003123
GO:0044238	primary metabolic process	biological_process	0.050146	1	16	34	5735	17992	ENSCHIG00000013515,ENSCHIG00000010319,ENSCHIG00000027268,ENSCHIG00000012356,ENSCHIG00000011552,ENSCHIG00000022333,ENSCHIG00000009784,ENSCHIG00000003212,ENSCHIG00000012761,ENSCHIG00000015632,ENSCHIG00000013810,ENSCHIG00000010313,ENSCHIG00000024831,ENSCHIG00000015410,ENSCHIG00000020573,ENSCHIG00000003405
GO:0019220	regulation of phosphate metabolic process	biological_process	0.051453	1	2	34	195	17992	ENSCHIG00000027268,ENSCHIG00000015410
GO:0051174	regulation of phosphorus metabolic process	biological_process	0.051931	1	2	34	196	17992	ENSCHIG00000015410,ENSCHIG00000027268
GO:0008565	protein transporter activity	molecular_function	0.052133	1	1	34	31	17992	ENSCHIG00000025297
GO:0001817	regulation of cytokine production	biological_process	0.052333	1	1	34	33	17992	ENSCHIG00000027268
GO:0006096	glycolytic process	biological_process	0.052647	1	1	34	31	17992	ENSCHIG00000013515
GO:0006757	ATP generation from ADP	biological_process	0.052647	1	1	34	31	17992	ENSCHIG00000013515
GO:0031399	regulation of protein modification process	biological_process	0.053853	1	2	34	201	17992	ENSCHIG00000027268,ENSCHIG00000015410
GO:0044770	cell cycle phase transition	biological_process	0.054184	1	1	34	28	17992	ENSCHIG00000012761
GO:0007269	neurotransmitter secretion	biological_process	0.054185	1	1	34	20	17992	ENSCHIG00000003123
GO:0008237	metallopeptidase activity	molecular_function	0.054497	1	2	34	155	17992	ENSCHIG00000011552,ENSCHIG00000009784
GO:0000075	cell cycle checkpoint	biological_process	0.054628	1	1	34	29	17992	ENSCHIG00000012761
GO:0016049	cell growth	biological_process	0.054803	1	1	34	28	17992	ENSCHIG00000020573
GO:1901575	organic substance catabolic process	biological_process	0.054988	1	3	34	445	17992	ENSCHIG00000013515,ENSCHIG00000012356,ENSCHIG00000012761
GO:0001816	cytokine production	biological_process	0.055694	1	1	34	36	17992	ENSCHIG00000027268
GO:0097190	apoptotic signaling pathway	biological_process	0.056396	1	1	34	33	17992	ENSCHIG00000027268
GO:0006915	apoptotic process	biological_process	0.056425	1	2	34	211	17992	ENSCHIG00000027268,ENSCHIG00000020573
GO:0048013	ephrin receptor signaling pathway	biological_process	0.056479	1	1	34	22	17992	ENSCHIG00000026292
GO:0012501	programmed cell death	biological_process	0.057144	1	2	34	213	17992	ENSCHIG00000020573,ENSCHIG00000027268
GO:0001505	regulation of neurotransmitter levels	biological_process	0.058528	1	1	34	23	17992	ENSCHIG00000003123
GO:0043170	macromolecule metabolic process	biological_process	0.058718	1	14	34	4901	17992	ENSCHIG00000010313,ENSCHIG00000022333,ENSCHIG00000003405,ENSCHIG00000020573,ENSCHIG00000009784,ENSCHIG00000024831,ENSCHIG00000015410,ENSCHIG00000003212,ENSCHIG00000011552,ENSCHIG00000012356,ENSCHIG00000027268,ENSCHIG00000015632,ENSCHIG00000010319,ENSCHIG00000012761
GO:0016830	carbon-carbon lyase activity	molecular_function	0.058766	1	1	34	30	17992	ENSCHIG00000013515
GO:0046031	ADP metabolic process	biological_process	0.060603	1	1	34	35	17992	ENSCHIG00000013515
GO:0045597	positive regulation of cell differentiation	biological_process	0.060721	1	1	34	34	17992	ENSCHIG00000027268
GO:0008219	cell death	biological_process	0.061138	1	2	34	220	17992	ENSCHIG00000027268,ENSCHIG00000020573
GO:0016265	death	biological_process	0.061138	1	2	34	220	17992	ENSCHIG00000027268,ENSCHIG00000020573
GO:0044724	single-organism carbohydrate catabolic process	biological_process	0.061228	1	1	34	36	17992	ENSCHIG00000013515
GO:0006796	phosphate-containing compound metabolic process	biological_process	0.061753	1	6	34	1329	17992	ENSCHIG00000003212,ENSCHIG00000013515,ENSCHIG00000015410,ENSCHIG00000013810,ENSCHIG00000027268,ENSCHIG00000020573
GO:0009135	purine nucleoside diphosphate metabolic process	biological_process	0.061817	1	1	34	36	17992	ENSCHIG00000013515
GO:0009179	purine ribonucleoside diphosphate metabolic process	biological_process	0.061817	1	1	34	36	17992	ENSCHIG00000013515
GO:0009185	ribonucleoside diphosphate metabolic process	biological_process	0.061817	1	1	34	36	17992	ENSCHIG00000013515
GO:0016052	carbohydrate catabolic process	biological_process	0.063157	1	1	34	37	17992	ENSCHIG00000013515
GO:0006090	pyruvate metabolic process	biological_process	0.064148	1	1	34	38	17992	ENSCHIG00000013515
GO:0004843	ubiquitin-specific protease activity	molecular_function	0.064425	1	1	34	35	17992	ENSCHIG00000012356
GO:0006793	phosphorus metabolic process	biological_process	0.06493	1	6	34	1348	17992	ENSCHIG00000003212,ENSCHIG00000013515,ENSCHIG00000015410,ENSCHIG00000013810,ENSCHIG00000027268,ENSCHIG00000020573
GO:0071704	organic substance metabolic process	biological_process	0.065127	1	16	34	5919	17992	ENSCHIG00000013515,ENSCHIG00000027268,ENSCHIG00000010319,ENSCHIG00000011552,ENSCHIG00000012356,ENSCHIG00000022333,ENSCHIG00000009784,ENSCHIG00000003212,ENSCHIG00000013810,ENSCHIG00000015632,ENSCHIG00000012761,ENSCHIG00000010313,ENSCHIG00000024831,ENSCHIG00000015410,ENSCHIG00000003405,ENSCHIG00000020573
GO:0031461	cullin-RING ubiquitin ligase complex	cellular_component	0.065188	1	1	34	36	17992	ENSCHIG00000012761
GO:0017038	protein import	biological_process	0.066025	1	1	34	40	17992	ENSCHIG00000025297
GO:0005622	intracellular	cellular_component	0.067654	1	13	34	4787	17992	ENSCHIG00000027268,ENSCHIG00000025297,ENSCHIG00000015632,ENSCHIG00000012761,ENSCHIG00000011740,ENSCHIG00000014493,ENSCHIG00000022333,ENSCHIG00000010313,ENSCHIG00000014185,ENSCHIG00000024831,ENSCHIG00000010669,ENSCHIG00000003405,ENSCHIG00000010438
GO:0019783	ubiquitin-like protein-specific protease activity	molecular_function	0.06829	1	1	34	37	17992	ENSCHIG00000012356
GO:0006508	proteolysis	biological_process	0.068424	1	4	34	788	17992	ENSCHIG00000011552,ENSCHIG00000012356,ENSCHIG00000009784,ENSCHIG00000012761
GO:0044265	cellular macromolecule catabolic process	biological_process	0.068768	1	2	34	218	17992	ENSCHIG00000012356,ENSCHIG00000012761
GO:0070851	growth factor receptor binding	molecular_function	0.068854	1	1	34	39	17992	ENSCHIG00000027268
GO:0030097	hemopoiesis	biological_process	0.068933	1	1	34	41	17992	ENSCHIG00000027268
GO:0031334	positive regulation of protein complex assembly	biological_process	0.06982	1	1	34	42	17992	ENSCHIG00000027268
GO:0022412	cellular process involved in reproduction in multicellular organism	biological_process	0.070226	1	1	34	38	17992	ENSCHIG00000023353
GO:0008284	positive regulation of cell proliferation	biological_process	0.071618	1	1	34	39	17992	ENSCHIG00000027268
GO:0006165	nucleoside diphosphate phosphorylation	biological_process	0.072142	1	1	34	42	17992	ENSCHIG00000013515
GO:0046939	nucleotide phosphorylation	biological_process	0.072142	1	1	34	42	17992	ENSCHIG00000013515
GO:0019904	protein domain specific binding	molecular_function	0.074496	1	1	34	43	17992	ENSCHIG00000003123
GO:0007346	regulation of mitotic cell cycle	biological_process	0.074603	1	1	34	39	17992	ENSCHIG00000012761
GO:0009056	catabolic process	biological_process	0.074779	1	3	34	507	17992	ENSCHIG00000013515,ENSCHIG00000012761,ENSCHIG00000012356
GO:0043666	regulation of phosphoprotein phosphatase activity	biological_process	0.075964	1	1	34	36	17992	ENSCHIG00000015410
GO:0009790	embryo development	biological_process	0.077848	1	1	34	31	17992	ENSCHIG00000027268
GO:0009057	macromolecule catabolic process	biological_process	0.077905	1	2	34	237	17992	ENSCHIG00000012356,ENSCHIG00000012761
GO:0002520	immune system development	biological_process	0.079468	1	1	34	46	17992	ENSCHIG00000027268
GO:0048534	hematopoietic or lymphoid organ development	biological_process	0.079468	1	1	34	46	17992	ENSCHIG00000027268
GO:0009132	nucleoside diphosphate metabolic process	biological_process	0.079953	1	1	34	47	17992	ENSCHIG00000013515
GO:0042157	lipoprotein metabolic process	biological_process	0.081186	1	1	34	49	17992	ENSCHIG00000010319
GO:0006364	rRNA processing	biological_process	0.082005	1	1	34	54	17992	ENSCHIG00000010313
GO:0006418	tRNA aminoacylation for protein translation	biological_process	0.082485	1	1	34	41	17992	ENSCHIG00000015632
GO:0044089	positive regulation of cellular component biogenesis	biological_process	0.082953	1	1	34	49	17992	ENSCHIG00000027268
GO:0043161	proteasome-mediated ubiquitin-dependent protein catabolic process	biological_process	0.083768	1	1	34	48	17992	ENSCHIG00000012761
GO:0004812	aminoacyl-tRNA ligase activity	molecular_function	0.084032	1	1	34	42	17992	ENSCHIG00000015632
GO:0016875	ligase activity, forming carbon-oxygen bonds	molecular_function	0.084032	1	1	34	42	17992	ENSCHIG00000015632
GO:0016876	ligase activity, forming aminoacyl-tRNA and related compounds	molecular_function	0.084032	1	1	34	42	17992	ENSCHIG00000015632
GO:0010921	regulation of phosphatase activity	biological_process	0.084583	1	1	34	43	17992	ENSCHIG00000015410
GO:0043066	negative regulation of apoptotic process	biological_process	0.085109	1	1	34	55	17992	ENSCHIG00000027268
GO:0043069	negative regulation of programmed cell death	biological_process	0.085109	1	1	34	55	17992	ENSCHIG00000027268
GO:0045786	negative regulation of cell cycle	biological_process	0.085356	1	1	34	48	17992	ENSCHIG00000012761
GO:0060548	negative regulation of cell death	biological_process	0.08611	1	1	34	56	17992	ENSCHIG00000027268
GO:0016072	rRNA metabolic process	biological_process	0.086639	1	1	34	56	17992	ENSCHIG00000010313
GO:0033036	macromolecule localization	biological_process	0.087916	1	3	34	531	17992	ENSCHIG00000003123,ENSCHIG00000010319,ENSCHIG00000025297
GO:0000151	ubiquitin ligase complex	cellular_component	0.088282	1	1	34	50	17992	ENSCHIG00000012761
GO:0010498	proteasomal protein catabolic process	biological_process	0.088442	1	1	34	51	17992	ENSCHIG00000012761
GO:0045321	leukocyte activation	biological_process	0.088821	1	1	34	54	17992	ENSCHIG00000027268
GO:0043038	amino acid activation	biological_process	0.089161	1	1	34	45	17992	ENSCHIG00000015632
GO:0043039	tRNA aminoacylation	biological_process	0.089161	1	1	34	45	17992	ENSCHIG00000015632
GO:0070011	peptidase activity, acting on L-amino acid peptides	molecular_function	0.089688	1	3	34	533	17992	ENSCHIG00000012356,ENSCHIG00000011552,ENSCHIG00000009784
GO:0040007	growth	biological_process	0.08993	1	1	34	50	17992	ENSCHIG00000020573
GO:0019362	pyridine nucleotide metabolic process	biological_process	0.090161	1	1	34	53	17992	ENSCHIG00000013515
GO:0046496	nicotinamide nucleotide metabolic process	biological_process	0.090161	1	1	34	53	17992	ENSCHIG00000013515
GO:0035304	regulation of protein dephosphorylation	biological_process	0.091745	1	1	34	47	17992	ENSCHIG00000015410
GO:0051094	positive regulation of developmental process	biological_process	0.092349	1	1	34	51	17992	ENSCHIG00000027268
GO:0072524	pyridine-containing compound metabolic process	biological_process	0.093339	1	1	34	55	17992	ENSCHIG00000013515
GO:0035303	regulation of dephosphorylation	biological_process	0.093634	1	1	34	48	17992	ENSCHIG00000015410
GO:0005515	protein binding	molecular_function	0.095466	1	13	34	4288	17992	ENSCHIG00000012356,ENSCHIG00000003123,ENSCHIG00000012761,ENSCHIG00000027268,ENSCHIG00000025297,ENSCHIG00000009689,ENSCHIG00000026292,ENSCHIG00000014253,ENSCHIG00000010669,ENSCHIG00000015410,ENSCHIG00000016305,ENSCHIG00000015319,ENSCHIG00000023353
GO:0006836	neurotransmitter transport	biological_process	0.097307	1	1	34	43	17992	ENSCHIG00000003123
GO:0008233	peptidase activity	molecular_function	0.097676	1	3	34	550	17992	ENSCHIG00000011552,ENSCHIG00000012356,ENSCHIG00000009784
GO:0010638	positive regulation of organelle organization	biological_process	0.097716	1	1	34	55	17992	ENSCHIG00000027268
GO:0098793	presynapse	cellular_component	0.10172	1	1	34	37	17992	ENSCHIG00000003123
GO:0016311	dephosphorylation	biological_process	0.10196	1	2	34	254	17992	ENSCHIG00000013810,ENSCHIG00000015410
GO:0072594	establishment of protein localization to organelle	biological_process	0.10281	1	1	34	64	17992	ENSCHIG00000025297
GO:0023061	signal release	biological_process	0.10376	1	1	34	45	17992	ENSCHIG00000003123
GO:0044464	cell part	cellular_component	0.10388	1	15	34	6221	17992	ENSCHIG00000012761,ENSCHIG00000015632,ENSCHIG00000025297,ENSCHIG00000027268,ENSCHIG00000014493,ENSCHIG00000011740,ENSCHIG00000003123,ENSCHIG00000022333,ENSCHIG00000023353,ENSCHIG00000010313,ENSCHIG00000024831,ENSCHIG00000014185,ENSCHIG00000003405,ENSCHIG00000010438,ENSCHIG00000010669
GO:0006733	oxidoreduction coenzyme metabolic process	biological_process	0.10599	1	1	34	62	17992	ENSCHIG00000013515
GO:0071702	organic substance transport	biological_process	0.10651	1	3	34	584	17992	ENSCHIG00000025297,ENSCHIG00000010319,ENSCHIG00000003123
GO:0010564	regulation of cell cycle process	biological_process	0.10998	1	1	34	56	17992	ENSCHIG00000012761
GO:0001775	cell activation	biological_process	0.11031	1	1	34	69	17992	ENSCHIG00000027268
GO:0006605	protein targeting	biological_process	0.11052	1	1	34	69	17992	ENSCHIG00000025297
GO:0016310	phosphorylation	biological_process	0.11103	1	4	34	826	17992	ENSCHIG00000020573,ENSCHIG00000027268,ENSCHIG00000013515,ENSCHIG00000003212
GO:0001934	positive regulation of protein phosphorylation	biological_process	0.11165	1	1	34	62	17992	ENSCHIG00000027268
GO:0051240	positive regulation of multicellular organismal process	biological_process	0.11295	1	1	34	68	17992	ENSCHIG00000027268
GO:0042327	positive regulation of phosphorylation	biological_process	0.11361	1	1	34	63	17992	ENSCHIG00000027268
GO:0048609	multicellular organismal reproductive process	biological_process	0.11389	1	1	34	68	17992	ENSCHIG00000023353
GO:0006913	nucleocytoplasmic transport	biological_process	0.11478	1	1	34	69	17992	ENSCHIG00000025297
GO:1902533	positive regulation of intracellular signal transduction	biological_process	0.11664	1	1	34	67	17992	ENSCHIG00000027268
GO:0051169	nuclear transport	biological_process	0.11711	1	1	34	70	17992	ENSCHIG00000025297
GO:0051130	positive regulation of cellular component organization	biological_process	0.11939	1	1	34	70	17992	ENSCHIG00000027268
GO:0005875	microtubule associated complex	cellular_component	0.12028	1	1	34	56	17992	ENSCHIG00000010669
GO:0033365	protein localization to organelle	biological_process	0.12305	1	1	34	76	17992	ENSCHIG00000025297
GO:0043254	regulation of protein complex assembly	biological_process	0.12535	1	1	34	69	17992	ENSCHIG00000027268
GO:0019752	carboxylic acid metabolic process	biological_process	0.12558	1	2	34	317	17992	ENSCHIG00000013515,ENSCHIG00000015632
GO:0070925	organelle assembly	biological_process	0.12687	1	1	34	73	17992	ENSCHIG00000027268
GO:0010562	positive regulation of phosphorus metabolic process	biological_process	0.12697	1	1	34	71	17992	ENSCHIG00000027268
GO:0045937	positive regulation of phosphate metabolic process	biological_process	0.12697	1	1	34	71	17992	ENSCHIG00000027268
GO:0031401	positive regulation of protein modification process	biological_process	0.12701	1	1	34	72	17992	ENSCHIG00000027268
GO:0032504	multicellular organism reproduction	biological_process	0.13023	1	1	34	77	17992	ENSCHIG00000023353
GO:0042254	ribosome biogenesis	biological_process	0.13054	1	1	34	92	17992	ENSCHIG00000010313
GO:0005623	cell	cellular_component	0.13068	1	15	34	6419	17992	ENSCHIG00000014185,ENSCHIG00000024831,ENSCHIG00000010669,ENSCHIG00000003405,ENSCHIG00000010438,ENSCHIG00000023353,ENSCHIG00000022333,ENSCHIG00000010313,ENSCHIG00000027268,ENSCHIG00000025297,ENSCHIG00000015632,ENSCHIG00000012761,ENSCHIG00000003123,ENSCHIG00000011740,ENSCHIG00000014493
GO:0004674	protein serine/threonine kinase activity	molecular_function	0.13164	1	2	34	263	17992	ENSCHIG00000020573,ENSCHIG00000003212
GO:0043436	oxoacid metabolic process	biological_process	0.13164	1	2	34	324	17992	ENSCHIG00000013515,ENSCHIG00000015632
GO:0030258	lipid modification	biological_process	0.13252	1	1	34	63	17992	ENSCHIG00000013810
GO:0006082	organic acid metabolic process	biological_process	0.13305	1	2	34	326	17992	ENSCHIG00000013515,ENSCHIG00000015632
GO:0016070	RNA metabolic process	biological_process	0.13359	1	6	34	1899	17992	ENSCHIG00000027268,ENSCHIG00000015632,ENSCHIG00000024831,ENSCHIG00000003405,ENSCHIG00000022333,ENSCHIG00000010313
GO:0097458	neuron part	cellular_component	0.1338	1	1	34	55	17992	ENSCHIG00000003123
GO:0045595	regulation of cell differentiation	biological_process	0.14232	1	1	34	83	17992	ENSCHIG00000027268
GO:0036459	ubiquitinyl hydrolase activity	molecular_function	0.14398	1	1	34	74	17992	ENSCHIG00000012356
GO:0046034	ATP metabolic process	biological_process	0.14435	1	1	34	103	17992	ENSCHIG00000013515
GO:0016579	protein deubiquitination	biological_process	0.14514	1	1	34	74	17992	ENSCHIG00000012356
GO:0098590	plasma membrane region	cellular_component	0.14529	1	1	34	62	17992	ENSCHIG00000003123
GO:1903047	mitotic cell cycle process	biological_process	0.14534	1	1	34	77	17992	ENSCHIG00000012761
GO:0015031	protein transport	biological_process	0.14546	1	2	34	351	17992	ENSCHIG00000003123,ENSCHIG00000025297
GO:0032268	regulation of cellular protein metabolic process	biological_process	0.147	1	2	34	366	17992	ENSCHIG00000015410,ENSCHIG00000027268
GO:0045184	establishment of protein localization	biological_process	0.14929	1	2	34	358	17992	ENSCHIG00000003123,ENSCHIG00000025297
GO:0043231	intracellular membrane-bounded organelle	cellular_component	0.14953	1	8	34	2916	17992	ENSCHIG00000022333,ENSCHIG00000003405,ENSCHIG00000010438,ENSCHIG00000014185,ENSCHIG00000024831,ENSCHIG00000014493,ENSCHIG00000027268,ENSCHIG00000025297
GO:0048731	system development	biological_process	0.15015	1	2	34	316	17992	ENSCHIG00000023353,ENSCHIG00000027268
GO:0043227	membrane-bounded organelle	cellular_component	0.151	1	8	34	2922	17992	ENSCHIG00000022333,ENSCHIG00000024831,ENSCHIG00000014185,ENSCHIG00000003405,ENSCHIG00000010438,ENSCHIG00000025297,ENSCHIG00000027268,ENSCHIG00000014493
GO:0051246	regulation of protein metabolic process	biological_process	0.15149	1	2	34	372	17992	ENSCHIG00000015410,ENSCHIG00000027268
GO:0070646	protein modification by small protein removal	biological_process	0.15191	1	1	34	79	17992	ENSCHIG00000012356
GO:0045892	negative regulation of transcription, DNA-templated	biological_process	0.15287	1	1	34	98	17992	ENSCHIG00000027268
GO:0044267	cellular protein metabolic process	biological_process	0.15307	1	7	34	2336	17992	ENSCHIG00000012761,ENSCHIG00000015632,ENSCHIG00000015410,ENSCHIG00000027268,ENSCHIG00000012356,ENSCHIG00000020573,ENSCHIG00000003212
GO:0006887	exocytosis	biological_process	0.15534	1	1	34	73	17992	ENSCHIG00000003123
GO:0008083	growth factor activity	molecular_function	0.15733	1	1	34	93	17992	ENSCHIG00000027268
GO:0009144	purine nucleoside triphosphate metabolic process	biological_process	0.1582	1	1	34	112	17992	ENSCHIG00000013515
GO:0009205	purine ribonucleoside triphosphate metabolic process	biological_process	0.1582	1	1	34	112	17992	ENSCHIG00000013515
GO:0009968	negative regulation of signal transduction	biological_process	0.1593	1	1	34	94	17992	ENSCHIG00000027268
GO:0032270	positive regulation of cellular protein metabolic process	biological_process	0.16276	1	1	34	96	17992	ENSCHIG00000027268
GO:0051247	positive regulation of protein metabolic process	biological_process	0.16407	1	1	34	97	17992	ENSCHIG00000027268
GO:0005575	cellular_component	cellular_component	0.16509	1	23	34	10747	17992	ENSCHIG00000014493,ENSCHIG00000011740,ENSCHIG00000011552,ENSCHIG00000003123,ENSCHIG00000010319,ENSCHIG00000027268,ENSCHIG00000021215,ENSCHIG00000015319,ENSCHIG00000014185,ENSCHIG00000023353,ENSCHIG00000022333,ENSCHIG00000017075,ENSCHIG00000015632,ENSCHIG00000012761,ENSCHIG00000013810,ENSCHIG00000025297,ENSCHIG00000026292,ENSCHIG00000010438,ENSCHIG00000003405,ENSCHIG00000010669,ENSCHIG00000024831,…
GO:0006139	nucleobase-containing compound metabolic process	biological_process	0.16608	1	7	34	2469	17992	ENSCHIG00000010313,ENSCHIG00000013515,ENSCHIG00000022333,ENSCHIG00000003405,ENSCHIG00000027268,ENSCHIG00000015632,ENSCHIG00000024831
GO:0009199	ribonucleoside triphosphate metabolic process	biological_process	0.16657	1	1	34	117	17992	ENSCHIG00000013515
GO:0010648	negative regulation of cell communication	biological_process	0.16666	1	1	34	99	17992	ENSCHIG00000027268
GO:0023057	negative regulation of signaling	biological_process	0.16666	1	1	34	99	17992	ENSCHIG00000027268
GO:0004175	endopeptidase activity	molecular_function	0.16693	1	2	34	380	17992	ENSCHIG00000009784,ENSCHIG00000011552
GO:0071345	cellular response to cytokine stimulus	biological_process	0.16789	1	1	34	106	17992	ENSCHIG00000027268
GO:0044087	regulation of cellular component biogenesis	biological_process	0.16809	1	1	34	95	17992	ENSCHIG00000027268
GO:0003777	microtubule motor activity	molecular_function	0.16938	1	1	34	67	17992	ENSCHIG00000010669
GO:0034097	response to cytokine	biological_process	0.16992	1	1	34	108	17992	ENSCHIG00000027268
GO:0009141	nucleoside triphosphate metabolic process	biological_process	0.17336	1	1	34	123	17992	ENSCHIG00000013515
GO:0019222	regulation of metabolic process	biological_process	0.17375	1	6	34	1953	17992	ENSCHIG00000022333,ENSCHIG00000015410,ENSCHIG00000024831,ENSCHIG00000027268,ENSCHIG00000003405,ENSCHIG00000011740
GO:0008104	protein localization	biological_process	0.1751	1	2	34	388	17992	ENSCHIG00000003123,ENSCHIG00000025297
GO:1902679	negative regulation of RNA biosynthetic process	biological_process	0.17775	1	1	34	113	17992	ENSCHIG00000027268
GO:1903507	negative regulation of nucleic acid-templated transcription	biological_process	0.17775	1	1	34	113	17992	ENSCHIG00000027268
GO:0098589	membrane region	cellular_component	0.17802	1	1	34	83	17992	ENSCHIG00000003123
GO:0044248	cellular catabolic process	biological_process	0.17836	1	2	34	395	17992	ENSCHIG00000012761,ENSCHIG00000012356
GO:0044260	cellular macromolecule metabolic process	biological_process	0.17854	1	11	34	4341	17992	ENSCHIG00000027268,ENSCHIG00000015632,ENSCHIG00000012761,ENSCHIG00000012356,ENSCHIG00000003212,ENSCHIG00000024831,ENSCHIG00000015410,ENSCHIG00000003405,ENSCHIG00000020573,ENSCHIG00000022333,ENSCHIG00000010313
GO:0051253	negative regulation of RNA metabolic process	biological_process	0.18041	1	1	34	115	17992	ENSCHIG00000027268
GO:0042127	regulation of cell proliferation	biological_process	0.18053	1	1	34	100	17992	ENSCHIG00000027268
GO:0007268	synaptic transmission	biological_process	0.18148	1	1	34	84	17992	ENSCHIG00000003123
GO:0006725	cellular aromatic compound metabolic process	biological_process	0.18208	1	7	34	2531	17992	ENSCHIG00000027268,ENSCHIG00000015632,ENSCHIG00000024831,ENSCHIG00000003405,ENSCHIG00000022333,ENSCHIG00000013515,ENSCHIG00000010313
GO:0046483	heterocycle metabolic process	biological_process	0.18217	1	7	34	2530	17992	ENSCHIG00000003405,ENSCHIG00000024831,ENSCHIG00000015632,ENSCHIG00000027268,ENSCHIG00000013515,ENSCHIG00000010313,ENSCHIG00000022333
GO:0006468	protein phosphorylation	biological_process	0.18234	1	3	34	637	17992	ENSCHIG00000003212,ENSCHIG00000027268,ENSCHIG00000020573
GO:0009126	purine nucleoside monophosphate metabolic process	biological_process	0.18238	1	1	34	125	17992	ENSCHIG00000013515
GO:0009167	purine ribonucleoside monophosphate metabolic process	biological_process	0.18238	1	1	34	125	17992	ENSCHIG00000013515
GO:0044237	cellular metabolic process	biological_process	0.18365	1	13	34	5364	17992	ENSCHIG00000024831,ENSCHIG00000015410,ENSCHIG00000003405,ENSCHIG00000020573,ENSCHIG00000022333,ENSCHIG00000010313,ENSCHIG00000027268,ENSCHIG00000012761,ENSCHIG00000015632,ENSCHIG00000013810,ENSCHIG00000012356,ENSCHIG00000003212,ENSCHIG00000013515
GO:0000278	mitotic cell cycle	biological_process	0.18378	1	1	34	101	17992	ENSCHIG00000012761
GO:0016023	cytoplasmic membrane-bounded vesicle	cellular_component	0.18474	1	1	34	93	17992	ENSCHIG00000014493
GO:0004497	monooxygenase activity	molecular_function	0.18516	1	1	34	102	17992	ENSCHIG00000013080
GO:0005126	cytokine receptor binding	molecular_function	0.18532	1	1	34	152	17992	ENSCHIG00000027268
GO:0005125	cytokine activity	molecular_function	0.18592	1	1	34	156	17992	ENSCHIG00000027268
GO:0031988	membrane-bounded vesicle	cellular_component	0.18818	1	1	34	95	17992	ENSCHIG00000014493
GO:0008234	cysteine-type peptidase activity	molecular_function	0.18973	1	1	34	108	17992	ENSCHIG00000012356
GO:0048585	negative regulation of response to stimulus	biological_process	0.19156	1	1	34	116	17992	ENSCHIG00000027268
GO:0032787	monocarboxylic acid metabolic process	biological_process	0.19245	1	1	34	111	17992	ENSCHIG00000013515
GO:2000113	negative regulation of cellular macromolecule biosynthetic process	biological_process	0.19288	1	1	34	121	17992	ENSCHIG00000027268
GO:0009967	positive regulation of signal transduction	biological_process	0.19293	1	1	34	111	17992	ENSCHIG00000027268
GO:1901360	organic cyclic compound metabolic process	biological_process	0.19425	1	7	34	2578	17992	ENSCHIG00000003405,ENSCHIG00000027268,ENSCHIG00000024831,ENSCHIG00000015632,ENSCHIG00000010313,ENSCHIG00000013515,ENSCHIG00000022333
GO:0031410	cytoplasmic vesicle	cellular_component	0.19521	1	1	34	99	17992	ENSCHIG00000014493
GO:0005102	receptor binding	molecular_function	0.19593	1	2	34	474	17992	ENSCHIG00000026292,ENSCHIG00000027268
GO:0022613	ribonucleoprotein complex biogenesis	biological_process	0.19677	1	1	34	139	17992	ENSCHIG00000010313
GO:0000003	reproduction	biological_process	0.19842	1	1	34	116	17992	ENSCHIG00000023353
GO:1902580	single-organism cellular localization	biological_process	0.19859	1	1	34	114	17992	ENSCHIG00000025297
GO:0009161	ribonucleoside monophosphate metabolic process	biological_process	0.19869	1	1	34	136	17992	ENSCHIG00000013515
GO:0023056	positive regulation of signaling	biological_process	0.20159	1	1	34	116	17992	ENSCHIG00000027268
GO:0006399	tRNA metabolic process	biological_process	0.20213	1	1	34	122	17992	ENSCHIG00000015632
GO:0010647	positive regulation of cell communication	biological_process	0.20384	1	1	34	118	17992	ENSCHIG00000027268
GO:0031982	vesicle	cellular_component	0.204	1	1	34	105	17992	ENSCHIG00000014493
GO:0045934	negative regulation of nucleobase-containing compound metabolic process	biological_process	0.20514	1	1	34	131	17992	ENSCHIG00000027268
GO:0042278	purine nucleoside metabolic process	biological_process	0.20624	1	1	34	141	17992	ENSCHIG00000013515
GO:0046128	purine ribonucleoside metabolic process	biological_process	0.20624	1	1	34	141	17992	ENSCHIG00000013515
GO:0001932	regulation of protein phosphorylation	biological_process	0.20645	1	1	34	125	17992	ENSCHIG00000027268
GO:0008150	biological_process	biological_process	0.20677	1	25	34	11722	17992	ENSCHIG00000021215,ENSCHIG00000009784,ENSCHIG00000017075,ENSCHIG00000023353,ENSCHIG00000022333,ENSCHIG00000011552,ENSCHIG00000011740,ENSCHIG00000003123,ENSCHIG00000013080,ENSCHIG00000012356,ENSCHIG00000027268,ENSCHIG00000010319,ENSCHIG00000013515,ENSCHIG00000020573,ENSCHIG00000003405,ENSCHIG00000015410,ENSCHIG00000024831,ENSCHIG00000010313,ENSCHIG00000019204,ENSCHIG00000025297,ENSCHIG00000013810,…
GO:0034470	ncRNA processing	biological_process	0.2083	1	1	34	137	17992	ENSCHIG00000010313
GO:0008283	cell proliferation	biological_process	0.20844	1	1	34	118	17992	ENSCHIG00000027268
GO:0006355	regulation of transcription, DNA-templated	biological_process	0.21063	1	4	34	1259	17992	ENSCHIG00000003405,ENSCHIG00000027268,ENSCHIG00000024831,ENSCHIG00000022333
GO:0006732	coenzyme metabolic process	biological_process	0.2113	1	1	34	127	17992	ENSCHIG00000013515
GO:0080090	regulation of primary metabolic process	biological_process	0.21179	1	5	34	1701	17992	ENSCHIG00000003405,ENSCHIG00000027268,ENSCHIG00000015410,ENSCHIG00000024831,ENSCHIG00000022333
GO:0090304	nucleic acid metabolic process	biological_process	0.21475	1	6	34	2179	17992	ENSCHIG00000022333,ENSCHIG00000010313,ENSCHIG00000024831,ENSCHIG00000015632,ENSCHIG00000027268,ENSCHIG00000003405
GO:0044456	synapse part	cellular_component	0.21494	1	1	34	88	17992	ENSCHIG00000003123
GO:0031323	regulation of cellular metabolic process	biological_process	0.21606	1	5	34	1713	17992	ENSCHIG00000022333,ENSCHIG00000003405,ENSCHIG00000024831,ENSCHIG00000015410,ENSCHIG00000027268
GO:0010628	positive regulation of gene expression	biological_process	0.21705	1	1	34	123	17992	ENSCHIG00000027268
GO:0051726	regulation of cell cycle	biological_process	0.21759	1	1	34	126	17992	ENSCHIG00000012761
GO:0010558	negative regulation of macromolecule biosynthetic process	biological_process	0.21759	1	1	34	137	17992	ENSCHIG00000027268
GO:0009123	nucleoside monophosphate metabolic process	biological_process	0.21827	1	1	34	150	17992	ENSCHIG00000013515
GO:0010629	negative regulation of gene expression	biological_process	0.21857	1	1	34	135	17992	ENSCHIG00000027268
GO:0046914	transition metal ion binding	molecular_function	0.21872	1	3	34	779	17992	ENSCHIG00000015632,ENSCHIG00000012356,ENSCHIG00000013080
GO:0060255	regulation of macromolecule metabolic process	biological_process	0.21962	1	5	34	1714	17992	ENSCHIG00000022333,ENSCHIG00000003405,ENSCHIG00000027268,ENSCHIG00000015410,ENSCHIG00000024831
GO:0018108	peptidyl-tyrosine phosphorylation	biological_process	0.2199	1	1	34	96	17992	ENSCHIG00000027268
GO:0006869	lipid transport	biological_process	0.22012	1	1	34	114	17992	ENSCHIG00000010319
GO:0042325	regulation of phosphorylation	biological_process	0.22194	1	1	34	137	17992	ENSCHIG00000027268
GO:0016874	ligase activity	molecular_function	0.22249	1	1	34	119	17992	ENSCHIG00000015632
GO:1903506	regulation of nucleic acid-templated transcription	biological_process	0.22285	1	4	34	1291	17992	ENSCHIG00000022333,ENSCHIG00000027268,ENSCHIG00000024831,ENSCHIG00000003405
GO:2001141	regulation of RNA biosynthetic process	biological_process	0.22313	1	4	34	1292	17992	ENSCHIG00000022333,ENSCHIG00000003405,ENSCHIG00000027268,ENSCHIG00000024831
GO:0009119	ribonucleoside metabolic process	biological_process	0.22313	1	1	34	152	17992	ENSCHIG00000013515
GO:0018212	peptidyl-tyrosine modification	biological_process	0.22358	1	1	34	98	17992	ENSCHIG00000027268
GO:0010467	gene expression	biological_process	0.22539	1	6	34	2390	17992	ENSCHIG00000003405,ENSCHIG00000024831,ENSCHIG00000015632,ENSCHIG00000027268,ENSCHIG00000010313,ENSCHIG00000022333
GO:0006464	cellular protein modification process	biological_process	0.22557	1	5	34	1499	17992	ENSCHIG00000003212,ENSCHIG00000015410,ENSCHIG00000027268,ENSCHIG00000020573,ENSCHIG00000012356
GO:0036211	protein modification process	biological_process	0.22557	1	5	34	1499	17992	ENSCHIG00000012356,ENSCHIG00000020573,ENSCHIG00000027268,ENSCHIG00000015410,ENSCHIG00000003212
GO:0020037	heme binding	molecular_function	0.22679	1	1	34	142	17992	ENSCHIG00000013080
GO:0030054	cell junction	cellular_component	0.22987	1	1	34	119	17992	ENSCHIG00000003123
GO:0042981	regulation of apoptotic process	biological_process	0.2305	1	1	34	155	17992	ENSCHIG00000027268
GO:0043067	regulation of programmed cell death	biological_process	0.2305	1	1	34	155	17992	ENSCHIG00000027268
GO:0010876	lipid localization	biological_process	0.23111	1	1	34	121	17992	ENSCHIG00000010319
GO:0010941	regulation of cell death	biological_process	0.23234	1	1	34	157	17992	ENSCHIG00000027268
GO:0016829	lyase activity	molecular_function	0.23263	1	1	34	128	17992	ENSCHIG00000013515
GO:0007169	transmembrane receptor protein tyrosine kinase signaling pathway	biological_process	0.23346	1	1	34	107	17992	ENSCHIG00000026292
GO:0051186	cofactor metabolic process	biological_process	0.23354	1	1	34	143	17992	ENSCHIG00000013515
GO:0043229	intracellular organelle	cellular_component	0.23391	1	9	34	3844	17992	ENSCHIG00000024831,ENSCHIG00000014185,ENSCHIG00000010438,ENSCHIG00000003405,ENSCHIG00000010669,ENSCHIG00000022333,ENSCHIG00000027268,ENSCHIG00000025297,ENSCHIG00000014493
GO:0048856	anatomical structure development	biological_process	0.23439	1	2	34	426	17992	ENSCHIG00000023353,ENSCHIG00000027268
GO:0051252	regulation of RNA metabolic process	biological_process	0.23459	1	4	34	1317	17992	ENSCHIG00000024831,ENSCHIG00000027268,ENSCHIG00000003405,ENSCHIG00000022333
GO:2000112	regulation of cellular macromolecule biosynthetic process	biological_process	0.23509	1	4	34	1316	17992	ENSCHIG00000027268,ENSCHIG00000024831,ENSCHIG00000003405,ENSCHIG00000022333
GO:0045202	synapse	cellular_component	0.23522	1	1	34	96	17992	ENSCHIG00000003123
GO:0046906	tetrapyrrole binding	molecular_function	0.23532	1	1	34	147	17992	ENSCHIG00000013080
GO:0048523	negative regulation of cellular process	biological_process	0.23615	1	2	34	504	17992	ENSCHIG00000027268,ENSCHIG00000012761
GO:0007267	cell-cell signaling	biological_process	0.2364	1	1	34	118	17992	ENSCHIG00000003123
GO:0031327	negative regulation of cellular biosynthetic process	biological_process	0.23868	1	1	34	150	17992	ENSCHIG00000027268
GO:0051172	negative regulation of nitrogen compound metabolic process	biological_process	0.23938	1	1	34	151	17992	ENSCHIG00000027268
GO:0009890	negative regulation of biosynthetic process	biological_process	0.23959	1	1	34	151	17992	ENSCHIG00000027268
GO:0044085	cellular component biogenesis	biological_process	0.24056	1	2	34	531	17992	ENSCHIG00000027268,ENSCHIG00000010313
GO:0009116	nucleoside metabolic process	biological_process	0.2414	1	1	34	168	17992	ENSCHIG00000013515
GO:0032940	secretion by cell	biological_process	0.24144	1	1	34	125	17992	ENSCHIG00000003123
GO:0043226	organelle	cellular_component	0.24189	1	9	34	3872	17992	ENSCHIG00000014493,ENSCHIG00000025297,ENSCHIG00000027268,ENSCHIG00000003405,ENSCHIG00000010438,ENSCHIG00000010669,ENSCHIG00000024831,ENSCHIG00000014185,ENSCHIG00000022333
GO:0008168	methyltransferase activity	molecular_function	0.24251	1	1	34	149	17992	ENSCHIG00000019204
GO:1901657	glycosyl compound metabolic process	biological_process	0.24374	1	1	34	170	17992	ENSCHIG00000013515
GO:0019219	regulation of nucleobase-containing compound metabolic process	biological_process	0.24715	1	4	34	1349	17992	ENSCHIG00000022333,ENSCHIG00000003405,ENSCHIG00000024831,ENSCHIG00000027268
GO:0010556	regulation of macromolecule biosynthetic process	biological_process	0.24875	1	4	34	1351	17992	ENSCHIG00000022333,ENSCHIG00000027268,ENSCHIG00000024831,ENSCHIG00000003405
GO:0016482	cytoplasmic transport	biological_process	0.24889	1	1	34	156	17992	ENSCHIG00000025297
GO:0046872	metal ion binding	molecular_function	0.24972	1	7	34	2412	17992	ENSCHIG00000022333,ENSCHIG00000019204,ENSCHIG00000012356,ENSCHIG00000013080,ENSCHIG00000015632,ENSCHIG00000015319,ENSCHIG00000009689
GO:0006091	generation of precursor metabolites and energy	biological_process	0.25322	1	1	34	182	17992	ENSCHIG00000013515
GO:0050793	regulation of developmental process	biological_process	0.25341	1	1	34	144	17992	ENSCHIG00000027268
GO:0006351	transcription, DNA-templated	biological_process	0.25393	1	4	34	1377	17992	ENSCHIG00000022333,ENSCHIG00000003405,ENSCHIG00000027268,ENSCHIG00000024831
GO:0016705	oxidoreductase activity, acting on paired donors, with incorporation or reduction of molecular oxygen	molecular_function	0.25408	1	1	34	142	17992	ENSCHIG00000013080
GO:0043169	cation binding	molecular_function	0.25469	1	7	34	2424	17992	ENSCHIG00000022333,ENSCHIG00000019204,ENSCHIG00000015319,ENSCHIG00000015632,ENSCHIG00000009689,ENSCHIG00000012356,ENSCHIG00000013080
GO:0032259	methylation	biological_process	0.25537	1	1	34	159	17992	ENSCHIG00000019204
GO:0007275	multicellular organismal development	biological_process	0.25551	1	2	34	469	17992	ENSCHIG00000023353,ENSCHIG00000027268
GO:0031326	regulation of cellular biosynthetic process	biological_process	0.25734	1	4	34	1372	17992	ENSCHIG00000024831,ENSCHIG00000027268,ENSCHIG00000003405,ENSCHIG00000022333
GO:0005506	iron ion binding	molecular_function	0.25735	1	1	34	160	17992	ENSCHIG00000013080
GO:0016741	transferase activity, transferring one-carbon groups	molecular_function	0.25761	1	1	34	159	17992	ENSCHIG00000019204
GO:0009889	regulation of biosynthetic process	biological_process	0.25806	1	4	34	1374	17992	ENSCHIG00000003405,ENSCHIG00000024831,ENSCHIG00000027268,ENSCHIG00000022333
GO:0033043	regulation of organelle organization	biological_process	0.25827	1	1	34	152	17992	ENSCHIG00000027268
GO:0043412	macromolecule modification	biological_process	0.25942	1	5	34	1593	17992	ENSCHIG00000003212,ENSCHIG00000027268,ENSCHIG00000015410,ENSCHIG00000012356,ENSCHIG00000020573
GO:0050790	regulation of catalytic activity	biological_process	0.25978	1	2	34	469	17992	ENSCHIG00000015410,ENSCHIG00000011740
GO:0009150	purine ribonucleotide metabolic process	biological_process	0.26012	1	1	34	171	17992	ENSCHIG00000013515
GO:0006163	purine nucleotide metabolic process	biological_process	0.26439	1	1	34	174	17992	ENSCHIG00000013515
GO:0005789	endoplasmic reticulum membrane	cellular_component	0.26498	1	1	34	167	17992	ENSCHIG00000014185
GO:0051239	regulation of multicellular organismal process	biological_process	0.26609	1	1	34	159	17992	ENSCHIG00000027268
GO:0010468	regulation of gene expression	biological_process	0.26611	1	4	34	1380	17992	ENSCHIG00000027268,ENSCHIG00000024831,ENSCHIG00000003405,ENSCHIG00000022333
GO:0097659	nucleic acid-templated transcription	biological_process	0.26643	1	4	34	1408	17992	ENSCHIG00000003405,ENSCHIG00000024831,ENSCHIG00000027268,ENSCHIG00000022333
GO:0019899	enzyme binding	molecular_function	0.26753	1	1	34	133	17992	ENSCHIG00000015410
GO:0042175	nuclear outer membrane-endoplasmic reticulum membrane network	cellular_component	0.26799	1	1	34	169	17992	ENSCHIG00000014185
GO:0032774	RNA biosynthetic process	biological_process	0.26875	1	4	34	1413	17992	ENSCHIG00000022333,ENSCHIG00000027268,ENSCHIG00000024831,ENSCHIG00000003405
GO:0046903	secretion	biological_process	0.26907	1	1	34	147	17992	ENSCHIG00000003123
GO:0048519	negative regulation of biological process	biological_process	0.26993	1	2	34	551	17992	ENSCHIG00000012761,ENSCHIG00000027268
GO:0051171	regulation of nitrogen compound metabolic process	biological_process	0.27063	1	4	34	1401	17992	ENSCHIG00000022333,ENSCHIG00000003405,ENSCHIG00000024831,ENSCHIG00000027268
GO:0009259	ribonucleotide metabolic process	biological_process	0.27337	1	1	34	180	17992	ENSCHIG00000013515
GO:0003774	motor activity	molecular_function	0.27364	1	1	34	120	17992	ENSCHIG00000010669
GO:0044432	endoplasmic reticulum part	cellular_component	0.27525	1	1	34	176	17992	ENSCHIG00000014185
GO:0051649	establishment of localization in cell	biological_process	0.27908	1	2	34	518	17992	ENSCHIG00000025297,ENSCHIG00000003123
GO:0005634	nucleus	cellular_component	0.28031	1	5	34	1951	17992	ENSCHIG00000003405,ENSCHIG00000010438,ENSCHIG00000024831,ENSCHIG00000025297,ENSCHIG00000022333
GO:0065009	regulation of molecular function	biological_process	0.28196	1	2	34	497	17992	ENSCHIG00000011740,ENSCHIG00000015410
GO:0019693	ribose phosphate metabolic process	biological_process	0.28374	1	1	34	188	17992	ENSCHIG00000013515
GO:0030695	GTPase regulator activity	molecular_function	0.28378	1	1	34	122	17992	ENSCHIG00000011740
GO:0072521	purine-containing compound metabolic process	biological_process	0.28465	1	1	34	189	17992	ENSCHIG00000013515
GO:0006520	cellular amino acid metabolic process	biological_process	0.28635	1	1	34	170	17992	ENSCHIG00000015632
GO:0048584	positive regulation of response to stimulus	biological_process	0.29101	1	1	34	189	17992	ENSCHIG00000027268
GO:0060589	nucleoside-triphosphatase regulator activity	molecular_function	0.29368	1	1	34	131	17992	ENSCHIG00000011740
GO:0034641	cellular nitrogen compound metabolic process	biological_process	0.2948	1	7	34	3091	17992	ENSCHIG00000010313,ENSCHIG00000013515,ENSCHIG00000022333,ENSCHIG00000003405,ENSCHIG00000015632,ENSCHIG00000024831,ENSCHIG00000027268
GO:0007167	enzyme linked receptor protein signaling pathway	biological_process	0.29504	1	1	34	146	17992	ENSCHIG00000026292
GO:0022402	cell cycle process	biological_process	0.29851	1	1	34	175	17992	ENSCHIG00000012761
GO:0032991	macromolecular complex	cellular_component	0.3045	1	5	34	2222	17992	ENSCHIG00000010669,ENSCHIG00000003123,ENSCHIG00000024831,ENSCHIG00000012761,ENSCHIG00000010313
GO:0051641	cellular localization	biological_process	0.30978	1	2	34	554	17992	ENSCHIG00000003123,ENSCHIG00000025297
GO:0005737	cytoplasm	cellular_component	0.31847	1	5	34	2187	17992	ENSCHIG00000015632,ENSCHIG00000014185,ENSCHIG00000025297,ENSCHIG00000014493,ENSCHIG00000011740
GO:0098797	plasma membrane protein complex	cellular_component	0.32029	1	1	34	201	17992	ENSCHIG00000003123
GO:1990234	transferase complex	cellular_component	0.32229	1	1	34	206	17992	ENSCHIG00000012761
GO:0006974	cellular response to DNA damage stimulus	biological_process	0.32262	1	1	34	196	17992	ENSCHIG00000012761
GO:0044451	nucleoplasm part	cellular_component	0.32319	1	1	34	198	17992	ENSCHIG00000024831
GO:0005576	extracellular region	cellular_component	0.3252	1	2	34	718	17992	ENSCHIG00000027268,ENSCHIG00000010319
GO:0007166	cell surface receptor signaling pathway	biological_process	0.32991	1	2	34	538	17992	ENSCHIG00000026292,ENSCHIG00000027268
GO:0034645	cellular macromolecule biosynthetic process	biological_process	0.33278	1	5	34	2186	17992	ENSCHIG00000022333,ENSCHIG00000015632,ENSCHIG00000024831,ENSCHIG00000027268,ENSCHIG00000003405
GO:0015630	microtubule cytoskeleton	cellular_component	0.33489	1	1	34	188	17992	ENSCHIG00000010669
GO:0065007	biological regulation	biological_process	0.33825	1	11	34	5081	17992	ENSCHIG00000024831,ENSCHIG00000015410,ENSCHIG00000003405,ENSCHIG00000022333,ENSCHIG00000023353,ENSCHIG00000017075,ENSCHIG00000012761,ENSCHIG00000027268,ENSCHIG00000003123,ENSCHIG00000011740,ENSCHIG00000026292
GO:0008270	zinc ion binding	molecular_function	0.33907	1	2	34	556	17992	ENSCHIG00000015632,ENSCHIG00000012356
GO:0006807	nitrogen compound metabolic process	biological_process	0.34048	1	7	34	3230	17992	ENSCHIG00000003405,ENSCHIG00000015632,ENSCHIG00000024831,ENSCHIG00000027268,ENSCHIG00000013515,ENSCHIG00000010313,ENSCHIG00000022333
GO:0098805	whole membrane	cellular_component	0.34159	1	1	34	202	17992	ENSCHIG00000003123
GO:0051128	regulation of cellular component organization	biological_process	0.34228	1	1	34	210	17992	ENSCHIG00000027268
GO:0005783	endoplasmic reticulum	cellular_component	0.34467	1	1	34	223	17992	ENSCHIG00000014185
GO:0044271	cellular nitrogen compound biosynthetic process	biological_process	0.34501	1	5	34	2243	17992	ENSCHIG00000022333,ENSCHIG00000003405,ENSCHIG00000024831,ENSCHIG00000015632,ENSCHIG00000027268
GO:0006357	regulation of transcription from RNA polymerase II promoter	biological_process	0.34707	1	1	34	224	17992	ENSCHIG00000003405
GO:0009059	macromolecule biosynthetic process	biological_process	0.34785	1	5	34	2225	17992	ENSCHIG00000003405,ENSCHIG00000027268,ENSCHIG00000024831,ENSCHIG00000015632,ENSCHIG00000022333
GO:0006886	intracellular protein transport	biological_process	0.34991	1	1	34	219	17992	ENSCHIG00000025297
GO:0005615	extracellular space	cellular_component	0.35005	1	1	34	270	17992	ENSCHIG00000027268
GO:0005654	nucleoplasm	cellular_component	0.35138	1	1	34	221	17992	ENSCHIG00000024831
GO:0044281	small molecule metabolic process	biological_process	0.35511	1	2	34	664	17992	ENSCHIG00000015632,ENSCHIG00000013515
GO:0006470	protein dephosphorylation	biological_process	0.35531	1	1	34	197	17992	ENSCHIG00000015410
GO:0034654	nucleobase-containing compound biosynthetic process	biological_process	0.35612	1	4	34	1619	17992	ENSCHIG00000022333,ENSCHIG00000024831,ENSCHIG00000027268,ENSCHIG00000003405
GO:0016791	phosphatase activity	molecular_function	0.35726	1	1	34	201	17992	ENSCHIG00000013810
GO:0043234	protein complex	cellular_component	0.35978	1	4	34	1688	17992	ENSCHIG00000012761,ENSCHIG00000024831,ENSCHIG00000003123,ENSCHIG00000010669
GO:0044767	single-organism developmental process	biological_process	0.36133	1	2	34	615	17992	ENSCHIG00000027268,ENSCHIG00000023353
GO:0044421	extracellular region part	cellular_component	0.36171	1	1	34	279	17992	ENSCHIG00000027268
GO:0032502	developmental process	biological_process	0.36557	1	2	34	621	17992	ENSCHIG00000023353,ENSCHIG00000027268
GO:0044765	single-organism transport	biological_process	0.36588	1	4	34	1489	17992	ENSCHIG00000010319,ENSCHIG00000025297,ENSCHIG00000003123,ENSCHIG00000021215
GO:0010604	positive regulation of macromolecule metabolic process	biological_process	0.36704	1	1	34	232	17992	ENSCHIG00000027268
GO:0044712	single-organism catabolic process	biological_process	0.36832	1	1	34	235	17992	ENSCHIG00000013515
GO:0019438	aromatic compound biosynthetic process	biological_process	0.3702	1	4	34	1651	17992	ENSCHIG00000003405,ENSCHIG00000024831,ENSCHIG00000027268,ENSCHIG00000022333
GO:0004672	protein kinase activity	molecular_function	0.37224	1	2	34	530	17992	ENSCHIG00000003212,ENSCHIG00000020573
GO:1902582	single-organism intracellular transport	biological_process	0.3749	1	1	34	244	17992	ENSCHIG00000025297
GO:0018130	heterocycle biosynthetic process	biological_process	0.37582	1	4	34	1662	17992	ENSCHIG00000027268,ENSCHIG00000024831,ENSCHIG00000003405,ENSCHIG00000022333
GO:0003824	catalytic activity	molecular_function	0.3761	1	11	34	4718	17992	ENSCHIG00000019204,ENSCHIG00000020573,ENSCHIG00000010669,ENSCHIG00000009784,ENSCHIG00000013515,ENSCHIG00000003212,ENSCHIG00000012356,ENSCHIG00000011552,ENSCHIG00000013080,ENSCHIG00000013810,ENSCHIG00000015632
GO:0031325	positive regulation of cellular metabolic process	biological_process	0.3767	1	1	34	241	17992	ENSCHIG00000027268
GO:1902578	single-organism localization	biological_process	0.379	1	4	34	1513	17992	ENSCHIG00000003123,ENSCHIG00000021215,ENSCHIG00000010319,ENSCHIG00000025297
GO:0008289	lipid binding	molecular_function	0.38113	1	1	34	220	17992	ENSCHIG00000010319
GO:0044723	single-organism carbohydrate metabolic process	biological_process	0.38178	1	1	34	240	17992	ENSCHIG00000013515
GO:0009117	nucleotide metabolic process	biological_process	0.38187	1	1	34	266	17992	ENSCHIG00000013515
GO:1901362	organic cyclic compound biosynthetic process	biological_process	0.38481	1	4	34	1684	17992	ENSCHIG00000024831,ENSCHIG00000027268,ENSCHIG00000003405,ENSCHIG00000022333
GO:0006753	nucleoside phosphate metabolic process	biological_process	0.38531	1	1	34	269	17992	ENSCHIG00000013515
GO:0006955	immune response	biological_process	0.39136	1	1	34	315	17992	ENSCHIG00000027268
GO:0006366	transcription from RNA polymerase II promoter	biological_process	0.40038	1	1	34	270	17992	ENSCHIG00000003405
GO:0034613	cellular protein localization	biological_process	0.4004	1	1	34	255	17992	ENSCHIG00000025297
GO:0070727	cellular macromolecule localization	biological_process	0.4004	1	1	34	255	17992	ENSCHIG00000025297
GO:0044255	cellular lipid metabolic process	biological_process	0.40151	1	1	34	253	17992	ENSCHIG00000013810
GO:0004930	G-protein coupled receptor activity	molecular_function	0.40314	1	2	34	1057	17992	ENSCHIG00000023353,ENSCHIG00000017075
GO:0006461	protein complex assembly	biological_process	0.40395	1	1	34	288	17992	ENSCHIG00000027268
GO:0070271	protein complex biogenesis	biological_process	0.40395	1	1	34	288	17992	ENSCHIG00000027268
GO:0016787	hydrolase activity	molecular_function	0.40902	1	5	34	2016	17992	ENSCHIG00000013810,ENSCHIG00000009784,ENSCHIG00000012356,ENSCHIG00000011552,ENSCHIG00000010669
GO:0033554	cellular response to stress	biological_process	0.4103	1	1	34	267	17992	ENSCHIG00000012761
GO:1902531	regulation of intracellular signal transduction	biological_process	0.41144	1	1	34	226	17992	ENSCHIG00000027268
GO:0055086	nucleobase-containing small molecule metabolic process	biological_process	0.41149	1	1	34	292	17992	ENSCHIG00000013515
GO:0007049	cell cycle	biological_process	0.41437	1	1	34	269	17992	ENSCHIG00000012761
GO:0005488	binding	molecular_function	0.41753	1	21	34	9910	17992	ENSCHIG00000013080,ENSCHIG00000003123,ENSCHIG00000012356,ENSCHIG00000009689,ENSCHIG00000027268,ENSCHIG00000010319,ENSCHIG00000022333,ENSCHIG00000023353,ENSCHIG00000016305,ENSCHIG00000015319,ENSCHIG00000014253,ENSCHIG00000026292,ENSCHIG00000003212,ENSCHIG00000025297,ENSCHIG00000015632,ENSCHIG00000012761,ENSCHIG00000019204,ENSCHIG00000010669,ENSCHIG00000003405,ENSCHIG00000020573,ENSCHIG00000015410
GO:0030154	cell differentiation	biological_process	0.41818	1	1	34	268	17992	ENSCHIG00000027268
GO:0050789	regulation of biological process	biological_process	0.42443	1	10	34	4897	17992	ENSCHIG00000017075,ENSCHIG00000022333,ENSCHIG00000023353,ENSCHIG00000003405,ENSCHIG00000024831,ENSCHIG00000015410,ENSCHIG00000026292,ENSCHIG00000011740,ENSCHIG00000027268,ENSCHIG00000012761
GO:0071310	cellular response to organic substance	biological_process	0.4305	1	1	34	283	17992	ENSCHIG00000027268
GO:0018193	peptidyl-amino acid modification	biological_process	0.43155	1	1	34	258	17992	ENSCHIG00000027268
GO:0031324	negative regulation of cellular metabolic process	biological_process	0.43585	1	1	34	323	17992	ENSCHIG00000027268
GO:0010605	negative regulation of macromolecule metabolic process	biological_process	0.43682	1	1	34	321	17992	ENSCHIG00000027268
GO:0016773	phosphotransferase activity, alcohol group as acceptor	molecular_function	0.43756	1	2	34	608	17992	ENSCHIG00000020573,ENSCHIG00000003212
GO:0031981	nuclear lumen	cellular_component	0.45461	1	1	34	319	17992	ENSCHIG00000024831
GO:0070647	protein modification by small protein conjugation or removal	biological_process	0.45988	1	1	34	293	17992	ENSCHIG00000012356
GO:0071840	cellular component organization or biogenesis	biological_process	0.46585	1	3	34	1276	17992	ENSCHIG00000020573,ENSCHIG00000027268,ENSCHIG00000010313
GO:0009892	negative regulation of metabolic process	biological_process	0.46681	1	1	34	353	17992	ENSCHIG00000027268
GO:0010033	response to organic substance	biological_process	0.47144	1	1	34	326	17992	ENSCHIG00000027268
GO:0042578	phosphoric ester hydrolase activity	molecular_function	0.47292	1	1	34	273	17992	ENSCHIG00000013810
GO:0065003	macromolecular complex assembly	biological_process	0.47555	1	1	34	361	17992	ENSCHIG00000027268
GO:0016301	kinase activity	molecular_function	0.477	1	2	34	667	17992	ENSCHIG00000003212,ENSCHIG00000020573
GO:0030529	ribonucleoprotein complex	cellular_component	0.47958	1	1	34	524	17992	ENSCHIG00000010313
GO:0007186	G-protein coupled receptor signaling pathway	biological_process	0.48073	1	2	34	1180	17992	ENSCHIG00000017075,ENSCHIG00000023353
GO:0070887	cellular response to chemical stimulus	biological_process	0.48098	1	1	34	344	17992	ENSCHIG00000027268
GO:0006396	RNA processing	biological_process	0.48485	1	1	34	375	17992	ENSCHIG00000010313
GO:0002376	immune system process	biological_process	0.48694	1	1	34	427	17992	ENSCHIG00000027268
GO:0051336	regulation of hydrolase activity	biological_process	0.49088	1	1	34	291	17992	ENSCHIG00000015410
GO:0071822	protein complex subunit organization	biological_process	0.49398	1	1	34	368	17992	ENSCHIG00000027268
GO:0048869	cellular developmental process	biological_process	0.49745	1	1	34	334	17992	ENSCHIG00000027268
GO:0006996	organelle organization	biological_process	0.49747	1	2	34	818	17992	ENSCHIG00000020573,ENSCHIG00000027268
GO:1901564	organonitrogen compound metabolic process	biological_process	0.49985	1	2	34	1067	17992	ENSCHIG00000015632,ENSCHIG00000013515
GO:0043233	organelle lumen	cellular_component	0.49989	1	1	34	369	17992	ENSCHIG00000024831
GO:0070013	intracellular organelle lumen	cellular_component	0.49989	1	1	34	369	17992	ENSCHIG00000024831
GO:1902494	catalytic complex	cellular_component	0.5008	1	1	34	366	17992	ENSCHIG00000012761
GO:0005975	carbohydrate metabolic process	biological_process	0.50368	1	1	34	355	17992	ENSCHIG00000013515
GO:0044249	cellular biosynthetic process	biological_process	0.50663	1	5	34	2629	17992	ENSCHIG00000022333,ENSCHIG00000003405,ENSCHIG00000027268,ENSCHIG00000015632,ENSCHIG00000024831
GO:0043565	sequence-specific DNA binding	molecular_function	0.50665	1	1	34	391	17992	ENSCHIG00000022333
GO:0031974	membrane-enclosed lumen	cellular_component	0.51208	1	1	34	388	17992	ENSCHIG00000024831
GO:0006810	transport	biological_process	0.51646	1	4	34	1814	17992	ENSCHIG00000025297,ENSCHIG00000010319,ENSCHIG00000021215,ENSCHIG00000003123
GO:0050794	regulation of cellular process	biological_process	0.51771	1	9	34	4695	17992	ENSCHIG00000026292,ENSCHIG00000012761,ENSCHIG00000027268,ENSCHIG00000023353,ENSCHIG00000022333,ENSCHIG00000017075,ENSCHIG00000024831,ENSCHIG00000015410,ENSCHIG00000003405
GO:0051234	establishment of localization	biological_process	0.52096	1	4	34	1824	17992	ENSCHIG00000010319,ENSCHIG00000025297,ENSCHIG00000003123,ENSCHIG00000021215
GO:1901576	organic substance biosynthetic process	biological_process	0.52278	1	5	34	2674	17992	ENSCHIG00000022333,ENSCHIG00000003405,ENSCHIG00000024831,ENSCHIG00000015632,ENSCHIG00000027268
GO:0007010	cytoskeleton organization	biological_process	0.52914	1	1	34	343	17992	ENSCHIG00000020573
GO:0006412	translation	biological_process	0.5333	1	1	34	567	17992	ENSCHIG00000015632
GO:0030234	enzyme regulator activity	molecular_function	0.53334	1	1	34	353	17992	ENSCHIG00000011740
GO:0006629	lipid metabolic process	biological_process	0.5372	1	1	34	374	17992	ENSCHIG00000013810
GO:0044430	cytoskeletal part	cellular_component	0.53729	1	1	34	395	17992	ENSCHIG00000010669
GO:0098588	bounding membrane of organelle	cellular_component	0.53729	1	1	34	407	17992	ENSCHIG00000014185
GO:0043043	peptide biosynthetic process	biological_process	0.53753	1	1	34	572	17992	ENSCHIG00000015632
GO:0044699	single-organism process	biological_process	0.53929	1	14	34	7181	17992	ENSCHIG00000017075,ENSCHIG00000023353,ENSCHIG00000021215,ENSCHIG00000020573,ENSCHIG00000026292,ENSCHIG00000013515,ENSCHIG00000025297,ENSCHIG00000027268,ENSCHIG00000013810,ENSCHIG00000010319,ENSCHIG00000012761,ENSCHIG00000015632,ENSCHIG00000003123,ENSCHIG00000013080
GO:0016192	vesicle-mediated transport	biological_process	0.54097	1	1	34	364	17992	ENSCHIG00000003123
GO:0046907	intracellular transport	biological_process	0.54388	1	1	34	397	17992	ENSCHIG00000025297
GO:0043167	ion binding	molecular_function	0.5447	1	9	34	4123	17992	ENSCHIG00000019204,ENSCHIG00000022333,ENSCHIG00000015319,ENSCHIG00000020573,ENSCHIG00000003212,ENSCHIG00000009689,ENSCHIG00000015632,ENSCHIG00000013080,ENSCHIG00000012356
GO:0009058	biosynthetic process	biological_process	0.54521	1	5	34	2731	17992	ENSCHIG00000022333,ENSCHIG00000003405,ENSCHIG00000027268,ENSCHIG00000024831,ENSCHIG00000015632
GO:0043604	amide biosynthetic process	biological_process	0.54722	1	1	34	585	17992	ENSCHIG00000015632
GO:0016772	transferase activity, transferring phosphorus-containing groups	molecular_function	0.55161	1	2	34	788	17992	ENSCHIG00000003212,ENSCHIG00000020573
GO:0006518	peptide metabolic process	biological_process	0.55491	1	1	34	591	17992	ENSCHIG00000015632
GO:0009966	regulation of signal transduction	biological_process	0.55538	1	1	34	357	17992	ENSCHIG00000027268
GO:0098796	membrane protein complex	cellular_component	0.55888	1	1	34	468	17992	ENSCHIG00000003123
GO:0003674	molecular_function	molecular_function	0.56082	1	28	34	14511	17992	ENSCHIG00000013810,ENSCHIG00000015632,ENSCHIG00000012761,ENSCHIG00000025297,ENSCHIG00000003212,ENSCHIG00000014253,ENSCHIG00000026292,ENSCHIG00000015410,ENSCHIG00000003405,ENSCHIG00000020573,ENSCHIG00000010669,ENSCHIG00000019204,ENSCHIG00000010319,ENSCHIG00000009689,ENSCHIG00000027268,ENSCHIG00000012356,ENSCHIG00000003123,ENSCHIG00000011552,ENSCHIG00000011740,ENSCHIG00000013080,ENSCHIG00000013515,…
GO:0022607	cellular component assembly	biological_process	0.56106	1	1	34	448	17992	ENSCHIG00000027268
GO:0019637	organophosphate metabolic process	biological_process	0.57068	1	1	34	438	17992	ENSCHIG00000013515
GO:1901135	carbohydrate derivative metabolic process	biological_process	0.5708	1	1	34	447	17992	ENSCHIG00000013515
GO:0048522	positive regulation of cellular process	biological_process	0.57135	1	1	34	433	17992	ENSCHIG00000027268
GO:0009893	positive regulation of metabolic process	biological_process	0.57583	1	1	34	384	17992	ENSCHIG00000027268
GO:0051179	localization	biological_process	0.57872	1	4	34	1959	17992	ENSCHIG00000021215,ENSCHIG00000003123,ENSCHIG00000010319,ENSCHIG00000025297
GO:0010646	regulation of cell communication	biological_process	0.57919	1	1	34	382	17992	ENSCHIG00000027268
GO:0044710	single-organism metabolic process	biological_process	0.58213	1	4	34	2086	17992	ENSCHIG00000013810,ENSCHIG00000015632,ENSCHIG00000013080,ENSCHIG00000013515
GO:0005215	transporter activity	molecular_function	0.58248	1	2	34	926	17992	ENSCHIG00000025297,ENSCHIG00000021215
GO:0009987	cellular process	biological_process	0.58283	1	18	34	9609	17992	ENSCHIG00000021215,ENSCHIG00000023353,ENSCHIG00000022333,ENSCHIG00000017075,ENSCHIG00000012356,ENSCHIG00000003123,ENSCHIG00000027268,ENSCHIG00000013515,ENSCHIG00000003405,ENSCHIG00000020573,ENSCHIG00000024831,ENSCHIG00000015410,ENSCHIG00000010313,ENSCHIG00000015632,ENSCHIG00000012761,ENSCHIG00000013810,ENSCHIG00000026292,ENSCHIG00000003212
GO:0043603	cellular amide metabolic process	biological_process	0.5831	1	1	34	627	17992	ENSCHIG00000015632
GO:0023051	regulation of signaling	biological_process	0.58565	1	1	34	388	17992	ENSCHIG00000027268
GO:0016020	membrane	cellular_component	0.58958	1	11	34	5948	17992	ENSCHIG00000021215,ENSCHIG00000014185,ENSCHIG00000015319,ENSCHIG00000017075,ENSCHIG00000023353,ENSCHIG00000025543,ENSCHIG00000003123,ENSCHIG00000011552,ENSCHIG00000014493,ENSCHIG00000013810,ENSCHIG00000026292
GO:0005524	ATP binding	molecular_function	0.5922	1	3	34	1287	17992	ENSCHIG00000015632,ENSCHIG00000020573,ENSCHIG00000003212
GO:0032559	adenyl ribonucleotide binding	molecular_function	0.59769	1	3	34	1296	17992	ENSCHIG00000003212,ENSCHIG00000020573,ENSCHIG00000015632
GO:0030554	adenyl nucleotide binding	molecular_function	0.59881	1	3	34	1299	17992	ENSCHIG00000015632,ENSCHIG00000020573,ENSCHIG00000003212
GO:0004888	transmembrane signaling receptor activity	molecular_function	0.59917	1	2	34	1325	17992	ENSCHIG00000017075,ENSCHIG00000023353
GO:0044428	nuclear part	cellular_component	0.60196	1	1	34	485	17992	ENSCHIG00000024831
GO:0044700	single organism signaling	biological_process	0.60834	1	5	34	2812	17992	ENSCHIG00000003123,ENSCHIG00000027268,ENSCHIG00000026292,ENSCHIG00000017075,ENSCHIG00000023353
GO:0023052	signaling	biological_process	0.61083	1	5	34	2818	17992	ENSCHIG00000026292,ENSCHIG00000017075,ENSCHIG00000023353,ENSCHIG00000003123,ENSCHIG00000027268
GO:0007154	cell communication	biological_process	0.61976	1	5	34	2849	17992	ENSCHIG00000003123,ENSCHIG00000027268,ENSCHIG00000026292,ENSCHIG00000023353,ENSCHIG00000017075
GO:0044446	intracellular organelle part	cellular_component	0.6208	1	3	34	1791	17992	ENSCHIG00000014185,ENSCHIG00000024831,ENSCHIG00000010669
GO:0065008	regulation of biological quality	biological_process	0.62556	1	1	34	488	17992	ENSCHIG00000003123
GO:0003677	DNA binding	molecular_function	0.62954	1	2	34	1149	17992	ENSCHIG00000022333,ENSCHIG00000003405
GO:0044422	organelle part	cellular_component	0.63018	1	3	34	1808	17992	ENSCHIG00000010669,ENSCHIG00000014185,ENSCHIG00000024831
GO:0048583	regulation of response to stimulus	biological_process	0.6371	1	1	34	474	17992	ENSCHIG00000027268
GO:0006950	response to stress	biological_process	0.64037	1	1	34	590	17992	ENSCHIG00000012761
GO:0001071	nucleic acid binding transcription factor activity	molecular_function	0.64129	1	1	34	529	17992	ENSCHIG00000003405
GO:0003700	transcription factor activity, sequence-specific DNA binding	molecular_function	0.64129	1	1	34	529	17992	ENSCHIG00000003405
GO:0044459	plasma membrane part	cellular_component	0.6461	1	1	34	472	17992	ENSCHIG00000003123
GO:0044707	single-multicellular organism process	biological_process	0.6474	1	2	34	1411	17992	ENSCHIG00000023353,ENSCHIG00000027268
GO:0044425	membrane part	cellular_component	0.64963	1	10	34	5650	17992	ENSCHIG00000017075,ENSCHIG00000025543,ENSCHIG00000023353,ENSCHIG00000021215,ENSCHIG00000014185,ENSCHIG00000015319,ENSCHIG00000003123,ENSCHIG00000011552,ENSCHIG00000014493,ENSCHIG00000013810
GO:0005856	cytoskeleton	cellular_component	0.65053	1	1	34	508	17992	ENSCHIG00000010669
GO:0031090	organelle membrane	cellular_component	0.6506	1	1	34	590	17992	ENSCHIG00000014185
GO:0044763	single-organism cellular process	biological_process	0.6515	1	11	34	6040	17992	ENSCHIG00000023353,ENSCHIG00000017075,ENSCHIG00000020573,ENSCHIG00000021215,ENSCHIG00000013515,ENSCHIG00000026292,ENSCHIG00000013810,ENSCHIG00000012761,ENSCHIG00000015632,ENSCHIG00000027268,ENSCHIG00000003123
GO:0012505	endomembrane system	cellular_component	0.65462	1	1	34	527	17992	ENSCHIG00000014185
GO:0038023	signaling receptor activity	molecular_function	0.65996	1	2	34	1424	17992	ENSCHIG00000017075,ENSCHIG00000023353
GO:0016788	hydrolase activity, acting on ester bonds	molecular_function	0.66155	1	1	34	501	17992	ENSCHIG00000013810
GO:0051716	cellular response to stimulus	biological_process	0.66535	1	5	34	3003	17992	ENSCHIG00000012761,ENSCHIG00000027268,ENSCHIG00000023353,ENSCHIG00000017075,ENSCHIG00000026292
GO:0043933	macromolecular complex subunit organization	biological_process	0.66547	1	1	34	579	17992	ENSCHIG00000027268
GO:0032501	multicellular organismal process	biological_process	0.67364	1	2	34	1471	17992	ENSCHIG00000027268,ENSCHIG00000023353
GO:0004871	signal transducer activity	molecular_function	0.67456	1	2	34	1450	17992	ENSCHIG00000017075,ENSCHIG00000023353
GO:0098772	molecular function regulator	molecular_function	0.67894	1	1	34	488	17992	ENSCHIG00000011740
GO:0004872	receptor activity	molecular_function	0.69304	1	2	34	1491	17992	ENSCHIG00000017075,ENSCHIG00000023353
GO:0005509	calcium ion binding	molecular_function	0.701	1	1	34	516	17992	ENSCHIG00000015319
GO:0016740	transferase activity	molecular_function	0.70176	1	3	34	1642	17992	ENSCHIG00000020573,ENSCHIG00000003212,ENSCHIG00000019204
GO:0016043	cellular component organization	biological_process	0.70245	1	2	34	1195	17992	ENSCHIG00000020573,ENSCHIG00000027268
GO:0060089	molecular transducer activity	molecular_function	0.70651	1	2	34	1517	17992	ENSCHIG00000017075,ENSCHIG00000023353
GO:0005886	plasma membrane	cellular_component	0.70751	1	2	34	1453	17992	ENSCHIG00000003123,ENSCHIG00000023353
GO:0016491	oxidoreductase activity	molecular_function	0.71342	1	1	34	664	17992	ENSCHIG00000013080
GO:0071944	cell periphery	cellular_component	0.72001	1	2	34	1480	17992	ENSCHIG00000023353,ENSCHIG00000003123
GO:1901566	organonitrogen compound biosynthetic process	biological_process	0.72184	1	1	34	839	17992	ENSCHIG00000015632
GO:0001883	purine nucleoside binding	molecular_function	0.7225	1	3	34	1648	17992	ENSCHIG00000015632,ENSCHIG00000020573,ENSCHIG00000003212
GO:0032550	purine ribonucleoside binding	molecular_function	0.7225	1	3	34	1648	17992	ENSCHIG00000003212,ENSCHIG00000015632,ENSCHIG00000020573
GO:0035639	purine ribonucleoside triphosphate binding	molecular_function	0.7225	1	3	34	1648	17992	ENSCHIG00000020573,ENSCHIG00000015632,ENSCHIG00000003212
GO:0032549	ribonucleoside binding	molecular_function	0.72378	1	3	34	1651	17992	ENSCHIG00000003212,ENSCHIG00000015632,ENSCHIG00000020573
GO:0001882	nucleoside binding	molecular_function	0.72458	1	3	34	1652	17992	ENSCHIG00000020573,ENSCHIG00000015632,ENSCHIG00000003212
GO:0032555	purine ribonucleotide binding	molecular_function	0.72722	1	3	34	1659	17992	ENSCHIG00000020573,ENSCHIG00000015632,ENSCHIG00000003212
GO:0017076	purine nucleotide binding	molecular_function	0.72808	1	3	34	1662	17992	ENSCHIG00000020573,ENSCHIG00000015632,ENSCHIG00000003212
GO:0016021	integral component of membrane	cellular_component	0.72873	1	9	34	5399	17992	ENSCHIG00000011552,ENSCHIG00000014493,ENSCHIG00000013810,ENSCHIG00000021215,ENSCHIG00000014185,ENSCHIG00000015319,ENSCHIG00000017075,ENSCHIG00000023353,ENSCHIG00000025543
GO:0032553	ribonucleotide binding	molecular_function	0.7314	1	3	34	1670	17992	ENSCHIG00000020573,ENSCHIG00000015632,ENSCHIG00000003212
GO:0031224	intrinsic component of membrane	cellular_component	0.73191	1	9	34	5411	17992	ENSCHIG00000021215,ENSCHIG00000015319,ENSCHIG00000014185,ENSCHIG00000025543,ENSCHIG00000023353,ENSCHIG00000017075,ENSCHIG00000014493,ENSCHIG00000011552,ENSCHIG00000013810
GO:0017111	nucleoside-triphosphatase activity	molecular_function	0.73599	1	1	34	617	17992	ENSCHIG00000010669
GO:0048518	positive regulation of biological process	biological_process	0.73945	1	1	34	640	17992	ENSCHIG00000027268
GO:0035556	intracellular signal transduction	biological_process	0.7419	1	1	34	560	17992	ENSCHIG00000027268
GO:0050896	response to stimulus	biological_process	0.74228	1	5	34	3294	17992	ENSCHIG00000012761,ENSCHIG00000027268,ENSCHIG00000023353,ENSCHIG00000017075,ENSCHIG00000026292
GO:0016462	pyrophosphatase activity	molecular_function	0.74661	1	1	34	638	17992	ENSCHIG00000010669
GO:0016818	hydrolase activity, acting on acid anhydrides, in phosphorus-containing anhydrides	molecular_function	0.74894	1	1	34	643	17992	ENSCHIG00000010669
GO:0055114	oxidation-reduction process	biological_process	0.74932	1	1	34	739	17992	ENSCHIG00000013080
GO:0097367	carbohydrate derivative binding	molecular_function	0.74991	1	3	34	1723	17992	ENSCHIG00000015632,ENSCHIG00000020573,ENSCHIG00000003212
GO:0016817	hydrolase activity, acting on acid anhydrides	molecular_function	0.75223	1	1	34	647	17992	ENSCHIG00000010669
GO:0022892	substrate-specific transporter activity	molecular_function	0.75578	1	1	34	669	17992	ENSCHIG00000025297
GO:0007165	signal transduction	biological_process	0.75634	1	4	34	2734	17992	ENSCHIG00000027268,ENSCHIG00000023353,ENSCHIG00000017075,ENSCHIG00000026292
GO:0044444	cytoplasmic part	cellular_component	0.76389	1	2	34	1643	17992	ENSCHIG00000014185,ENSCHIG00000014493
GO:0000166	nucleotide binding	molecular_function	0.77642	1	3	34	1807	17992	ENSCHIG00000003212,ENSCHIG00000015632,ENSCHIG00000020573
GO:1901265	nucleoside phosphate binding	molecular_function	0.77642	1	3	34	1807	17992	ENSCHIG00000015632,ENSCHIG00000020573,ENSCHIG00000003212
GO:0003723	RNA binding	molecular_function	0.7961	1	1	34	1008	17992	ENSCHIG00000015632
GO:0036094	small molecule binding	molecular_function	0.80208	1	3	34	1897	17992	ENSCHIG00000003212,ENSCHIG00000015632,ENSCHIG00000020573
GO:0042221	response to chemical	biological_process	0.80995	1	1	34	1155	17992	ENSCHIG00000027268
GO:0043168	anion binding	molecular_function	0.82788	1	3	34	1969	17992	ENSCHIG00000020573,ENSCHIG00000015632,ENSCHIG00000003212
GO:0022857	transmembrane transporter activity	molecular_function	0.84213	1	1	34	850	17992	ENSCHIG00000021215
GO:0055085	transmembrane transport	biological_process	0.86665	1	1	34	922	17992	ENSCHIG00000021215
GO:0043228	non-membrane-bounded organelle	cellular_component	0.87533	1	1	34	1245	17992	ENSCHIG00000010669
GO:0043232	intracellular non-membrane-bounded organelle	cellular_component	0.87533	1	1	34	1245	17992	ENSCHIG00000010669
GO:0003676	nucleic acid binding	molecular_function	0.90621	1	3	34	2965	17992	ENSCHIG00000022333,ENSCHIG00000015632,ENSCHIG00000003405
GO:1901363	heterocyclic compound binding	molecular_function	0.92434	1	6	34	4789	17992	ENSCHIG00000003212,ENSCHIG00000022333,ENSCHIG00000015632,ENSCHIG00000003405,ENSCHIG00000020573,ENSCHIG00000013080
GO:0097159	organic cyclic compound binding	molecular_function	0.92505	1	6	34	4796	17992	ENSCHIG00000015632,ENSCHIG00000013080,ENSCHIG00000020573,ENSCHIG00000003405,ENSCHIG00000003212,ENSCHIG00000022333
